# Supplementary material for: Comparative analysis of function and interaction of transcription factors in nematodes: Extensive conservation of orthology coupled to rapid sequence evolution
Source: BMC Genomics. 2008 Aug 27;9:399. doi: 10.1186/1471-2164-9-399 (PMC2533025; doi:10.1186/1471-2164-9-399)
Supplement: Additional file 1 — List of 314 incorrect entries (non-TFs) in C. elegans. [file 1471-2164-9-399-S1.xls]

## Sheet: Sheet 1
Incorrect (non-TF) entries in C. elegans
Sequence name	CGC name	Description	Previously identified as false positive in wTF2.0
AH6.3		No information available (automatically curated Wormbase entry)	No
B0207.1		Protein tyrosine phosphatase	Yes
B0336.1	wrm-1	b-Catenin	Yes
B0379.4		NLI-interacting factor 1 family	No
B0379.7		No information available (automatically curated Wormbase entry)	No
B0464.7	baf-1	DNA binding protein BAF, non-specific binding?	Yes
C01B7.6	rpm-1	Inhibitor of type V adenylyl cyclases	No
C01F6.4	fem-3	sex-determining protein (FEM-3)	No
C01G6.5		Forkhead-associated (FHA) domain	No
C03H12.1		Myb, DNA-binding (probably annotation error)	Yes
C04G2.6	dis-3	Ribonuclease	No
C05C10.2		tRNA-splicing endonuclease positive effector	No
C05D11.9		Ribonucleases P/MRP protein subunit	No
C05D2.4	bas-1	Aromatic-L-amino-acid/L-histidine decarboxylase	No
C09E10.2	dgk-1	diacylglycerol kinase	Yes
C09E7.7		Predicted E3 ubiquitin ligase	No
C10G11.8		26S proteasome regulatory complex	No
C14B1.4	tag-125	guanine nucleotide binding protein	No
C14B1.5		Diphthamide biosynthesis protein	No
C15C8.1		No information available (automatically curated Wormbase entry)	No
C16A11.3		Protein kinase	Yes
C16H3.3		No information available (automatically curated Wormbase entry)	No
C17F3.3		No information available (automatically curated Wormbase entry)	No
C17H11.1		7 transmembrane receptor	No
C18E3.6		Adenylate cyclase-associated protein	No
C18F3.4		No information available (automatically curated Wormbase entry)	No
C18H9.7	rpy-1	RAPsyn family	Yes
C23H5.9	grl-20	hedgehog-like protein	No
C24D10.2		No information available (automatically curated Wormbase entry)	No
C25A1.10	dao-5	Nucleolar GTPase/ATPase p130	No
C25A8.2		No information available (automatically curated Wormbase entry)	No
C27C7.8	nhr-259	NHR (No DNA binding domain)	Yes
C29F9.5		CREB binding protein/P300, TAZ Zn-finger protein	Yes
C29F9.6		TAZ zinc finger	Yes
C30F8.3		No information available (automatically curated Wormbase entry)	No
C32D5.2	sma-6	Activin A type IB receptor, serine/threonine protein kinase	No
C32E12.1		No information available (automatically curated Wormbase entry)	No
C32E8.2	rpl-13	60S Ribosomal protein L13	No
C33D3.3		No information available (automatically curated Wormbase entry)	No
C34D4.11	grsp-3	Glycine-rich secreted protein	No
C34E11.2		MH2 domain	Yes
C34E11.3	tag-241	bZIP, uncharacterized protein	No
C34G6.3		No information available (automatically curated Wormbase entry)	No
C35E7.9		No information available (automatically curated Wormbase entry)	No
C36A4.5		Microtubule-associated proteins	No
C36C5.9	srt-72	7-transmembrane receptor	No
C39F7.4	rab-1	Ras-related	Yes
C41C4.4	ire-1	Serine/threonine protein kinase and endoribonuclease	No
C41C4.8	cdc-48.2	AAA+-type ATPase	No
C43G2.1		Predicted membrane proteins	No
C44H9.4		tRNA-splicing endonuclease positive effector	No
C45G9.4		No information available (automatically curated Wormbase entry)	No
C45G9.9		No information available (automatically curated Wormbase entry)	No
C45H4.14		No information available (automatically curated Wormbase entry)	No
C48E7.6		Proteoglycan	Yes
C49C8.1		Ser/Thr kinase	Yes
C49F5.5		CREB binding protein/P300, TAZ Zn-finger protein	Yes
C50C3.5		Calmadulin	No
C50H2.5		No information available (automatically curated Wormbase entry)	No
C52E4.6	cyl-1	Cyclin L	No
C53B4.1		SVOP related transport protein	Yes
C54D1.6	bar-1	b-Catenin	Yes
C56A3.1	grl-17	hedgehog-like protein	No
C56E6.2		GTPase	Yes
C56G2.4		No information available (automatically curated Wormbase entry)	No
D1025.10		No information available (automatically curated Wormbase entry)	No
D1037.4	rab-8	Ras-related	Yes
D1053.3		No information available (automatically curated Wormbase entry)	No
D1054.15	tag-135	beta transducin like protein	No
DY3.4	trt-1	Reverse transcriptase	Yes
E01A2.4		No information available (automatically curated Wormbase entry)	No
E02A10.2	grl-23	hedgehog-like protein	No
E02H1.6		Predicted nucleotide kinase/nuclear protein	No
E03H12.5		No information available (automatically curated Wormbase entry)	No
F01D4.3		tyrosine-protein kinase	No
F10D11.4		No information available (automatically curated Wormbase entry)	No
F11A5.1	srh-281	7-transmembrane receptor, srh family	Yes
F14D2.7		No information available (automatically curated Wormbase entry)	No
F15A8.7		Helix-turn-helix, AraC type	Yes
F15B9.4	inft-2	Rho GTPase effector BNI1	No
F15D4.7		Integrase core domain	Yes
F16B3.1	egl-2	K+-channel	Yes
F17C11.8	tag-318	Vacuolar protein sorting 36	No
F18A1.5		Replication factor A family	Yes
F18E2.3	scc-3	Cohesin complex subunit	Yes
F20G4.3	nmy-2	Myosin class II heavy chain	No
F22G12.2		Integrase core domain	Yes
F23B2.4	daf-10	Ortholog of intraflagellar transport (IFT) complex component	No
F23F1.8	rpt-4	ATPase subunit of the 19S regulatory complex	No
F23F1.9		A49-like RNA polymerase I associated factor	Yes
F23F12.6	rpt-3	26S proteasome regulatory complex	No
F25D7.4		Microtubule-associated proteins	No
F27B3.5		Predicted E3 ubiquitin ligase	No
F28B3.7	him-1	SMC (structural maintenance of chromosomes) superfamily member	Yes
F28D9.1	rsr-1	Splicing coactivator	No
F28H6.4		No information available (automatically curated Wormbase entry)	No
F32E10.7		No information available (automatically curated Wormbase entry)	No
F33E11.6		No information available (automatically curated Wormbase entry)	No
F36A2.10		No information available (automatically curated Wormbase entry)	No
F36A2.14		No information available (automatically curated Wormbase entry)	No
F36D3.4		No information available (automatically curated Wormbase entry)	No
F36F2.5	tax-2	Cyclic nucleotide-gated cation channel	No
F36G9.12		acyltransferase	Yes
F36H12.3		No information available (automatically curated Wormbase entry)	No
F36H12.5		No information available (automatically curated Wormbase entry)	No
F38B2.1	ifa-1	intermediate filament protein	No
F39H11.3		serine/threonine kinase, CDK8 family	No
F40F12.7		CREB binding protein/P300, TAZ Zn-finger protein	Yes
F41E7.9		No information available (automatically curated Wormbase entry)	No
F41G3.6		Myb, DNA-binding (probably annotation error)	Yes
F42A10.5		No information available (automatically curated Wormbase entry)	No
F42C5.7	grl-4	hedgehog-like protein	No
F42F12.4		ARD family	Yes
F42G4.3	zyx-1	Focal adhesion adaptor protein	No
F42H10.5		No information available (automatically curated Wormbase entry)	No
F44B9.3	cit-1.2	CDK9 kinase-activating protein cyclin T	No
F44B9.4	cit-1.1	CDK9 kinase-activating protein cyclin T	No
F45D11.6		DNA-binding centromere protein B	No
F47B3.4		No information available (automatically curated Wormbase entry)	No
F47B8.13		No information available (automatically curated Wormbase entry)	No
F47B8.14		No information available (automatically curated Wormbase entry)	No
F47B8.5		No information available (automatically curated Wormbase entry)	No
F48F7.5		No information available (automatically curated Wormbase entry)	No
F49B2.3		No information available (automatically curated Wormbase entry)	No
F49E2.5		No information available (automatically curated Wormbase entry)	No
F49H12.5		No information available (automatically curated Wormbase entry)	No
F53A3.6		No information available (automatically curated Wormbase entry)	No
F53F10.4	unc-108	Ras-related	Yes
F53F10.5	npp-11	Nuclear pore complex	No
F53G12.1	rab-11.1	Ras-related	Yes
F53G12.10	rpl-7	60S ribosomal protein L7	No
F54A3.3		Chaperonin complex component	No
F54D10.3		No information available (automatically curated Wormbase entry)	No
F55B12.3	sel-10	Cdc4 and related F-box and WD-40 proteins	No
F55F10.1		ATPase	Yes
F56A3.2		nuclease	Yes
F56A4.9		Predicted receptor	Yes
F57C12.4	mrp-2	ABC superfamily, transporter	Yes
F58A3.1		LIM-HOX associated factor	No
F58D5.2		No information available (automatically curated Wormbase entry)	No
F59B1.7	srx-41	7-transmembrane receptor, srx family	Yes
F59B10.2		No information available (automatically curated Wormbase entry)	No
F59E11.12	nhr-144	NHR (No DNA binding domain)	No
H05G16.1	frm-3	FERM domain, Band 4.1 family	Yes
H05L14.2		No information available (automatically curated Wormbase entry)	No
H08M01.1		No information available (automatically curated Wormbase entry)	No
H10D18.1		No information available (automatically curated Wormbase entry)	No
H19N07.4		acyl-CoA:diacylglycerol o-acyltransferase	Yes
H27M09.5		No information available (automatically curated Wormbase entry)	No
H31G24.1		No information available (automatically curated Wormbase entry)	No
H43I07.1		Predicted coiled-coil protein	No
JC8.10	unc-26	Inositol-1,4,5-triphosphate 5-phosphatase	No
K01A2.4		No information available (automatically curated Wormbase entry)	No
K02B2.5	rps-25	40S ribosomal protein S25	No
K03A1.2		No information available (automatically curated Wormbase entry)	No
K03C7.1		No information available (automatically curated Wormbase entry)	No
K03H1.10		CREB binding protein/P300, TAZ Zn-finger protein	Yes
K05C4.6	hmp-2	b-Catenin	Yes
K07A9.2	cmk-1	Ca2+/calmodulin-dependent protein kinase	No
K07C5.4		Ribosome biogenesis protein	No
K07H8.7		No information available (automatically curated Wormbase entry)	No
K08D12.6		No information available (automatically curated Wormbase entry)	No
K08D9.2		Extracellular protein?	Yes
K08F4.2		RasGAP SH3 binding protein rasputin	No
K09C4.5		Permease	Yes
K12B6.8		Predicted E3 ubiquitin ligase	No
M01E5.6		CREB binding protein/P300, TAZ Zn-finger protein	Yes
M106.1	mix-1	Structural maintenance of chromosome protein 2	No
M28.6		Predicted esterase	No
R02D5.7		No information available (automatically curated Wormbase entry)	No
R03E1.3		Neurotransmitter-gated ion-channel	No
R03H10.6		Single-stranded DNA-binding replication protein A	No
R03H10.7		No information available (automatically curated Wormbase entry)	No
R07B1.12	glo-1	a member of the Rab family of small GTPases	No
R08C7.5		No information available (automatically curated Wormbase entry)	No
R102.6		No information available (automatically curated Wormbase entry)	No
R13G10.1	dpy-27	Structural maintenance of chromosome protein 4	No
R144.4	wip-1	Actin-binding Proline-rich region, WH2 motif	No
R148.3		No information available (automatically curated Wormbase entry)	No
R52.3	math-35	MATH domain	Yes
R74.1	lrs-1	Leucyl-tRNA synthetase	No
T01B7.5		No information available (automatically curated Wormbase entry)	No
T01C1.3		HOX, reannotated as T01C1.2	Yes
T01D1.4		ARD family	Yes
T02C5.5	unc-2	Ca2+-channel alpha subunit	Yes
T03D8.1	num-1	Adaptor protein NUMB	No
T03F6.5	lis-1	WD40 repeat-containing protein	No
T04F8.8		No information available (automatically curated Wormbase entry)	No
T05C12.3		Reductases with broad range of substrate specificities	No
T05E11.4	spo-11	Spo11p ortholog	Yes
T05E8.2	hil-8	Serine/threonine kinase	No
T05H10.2	apn-1	AP endonuclease	Yes
T06D8.2		glycoprotein	Yes
T06E4.12		No information available (automatically curated Wormbase entry)	No
T09B4.5		No information available (automatically curated Wormbase entry)	No
T10B5.5		Chaperonin complex component,	No
T13F2.9		No information available (automatically curated Wormbase entry)	No
T13F3.8		No information available (automatically curated Wormbase entry)	No
T14G8.2		a protein containing an F-box	No
T19B10.6		Zn-finger Rad18	Yes
T20B12.1		No information available (automatically curated Wormbase entry)	No
T20B3.3	srh-215	7-transmembrane receptor, srh family	Yes
T20C7.2	nhr-284	NHR (No DNA binding domain)	Yes
T22B2.1		Predicted E3 ubiquitin ligase	No
T22C1.1		No information available (automatically curated Wormbase entry)	No
T22F3.11		Permease	Yes
T23B3.5		No information available (automatically curated Wormbase entry)	No
T23C6.5		GPCR	Yes
T23E7.2		No information available (automatically curated Wormbase entry)	No
T23F2.2		No information available (automatically curated Wormbase entry)	No
T23G7.2		No information available (automatically curated Wormbase entry)	No
T23H2.4		Myb, DNA-binding (probably annotation error)	Yes
T23H2.5	rab-10	Rab-like GTPase	Yes
T24A6.18	grl-29	a hedgehog-like protein	No
T25C12.1		Novel nuclear	No
T27A3.7		No information available (automatically curated Wormbase entry)	No
T28D6.5		Myb, DNA-binding (probably annotation error)	Yes
T28D9.2	rsp-5	Alternative splicing factor SRp55/B52/SRp75	No
T28F2.6	col-50	Collagens (type IV and type XIII)	No
W01B11.3		Ribosome biogenesis protein	No
W02B12.3	rsp-1	Alternative splicing factor SRp55/B52/SRp75	No
W02F12.5		Dihydrolipoamide succinyltransferase	No
W02H5.3		DNA-binding centromere protein B	No
W02H5.4		DNA-binding centromere protein B	No
W03A3.2	polq-1	Ras-related	Yes
W03C9.3	rab-7	Ras-related	Yes
W03G1.2		No information available (automatically curated Wormbase entry)	No
W04B5.3		No information available (automatically curated Wormbase entry)	No
W08E12.7		Metallopeptidase	No
W09G12.7		No information available (automatically curated Wormbase entry)	No
Y102A5C.29	sri-9	Predicted olfactory G-protein coupled receptor	No
Y105E8A.21		No information available (automatically curated Wormbase entry)	No
Y108G3AL.7		No information available (automatically curated Wormbase entry)	No
Y111B2A.22	ssl-1	Q/N-rich ('prion') domain	Yes
Y111B2A.4		No information available (automatically curated Wormbase entry)	No
Y113G7B.17		arginine N-methyltransferase PRMT1 and related enzymes	No
Y116A8C.16	rom-4	Rhomboid family	No
Y116F11B.6		No information available (automatically curated Wormbase entry)	No
Y19D10A.7		Predicted receptor	No
Y20F4.4		No information available (automatically curated Wormbase entry)	No
Y22D7AR.1		Protein tyrosine phosphatase	No
Y26D4A.11		Transposon encoded protein	Yes
Y26E6A.1		No information available (automatically curated Wormbase entry)	No
Y37E3.16		No information available (automatically curated Wormbase entry)	No
Y37H9A.3		No information available (automatically curated Wormbase entry)	No
Y38E10A.19	nhr-235	NHR (No DNA binding domain)	Yes
Y39A3CL.2	tag-168	Peripheral benzodiazepine receptor	Yes
Y39E4B.5		Permease	Yes
Y39G10AR.13	icp-1	Inner centromere protein	No
Y39G10AR.16		No information available (automatically curated Wormbase entry)	No
Y41C4A.14	mrt-2	Checkpoint 9-1-1 complex	No
Y41D4B.20	nhr-287	NHR (No DNA binding domain)	Yes
Y44A6D.3		No information available (automatically curated Wormbase entry)	No
Y44E3A.4		Adaptor protein CMS/SETA	No
Y46C8AL.2		No information available (automatically curated Wormbase entry)	No
Y46D2A.2		No information available (automatically curated Wormbase entry)	No
Y47D3A.25	rab-35	Rab GTPase	Yes
Y47D7A.3		Hormone receptors	Yes
Y48C3A.9		Single-stranded DNA binding protein, SSDP	Yes
Y48G1C.6		DNA-binding centromere protein B	No
Y49A3A.1		choline/ethanolaminephosphotransferase	No
Y49E10.27		No information available (automatically curated Wormbase entry)	No
Y50E8A.10		No information available (automatically curated Wormbase entry)	No
Y51F10.10		No information available (automatically curated Wormbase entry)	No
Y52B11A.4		Ras-like GTPase	Yes
Y52D5A.1		No information available (automatically curated Wormbase entry)	No
Y53C10A.15		No information available (automatically curated Wormbase entry)	No
Y53F4A.2		No information available (automatically curated Wormbase entry)	No
Y53F4B.15	asc-1	Activating signal cointegrator 1	No
Y53F4B.16		No information available (automatically curated Wormbase entry)	No
Y53F4B.17		No information available (automatically curated Wormbase entry)	No
Y54G2A.11		Myb, DNA-binding (probably annotation error)	Yes
Y54G2A.13		No information available (automatically curated Wormbase entry)	No
Y55F3AR.2		Thioredoxin-like protein	No
Y56A3A.6		No information available (automatically curated Wormbase entry)	No
Y57A10B.4	sre-42	7-transmembrane receptor, sre family	Yes
Y57G11C.19		Transposon encoded protein	Yes
Y57G11C.20		No information available (automatically curated Wormbase entry)	No
Y57G11C.24	eps-8	predicted similarity to mouse EGF kinase substrate	No
Y60A3A.15	nhr-240	NHR (No DNA binding domain)	No
Y60A3A.25		No information available (automatically curated Wormbase entry)	No
Y65B4BR.6	grl-16	Hedgehog-like	No
Y66D12A.5		No information available (automatically curated Wormbase entry)	No
Y67D8B.2		Hormone receptors	Yes
Y68A4A.6	srz-96	7-transmembrane receptor, srz family	Yes
Y69A2AR.8		No information available (automatically curated Wormbase entry)	No
Y69F12A.2	alh-12	Aldehyde dehydrogenase	No
Y6E2A.8		No information available (automatically curated Wormbase entry)	No
Y71F9AL.18	pme-1	NAD+ ADP-ribosyltransferase Parp	Yes
Y71F9AL.2		Protein kinase, Casein kinase	Yes
Y71H2AM.12		GTP-binding protein	Yes
Y73B6A.1		Ser/Thr kinase	Yes
Y73B6A.3		No information available (automatically curated Wormbase entry)	No
Y73C8C.7	sdz-34	Predicted E3 ubiquitin ligase	No
Y73C8C.8		Predicted E3 ubiquitin ligase	No
Y75B8A.30	pph-4.1	Ser/Thr phosphatase	Yes
Y87G2A.20		No information available (automatically curated Wormbase entry)	No
Y92C3B.3	rab-18	Rab GTPase	Yes
Y95B8A.1	nas-30	Meprin A metalloprotease	No
Y97E10AL.1		Ligand-binding region of nuclear hormone receptor	Yes
Y97E10AR.8		No information available (automatically curated Wormbase entry)	No
ZC196.4		No information available (automatically curated Wormbase entry)	No
ZC477.1	ssq-3	Sperm-Specific family, class Q	No
ZC84.2	tax-4	Cyclic nucleotide-gated cation channel	No
ZK1005.1	pme-5	NAD+ ADP-ribosyltransferase Parp	No
ZK1127.3		No information available (automatically curated Wormbase entry)	No
ZK180.5		No information available (automatically curated Wormbase entry)	No
ZK20.3		Nucleotide excision repair factor NEF2	No
ZK402.2		No information available (automatically curated Wormbase entry)	No
ZK418.10		No information available (automatically curated Wormbase entry)	No
ZK418.11		No information available (automatically curated Wormbase entry)	No
ZK643.8	grl-25	Putatively hedgehog-like protein	No
ZK652.9	coq-5	Ubiquinone biosynthesis methyltransferase	No
ZK973.1		S1 RNA binding domain	Yes
