# Supplementary material for: Comparative analysis of function and interaction of transcription factors in nematodes: Extensive conservation of orthology coupled to rapid sequence evolution
Source: BMC Genomics. 2008 Aug 27;9:399. doi: 10.1186/1471-2164-9-399 (PMC2533025; doi:10.1186/1471-2164-9-399)
Supplement: Additional file 2 — List of 167 genes that encode chromatin remodeling, general transcription and DNA/RNA binding factors in C. elegans. [file 1471-2164-9-399-S2.xls]

## Sheet: Sheet1
Chromatin remodeling, general transcription and DNA/RNA binding factors in C. elegans
Sequence name	CGC name	Description	Previously identified as false positive in wTF2.0
B0041.7		DEAH-box family, helicase	No
B0454.1		Rb-associated, novel nuclear	No
C01F1.1		Transcription initiation factor IIF	Yes
C01F6.5	aly-1	RNA recognition motif	No
C06A1.5		RNA polymerase	Yes
C06A5.11	sir-2.4	SIR2 family yeast	Yes
C08B11.2	hda-2	Histone deacetylase complex, catalytic component	No
C10E2.3	hda-4	Histone deacetylase complex, catalytic component	No
C11G6.3		Chromatin remodeling protein	Yes
C15H11.8		RNA polymerase I transcription factor TFIIS	Yes
C16A11.4		Zn-finger-like, PHD finger	Yes
C16A3.1		DEAH-box family, helicase	No
C17G1.4		Zn-finger-like, PHD finger	Yes
C23H3.3		Transcription coactivator complex, P50 component	No
C25D7.6	mcm-3	DNA replication licensing factor	Yes
C25F9.2		DNA polymerase type B, organellar and viral	Yes
C25F9.5		DEAD-box family, helicase	Yes
C26E6.4	rpb-2	RNA polymerase II	Yes
C27B7.4		DEAH-box family, helicase	Yes
C29A12.3	lig-1	ATP-dependent DNA ligase I	No
C34B7.4		Histone acetyltransferase	Yes
C36B1.3		DNA directed RNA polymerase II	No
C41D11.7		DEAD/DEAH box DNA helicase	No
C42D4.8	rpc-1	RNA polymerase III	Yes
C43E11.2	mus-81	Endonuclease MUS81	No
C48E7.2		RNA polymerase III	Yes
C52B9.8		SWI/SNF component, helicase	Yes
C53A5.3		Histone deacetylase, class I	No
C54G10.2	rfc-1	DNA replication factor C	Yes
F01G4.1		SWI/SNF component, helicase	No
F02E9.4	pqn-28	SIN3 family histone deacetylase	Yes
F07A11.6	din-1	Large RNA-binding protein	No
F08B4.5		DNA polymerase	Yes
F09E8.3	msh-5	Mismatch repair ATPase	No
F09F7.3		RNA polymerase III	Yes
F10C2.4		DNA polymerase	Yes
F10G8.7		endonuclease, DNA repair	Yes
F12F6.7		DNA polymerase delta	No
F13E6.3		Chromatin remodeling protein	Yes
F14B4.3		RNA polymerase I	Yes
F15D4.1	btf-1	TBP-associated family, helicase	Yes
F18C5.2	wrn-1	ATP-dependent DNA helicase	No
F21G4.4		Chromatin remodeling protein	Yes
F23B2.13		RNA polymerase	Yes
F25H2.13	bch-1	DEAH-box family, helicase	Yes
F29B9.2		F-box protein JEMMA	Yes
F29C4.7		Large RNA-binding protein	No
F32D1.10	mcm-7	DNA replication licensing factor	Yes
F32H2.2		Transcriptional mediator, SOH1 homolog	No
F33H2.1	dog-1	DEAD-box family, helicase	Yes
F33H2.5		DNA polymerase C	Yes
F36A4.7	ama-1	RNA polymerase II	Yes
F37A4.8		DNA helicase ISWI1 homolog	Yes
F39B2.4		Transcription mediator, MED23 homolog	No
F39H11.2	tlf-1	TATA-box binding protein, TFIID and TFIIIB component	No
F43D9.5	taf-11.3	TFIID, subunit TAF11	Yes
F43G6.1	dna-2	DNA replication helicase	No
F43G6.6		F-box protein JEMMA	Yes
F44E2.2		Reverse transcriptase	Yes
F45E12.2	brf-1	TFIIIB (basal component)	Yes
F46G10.3	sir-2.3	SIR2 family yeast	Yes
F46G10.7	sir-2.2	SIR2 family yeast	Yes
F48D6.1	taf-11.1	Transcription initiation factor TFIID	Yes
F53H1.4		Chromatin remodeling complex	Yes
F53H4.1	csb-1	Excision repair protein	Yes
F53H4.6		SNF2-related	Yes
F54C1.3		Novel PcG complex component	No
F54E12.2		DEAD-box family, helicase	Yes
F54F7.1	taf-7.1	TFIID, subunit TAF7	Yes
F55F8.2		RNA helicase	No
F58A4.9		RNA polymerase	Yes
F59A7.8		DEAD-box family, helicase	Yes
H06O01.2		Chromodomain-helicase	Yes
H26D21.2	msh-2	DNA mismatch repair protein	Yes
H27M09.2		RNA polymerase	Yes
H43I07.2		RNA polymerase I and III, subunit RPA40/RPC40	No
K04C2.2		rRNA synthesis	Yes
K06A9.2		F-box family	Yes
K07C5.3		DNA ligase	Yes
K08E4.1	spt-5	RNA polymerase II elongation factor DSIF/SUPT5H/SPT5	Yes
K09A11.5		PHD-finger, helicase	Yes
K10D2.1		Histone transcription regulator HIRA	No
K10D3.3	taf-11.2	TFIID, subunit TAF11	Yes
K12D12.1		DNA topoisomerase II	Yes
M01E5.5	top-1	DNA topoisomerase I	Yes
M03C11.2		DEAD-box family, helicase	Yes
M03C11.8		SNF2 family helicase	Yes
M04B2.2		Predicted methylase	No
M04C3.1		Helicase-like	Yes
R01H10.1	div-1	DNA polymerase alpha-primase complex	No
R03D7.4		RNA pol II transcription elongation factor	No
R05D3.1		DNA topoisomerase II	Yes
R05D3.11	met-2	histone methyltransferase	Yes
R06A4.7	mes-2	PcG group	No
R06C1.1	hda-3	Histone deacetylase complex	No
R07E5.8	cku-80	DNA helicase	Yes
R10E4.4	mcm-5	DNA replication licensing factor	Yes
R10E4.5	nth-1	endonuclease, DNA repair	Yes
R11A8.4	sir-2.1	SIR2 family yeast	Yes
R12B2.5	mdt-15	subunit of a multiprotein coactivator of RNA polymerase II	No
T05A12.4		SNF2-related	Yes
T09A5.8		Heterochromatin-associated protein HP1	No
T13F2.2		Transcriptional coactivator	Yes
T16H12.4		RNA polymerase II transcription initiation TFIIH	Yes
T20B12.2	tbp-1	TATA-box binding protein	Yes
T23H2.3		DEAD-box family, helicase	Yes
T24H10.1		Transcription elongation factor TFIIS	Yes
T24H10.3	dnj-23	Molecular chaperone	No
W01G7.3		RNA polymerase	Yes
W03D2.4	pcn-1	DNA polymerase delta processivity factor	Yes
W03F9.5	ttb-1	Transcription initiation factor TFIIB	Yes
W04A8.7	taf-1	Tanscription initiation factor TFIID	No
W06D4.6	rad-54	SNF2 family, DNA repair	Yes
W09C3.4		RNA polymerase III	Yes
Y105C5A.14		DNA polymerase type B, organellar and viral	Yes
Y105E8A.23		RNA polymerase	Yes
Y105E8B.7		Transcription initiation factor IIF	Yes
Y111B2A.16	taf-7.2	Transcription initiation factor TFIID	Yes
Y113G7B.14		DEAD-box family, Transcription termination factor 2	Yes
Y116A8C.13		SNF2 family, DNA repair	Yes
Y17G7B.2		histone methyltransferase complex	Yes
Y17G7B.5	mcm-2	DNA replication licensing factor	Yes
Y26D4A.9		DNA polymerase	No
Y37B11A.2		DNA polymerase family B	Yes
Y37E11B.4	taf-2	TATA binding protein associated factor	No
Y37E3.3		DNA-directed RNA polymerase	No
Y39G10AR.14	mcm-4	DNA replication licensing factor	Yes
Y43C5A.6	rad-51	DNA repair RAD51/RHP55	Yes
Y45F10D.7		C-5 cytosine-specific DNA methylase	Yes
Y46H3C.4		DNA gyrase/topoisomerase IV, subunit A	Yes
Y47D3A.29		DNA polymerase alpha subunit	Yes
Y47D3A.4	cku-70	DNA-dependent protein kinase	Yes
Y47G6A.11	msh-6	DNA mismatch repair protein	Yes
Y47G6A.8	crn-1	endonuclease, DNA repair	Yes
Y48B6A.11	jmjd-2	jumonji superfamily, DNA damage responsive	Yes
Y48C3A.14		DNA topoisomerase III beta	Yes
Y48C3A.7	mac-1	Nuclear AAA ATPase	No
Y48E1A.1		RNA polymerase I	Yes
Y48G8AL.6	smg-2	RNA helicase nonsense mRNA reducing factor	No
Y50D7A.11		DEAD_2, helicase-like	Yes
Y50D7A.2		TFIIH subunit, RAD3 subunit	Yes
Y51H4A.12		Zn-finger-like, PHD finger	Yes
Y52E8A.2		E3 ubiquitin ligase	Yes
Y53F4B.3		DNA polymerase epsilon subunit	No
Y53G8AR.2		PHD finger protein	Yes
Y54E10BR.6		DNA-directed RNA polymerase subunit E	No
Y55B1BR.3		Heterochromatin-associated protein HP1	No
Y56A3A.27	top-3	DNA topoisomerase III alpha	Yes
Y57A10A.15		Mitochondrial DNA polymerase gamma	Yes
Y57E12AL.5		Transcriptional mediator, MED6 subunit	No
Y59A8A.2		PHD finger protein	Yes
Y62F5A.1		Transcriptional mediator, MED8 subunit	No
Y66D12A.15		TFIIH subunit	Yes
Y73F8A.24		TFIIH, subunit TFB2	Yes
Y75B8A.6		TCF20	Yes
Y77E11A.6		RNA polymerase III subunit C11	Yes
Y80D3A.2	emb-4	spliceosomal 'Aquarius' protein with a helicase-like domain	No
Y97E10AR.5		RNA polymerase II subunit 9	Yes
ZK1127.11	him-14	Mismatch repair ATPase MSH4	No
ZK1127.7		DNA topoisomerase II	Yes
ZK1128.4		RNA polymerase II initiation TFIIH, subunit TFB4	Yes
ZK1236.2	cec-1	chromodomain protein	No
ZK381.1	him-3	HOP1-like	Yes
ZK632.1	mcm-6	DNA replication licensing factor	Yes
ZK686.2		ATP-dependent RNA helicase	No
ZK856.10		DNA-directed RNA polymerase subunit E	No
ZK863.7	rnp-1	RNA-binding protein LARK	No
