# Supplementary material for: Comparative analysis of function and interaction of transcription factors in nematodes: Extensive conservation of orthology coupled to rapid sequence evolution
Source: BMC Genomics. 2008 Aug 27;9:399. doi: 10.1186/1471-2164-9-399 (PMC2533025; doi:10.1186/1471-2164-9-399)
Supplement: Additional file 3 — List of 83 histone-encoding genes in C. elegans. [file 1471-2164-9-399-S3.xls]

## Sheet: Sheet1
List of histone encoding genes in C. elegans
Sequence name	CGC name	Description	Previously identified as false positive in wTF2.0
B0035.10	his-45	H3 histone	Yes
B0035.7	his-47	H2A histone	Yes
B0035.8	his-48	H2B histone	Yes
B0035.9	his-46	H4 histone	Yes
B0414.3	hil-5	H1 histone	Yes
C01B10.5	hil-7	H1 isoform (H1.1)	Yes
C18G1.5	hil-4	H1 histone	Yes
C30G7.1	hil-1	H1 histone	Yes
C50F4.13	his-35	H2A histone	Yes
C50F4.5	his-41	H2B histone	Yes
C50F4.7	his-37	H4 histone	Yes
E03A3.3	his-69	H3 histone	Yes
E03A3.4	his-70	H3 histone	Yes
F07B7.10	his-51	H2A histone	Yes
F07B7.11	his-54	H2B histone	No
F07B7.3	his-53	H2A histone	Yes
F07B7.4	his-52	H2B histone	No
F07B7.5	his-49	H3 histone	Yes
F07B7.9	his-50	H4 histone	Yes
F08G2.1	his-44	H2B histone	Yes
F08G2.2	his-43	H2A histone	Yes
F08G2.3	his-42	H3 histone	Yes
F17E9.10	his-32	H3 histone	Yes
F17E9.12	his-31	H4 histone	Yes
F17E9.13	his-33	H2A histone	Yes
F17E9.9	his-34	H2B histone	Yes
F20D6.9		H3 histone	Yes
F22B3.1	his-64	H4 histone	Yes
F22B3.2	his-63	H3 histone	Yes
F22F1.1	hil-3	H1 histone	Yes
F35H10.1	his-30	H2A histone	Yes
F35H10.11	his-29	H2B histone	Yes
F45E1.6	his-71	H3 histone	Yes
F45F2.12	his-8	H2B histone	Yes
F45F2.13	his-6	H3 histone	Yes
F45F2.2	his-39	H2B histone	Yes
F45F2.3	his-5	H4 histone	Yes
F45F2.4	his-7	H2A histone	Yes
F54C8.2	cpar-1	H3 histone	Yes
F54E12.1	his-55	H3 histone	Yes
F54E12.3	his-56	H4 histone	Yes
F54E12.4	his-58	H2B histone	Yes
F54E12.5	his-57	H2A histone	Yes
F55G1.10	his-61	H2A histone	Yes
F55G1.11	his-60	H4 histone	No
F55G1.2	his-59	H3 histone	Yes
F55G1.3	his-62	H2B histone	Yes
F58A4.3	hcp-3	H3 histone	Yes
F59A7.4	hil-6	H1 histone	Yes
H02I12.6	his-66	H2B histone	Yes
H02I12.7	his-65	H2A histone	Yes
K03A1.6	his-38	H4 histone	Yes
K06C4.10	his-18	H4 histone	Yes
K06C4.11	his-19	H2A histone	Yes
K06C4.12	his-22	H2B histone	Yes
K06C4.13	his-27	H3 histone	Yes
K06C4.2	his-28	H4 histone	Yes
K06C4.3	his-21	H2A histone	Yes
K06C4.4	his-20	H2B histone	Yes
K06C4.5	his-17	H3 histone	Yes
M163.3	his-24	H1 isoform (H1.1)	Yes
R08C7.3	htz-1	H2A histone	Yes
T10C6.11	his-4	H2B histone	No
T10C6.12	his-3	H2A histone	Yes
T10C6.13	his-2	H3 histone	Yes
T10C6.14	his-1	H4 histone	Yes
T23D8.5	his-67	H4 histone	Yes
T23D8.6	his-68	H2A histone	Yes
W05B10.1	his-74	H3 histone	Yes
Y49E10.6	his-72	H3 histone	Yes
Y73B6BL.9	hil-2	H1 Histone	No
ZC155.2		H3 histone	Yes
ZK1251.1		H2A histone	Yes
ZK131.1	his-26	H4 histone	Yes
ZK131.10	his-16	H2A histone	No
ZK131.2	his-25	H3 histone	Yes
ZK131.3	his-9	H3 histone	Yes
ZK131.4	his-10	H4 histone	Yes
ZK131.5	his-11	H2B histone	Yes
ZK131.6	his-12	H2A histone	Yes
ZK131.7	his-13	H3 histone	Yes
ZK131.8	his-14	H4 histone	Yes
ZK131.9	his-15	H2B histone	Yes
