# Supplementary material for: Comparative analysis of function and interaction of transcription factors in nematodes: Extensive conservation of orthology coupled to rapid sequence evolution
Source: BMC Genomics. 2008 Aug 27;9:399. doi: 10.1186/1471-2164-9-399 (PMC2533025; doi:10.1186/1471-2164-9-399)
Supplement: Additional file 4 — List of 988 TF genes in C. elegans. [file 1471-2164-9-399-S4.xls]

## Sheet: Sheet1
List of 988 TF genes in C. elegans
Sequence name	CGC name	Description	Common to wTF2.0 set	Nematode-conserved	Nematode-fly-mouse-human conserved	Divergent
2L52.1		ZF; C2H2 type	Yes
AC3.10		ZF; DHHC type	Yes	Yes
AH6.5	mex-6	ZF; CCCH type	Yes			Yes
B0019.2		AT hook	Yes			Yes
B0035.1		ZF; C2H2-BED type	Yes	Yes
B0250.4		ZF; C2H2 type	Yes			Yes
B0261.1		SANT	Yes
B0280.4		ZF; C2H2 type	Yes	Yes
B0280.8	nhr-10	ZF; C4 type/NHR	Yes	Yes
B0286.4	ntl-2	NOT		Yes	Yes
B0286.5	fkh-6	WH; Forkhead	Yes	Yes
B0304.1	hlh-1	bHLH	Yes	Yes
B0310.2		ZF; C2H2 type	Yes	Yes
B0336.3		ZF; CCCH type	Yes	Yes	Yes
B0336.7		ZF; THAP type	Yes	Yes
B0412.1		SKI/SNO/DAC family	Yes	Yes
B0414.2	rnt-1	RUNX	Yes	Yes
B0564.10	unc-30	HOX	Yes	Yes	Yes
C01B12.2		SAND	Yes	Yes
C01B7.1		ZF; C2H2 type	Yes	Yes
C01F6.9		ZF; C2H2 type	Yes	Yes
C01G12.1		MADF	Yes	Yes
C01G8.9	lss-4	ARID	Yes	Yes	Yes
C01H6.5	nhr-23	ZF; C4 type/NHR	Yes	Yes	Yes
C02B4.2	nhr-17	ZF; C4 type/NHR	Yes	Yes
C02B8.4	hlh-8	bHLH	Yes	Yes
C02F12.10		HOX				Yes
C02F12.5		HOX	Yes	Yes
C02F5.12		ZF; C2H2 type	Yes
C03B8.4		ZF; C2H2 type	Yes	Yes
C03G6.10	nhr-148	ZF; C4 type/NHR	Yes			Yes
C03G6.12	nhr-149	ZF; C4 type/NHR	Yes			Yes
C03G6.8	nhr-147	ZF; C4 type/NHR	Yes			Yes
C04A2.3	egl-27	ZF, SANT	Yes	Yes
C04F1.3	lim-7	HOX; LIM	Yes	Yes	Yes
C04F5.5	srab-2	ZF, SANT	Yes			Yes
C04F5.9		ZF; C2H2 type	Yes	Yes
C04G2.7	egl-38	HOX; PRD	Yes
C05D10.1		AT hook	Yes	Yes
C05D2.5		AT hook	Yes	Yes
C05G6.1	nhr-76	ZF; C4 type/NHR	Yes	Yes
C06A5.4		MADF	Yes
C06B8.1	nhr-150	ZF; C4 type/NHR	Yes			Yes
C06C6.4	nhr-63	ZF; C4 type/NHR	Yes
C06C6.5	nhr-50	ZF; C4 type/NHR	Yes
C06E1.8		ZF; C2H2 type	Yes	Yes
C06E2.1		ZF; C2H2 type	Yes	Yes
C06G3.1	nhr-105	ZF; C4 type/NHR	Yes	Yes
C07A12.1	ham-2	ZF; C2H2 type	Yes	Yes
C07A12.3	nhr-35	ZF; C4 type/NHR	Yes	Yes
C07A12.5		ZF; C2H2 type	Yes	Yes
C07E3.5		HOX	Yes			Yes
C07E3.6		HOX	Yes	Yes
C07G2.2	atf-7	bZIP	Yes	Yes
C07H6.7	lin-39	HOX	Yes	Yes
C08B11.3		ZF, ARID	Yes	Yes
C08C3.1	egl-5	HOX	Yes	Yes
C08C3.3	mab-5	HOX	Yes	Yes
C08F8.8	nhr-67	ZF; C4 type/NHR	Yes	Yes	Yes
C08G9.2		ZF; C2H2 type	Yes	Yes
C09F5.3		ZF; C2H2 type	Yes
C09G12.1		HOX	Yes	Yes
C09G4.5	mes-6	WD repeat
C09G9.6	oma-1	ZF; CCCH type	Yes			Yes
C09G9.7		HOX; PRD	Yes	Yes
C09H6.1		ZF; C2H2 type	Yes	Yes
C10A4.8		ZF; C2H2-BED type	Yes	Yes
C10G8.6	ceh-34	HOX; SIX	Yes	Yes
C10G8.7	ceh-33	HOX; SIX	Yes	Yes	Yes
C11G6.4	nhr-28	ZF; C4 type/NHR	Yes	Yes
C12C8.3	lin-41	RBCC		Yes
C12D12.5	hmg-1.2	HMG-box	Yes	Yes	Yes
C12D5.2	nhr-152	ZF; C4 type/NHR	Yes			Yes
C12D5.8	nhr-94	ZF; C4 type/NHR	Yes
C13C4.1	nhr-153	ZF; C4 type/NHR	Yes	Yes
C13C4.2	nhr-154	ZF; C4 type/NHR	Yes	Yes
C13C4.3	nhr-136	ZF; C4 type/NHR	Yes	Yes
C13G5.1	ceh-16	HOX	Yes	Yes	Yes
C14B9.6	gei-8	SANT	Yes	Yes
C14C6.4	nhr-155	ZF; C4 type/NHR	Yes
C15C8.2	cky-1	bHLH	Yes	Yes
C16A3.4		ZF; C2H2 type	Yes	Yes	Yes
C16A3.7	tag-182	ZF	Yes	Yes	Yes
C16C2.1	ceh-5	HOX	Yes
C17A2.1	nhr-257	ZF; C4 type/NHR	Yes			Yes
C17A2.8	nhr-72	ZF; C4 type/NHR	Yes			Yes
C17C3.10	hlh-27	bHLH	Yes			Yes
C17C3.7	hlh-25	bHLH	Yes
C17C3.8	hlh-26	bHLH	Yes			Yes
C17D12.1		ZF; DHHC type	Yes	Yes
C17E4.6		YL1	Yes
C17E7.1	nhr-156	ZF; C4 type/NHR	Yes
C17E7.5	nhr-157	ZF; C4 type/NHR	Yes	Yes
C17E7.6	nhr-158	ZF; C4 type/NHR	Yes			Yes
C17E7.7	nhr-159	ZF; C4 type/NHR	Yes	Yes
C17E7.8	nhr-124	ZF; C4 type/NHR	Yes	Yes
C17G10.4		ZF	Yes
C17H12.9	ceh-48	HOX; CUT	Yes	Yes
C18A3.8	hlh-14	bHLH	Yes	Yes
C18B12.3	dsc-1	HOX	Yes	Yes
C18D1.1	die-1	ZF; C2H2 type	Yes	Yes
C18G1.2	elt-7	ZF; GATA	Yes	Yes
C24A1.2		WH-ETS	Yes	Yes
C24G6.4	nhr-47	ZF; C4 type/NHR	Yes	Yes
C24H11.3	tbx-38	T-box; TBX2	Yes			Yes
C25A1.11	aha-1	bHLH	Yes	Yes	Yes
C25A1.2	fkh-10	WH; Forkhead	Yes	Yes
C25B8.6	nhr-120	ZF; C4 type/NHR	Yes	Yes
C25D7.3	sdc-3	ZF; C2H2 type		Yes
C25E10.1	nhr-30	ZF; C4 type/NHR	Yes
C25G4.4	tag-347	SAND	Yes	Yes
C25G4.5	dpy-26	SDC complex component		Yes
C26B2.3	nhr-31	ZF; C4 type/NHR	Yes	Yes
C26B2.4	nhr-258	ZF; C4 type/NHR	Yes	Yes
C26C6.1	tag-185	HMG-box	Yes	Yes	Yes
C26C6.5	dcp-66	p66 family		Yes	Yes
C26E1.3		HOX	Yes
C26E6.2		ZF; FLYWCH type	Yes	Yes
C27A12.2		ZF; C2H2 type	Yes	Yes
C27A12.3		ZF; C2H2 type	Yes
C27A12.5	ceh-2	HOX	Yes	Yes
C27A2.7		ZF; C2H2 type		Yes
C27C12.2		ZF; C2H2-BED type	Yes	Yes
C27C12.6	dmd-4	ZF-DM	Yes	Yes	Yes
C27C7.3	nhr-74	ZF; C4 type/NHR	Yes			Yes
C27C7.4	nhr-73	ZF; C4 type/NHR	Yes			Yes
C27D6.4		bZIP	Yes
C28A5.4	ceh-43	HOX	Yes	Yes	Yes
C28C12.8	hlh-12	bHLH	Yes
C28D4.1	nhr-100	ZF; C4 type/NHR	Yes	Yes
C28D4.9	nhr-138	ZF; C4 type/NHR	Yes
C28G1.4		ZF; C2H2 type	Yes			Yes
C28H8.9		ZF; PHD-RING	Yes	Yes	Yes
C29E6.5	nhr-43	ZF; C4 type/NHR	Yes	Yes
C29F7.4	fkh-3	WH; Forkhead	Yes
C29F7.5	fkh-4	WH; Forkhead	Yes			Yes
C29F9.13	nhr-280	ZF; C4 type/NHR				Yes
C29G2.5	srt-58	ZF; C4 type/NHR	Yes			Yes
C30A5.7	unc-86	HOX; POU	Yes	Yes	Yes
C30G4.7		TSC-22/dip/bun	Yes	Yes
C32C4.5	mab-23	ZF-DM	Yes	Yes
C32E12.5	sox-1	HMG-box	Yes	Yes
C32F10.2	lin-35	Rb		Yes	Yes
C32F10.5	hmg-3	HMG-box	Yes			Yes
C32F10.6	nhr-2	ZF; C4 type/NHR	Yes	Yes
C33A11.4	tag-97	SAM/Pointed	Yes	Yes
C33D12.1	ceh-31	HOX	Yes	Yes
C33D12.7	ceh-30	HOX	Yes	Yes	Yes
C33D3.1	elt-2	ZF; GATA	Yes	Yes
C33G8.10	nhr-162	ZF; C4 type/NHR	Yes
C33G8.11	nhr-107	ZF; C4 type/NHR	Yes	Yes
C33G8.12	nhr-163	ZF; C4 type/NHR	Yes			Yes
C33G8.6	nhr-42	ZF; C4 type/NHR	Yes	Yes
C33G8.7	nhr-161	ZF; C4 type/NHR	Yes
C33G8.8	nhr-139	ZF; C4 type/NHR	Yes
C33G8.9	nhr-140	ZF; C4 type/NHR	Yes			Yes
C33H5.17		ZF; CCCH type	Yes
C34B4.2		WH; Forkhead	Yes	Yes
C34C6.8	ceh-7	HOX	Yes	Yes
C34D1.1		ZF-DM	Yes			Yes
C34D1.2		ZF-DM	Yes	Yes
C34D1.5	zip-5	bZIP	Yes	Yes
C34D10.2		ZF; CCCH type	Yes	Yes	Yes
C34E10.7	cnd-1	bHLH	Yes	Yes	Yes
C34H3.2		ZF; C2H2 type	Yes	Yes
C35C5.1	sdc-2	Sex determination and dosage compensation factor	Yes	Yes
C35D6.4		ZF; CCCH type	Yes			Yes
C36A4.8	brc-1	ZF; RING		Yes
C36C9.2	tbx-31	T-box; TBX2	Yes			Yes
C36F7.1	irx-1	HOX	Yes	Yes
C37A2.5		ZF; C2H2 type	Yes	Yes
C37E2.4	ceh-36	HOX	Yes	Yes
C37E2.5	ceh-37	HOX	Yes	Yes
C37F5.1	lin-1	WH-ETS	Yes	Yes
C38C3.9	nhr-260	ZF; C4 type/NHR	Yes	Yes
C38D4.3		AT hook	Yes	Yes
C38D4.6	pal-1	HOX	Yes	Yes
C38D4.7		ZF; C2H2 type	Yes
C39B10.6	elt-4	ZF; GATA	Yes			Yes
C39E6.4	mls-2	HOX	Yes	Yes
C40D2.4		HOX	Yes			Yes
C40H5.5	ttx-3	HOX; LIM	Yes	Yes	Yes
C41G6.5	nhr-164	ZF; C4 type/NHR	Yes			Yes
C41G7.5	ahr-1	bHLH	Yes
C42D8.4	ets-5	WH-ETS	Yes	Yes
C43H6.7		ZF; DHHC type	Yes	Yes	Yes
C43H6.8	hlh-15	bHLH	Yes	Yes
C44B9.4	athp-1	ZF, AT hook	Yes	Yes
C44C10.8	hnd-1	bHLH	Yes	Yes
C44F1.2		SAND	Yes			Yes
C45E1.1	nhr-64	ZF; C4 type/NHR	Yes	Yes	Yes
C45E5.6	nhr-46	ZF; C4 type/NHR	Yes	Yes
C46E10.8		ZF; C2H2 type	Yes			Yes
C46E10.9		ZF; C2H2-BED type	Yes
C46F11.3		MADF	Yes	Yes
C47C12.3		ZF; C2H2 type	Yes	Yes
C47F8.2	nhr-165	ZF; C4 type/NHR	Yes			Yes
C47F8.8	nhr-81	ZF; C4 type/NHR	Yes			Yes
C47G2.2	unc-130	WH; Forkhead	Yes	Yes
C48D5.1	nhr-6	ZF; C4 type/NHR	Yes	Yes	Yes
C48E7.11		bZIP	Yes	Yes	Yes
C48E7.3	lpd-2	C/EBP	Yes	Yes	Yes
C49A1.4	eya-1	Eyes absent/Eya family		Yes	Yes
C49C3.5		HOX	Yes	Yes
C49D10.2	nhr-166	ZF; C4 type/NHR	Yes			Yes
C49D10.6	nhr-75	ZF; C4 type/NHR	Yes			Yes
C49D10.9	nhr-261	ZF; C4 type/NHR	Yes			Yes
C49F5.4	nhr-167	ZF; C4 type/NHR	Yes	Yes
C50A2.4		WH-ETS	Yes	Yes
C50B6.14	nhr-129	ZF; C4 type/NHR	Yes			Yes
C50B6.8	nhr-168	ZF; C4 type/NHR	Yes
C50E10.4	sop-2	SAM
C50H2.6		HOX	Yes
C52B9.2		WH-ETS	Yes	Yes
C52E12.1		ZF; C2H2-RING type	Yes	Yes
C52E12.6		ZF; C2H2 type	Yes	Yes
C53D5.4		ZF; C2H2 type	Yes	Yes
C54C8.1	nhr-169	ZF; C4 type/NHR	Yes			Yes
C54E10.5	nhr-170	ZF; C4 type/NHR	Yes	Yes
C54F6.8	nhr-171	ZF; C4 type/NHR	Yes	Yes
C54F6.9	nhr-172	ZF; C4 type/NHR	Yes			Yes
C55B7.12		ZF; C2H2 type	Yes	Yes
C55C2.1		ZF; C2H2 type	Yes	Yes
C56E10.1	nhr-173	ZF; C4 type/NHR	Yes	Yes
C56E10.4	nhr-137	ZF; C4 type/NHR	Yes	Yes
D1005.3		bZIP	Yes
D1007.1	ceh-17	HOX	Yes	Yes	Yes
D1014.8	spr-1	ZF, SANT	Yes	Yes
D1046.2		ZF; C2H2 type	Yes	Yes
D1081.2	unc-120	MADS	Yes	Yes
D1081.8		SANT	Yes	Yes	Yes
D2021.2		ZF; DHHC type	Yes	Yes
D2030.7		ZF; C2H2-RING type	Yes			Yes
DY3.3	hlh-16	bHLH	Yes	Yes
E02H1.7	nhr-19	ZF; C4 type/NHR	Yes	Yes
E02H9.8	nhr-121	ZF; C4 type/NHR	Yes	Yes
E03H4.13	nhr-89	ZF; C4 type/NHR	Yes			Yes
E03H4.6	nhr-174	ZF; C4 type/NHR	Yes
F01D4.6	mec-3	HOX; LIM	Yes	Yes
F01G10.8	daf-14	SMAD		Yes
F02D10.7		ZF; PHD-RING				Yes
F02E9.2	lin-28	ZF, CSD	Yes	Yes	Yes
F07C3.10	nhr-36	ZF; C4 type/NHR	Yes	Yes
F08C6.7		ZF; C2H2 type	Yes	Yes
F09B12.2		ZF; DHHC type	Yes	Yes	Yes
F09C6.8	nhr-262	ZF; C4 type/NHR	Yes			Yes
F09C6.9	nhr-116	ZF; C4 type/NHR	Yes			Yes
F09F3.10	nhr-175	ZF; C4 type/NHR	Yes	Yes
F09G2.9		AT hook	Yes	Yes
F10B5.3		ZF; C2H2 type	Yes	Yes
F10C1.5	dmd-5	ZF-DM	Yes	Yes
F10E7.11		SANT	Yes			Yes
F10G2.9	nhr-263	ZF; C4 type/NHR				Yes
F11A1.3	daf-12	ZF; C4 type/NHR	Yes	Yes
F11A10.2		ZF; C2H2 type	Yes	Yes	Yes
F11C1.6	nhr-25	ZF; C4 type/NHR	Yes	Yes
F12E12.5		ZF; C2H2 type	Yes			Yes
F13A2.8	nhr-118	ZF; C4 type/NHR	Yes			Yes
F13C5.2		AT hook	Yes	Yes
F13D11.2	hbl-1	ZF; C2H2 type	Yes	Yes
F13G11.1	dmd-6	ZF-DM	Yes	Yes
F13G3.1		ZF; C2H2 type	Yes	Yes
F13H6.1		ZF; C2H2-BED type	Yes	Yes
F14A5.1	nhr-264	ZF; C4 type/NHR	Yes			Yes
F14F3.1	vab-3	HOX	Yes	Yes	Yes
F14H3.11	nhr-176	ZF; C4 type/NHR	Yes			Yes
F15C11.1	sem-4	ZF; C2H2-BED type	Yes	Yes
F15E6.1		ZF; PHD	Yes			Yes
F16B12.8	nhr-281	ZF; C4 type/NHR	Yes			Yes
F16B4.1	nhr-177	ZF; C4 type/NHR	Yes			Yes
F16B4.11	nhr-179	ZF; C4 type/NHR	Yes			Yes
F16B4.12	nhr-117	ZF; C4 type/NHR	Yes	Yes
F16B4.9	nhr-178	ZF; C4 type/NHR	Yes	Yes
F16H11.4	ceh-1	HOX	Yes	Yes	Yes
F16H11.5	nhr-45	ZF; C4 type/NHR	Yes	Yes
F16H9.2	nhr-27	ZF; C4 type/NHR	Yes	Yes
F17A2.3		ZF; PHD				Yes
F17A2.5	ceh-40	HOX	Yes
F17A9.3		bZIP	Yes	Yes	Yes
F17A9.6	ceh-49	HOX; CUT	Yes			Yes
F18A1.2	lin-26	ZF; C2H2 type	Yes	Yes
F18A1.3	lir-1	ZF; C2H2-BED type	Yes	Yes
F18A1.4		ZF; C2H2 type	Yes	Yes
F19B10.9	sea-1	T-box; TBX2	Yes
F19B2.6		Skn-1-like DNA-binding				Yes
F19F10.1		WH-ETS	Yes	Yes
F19F10.5		WH-ETS	Yes			Yes
F20D12.6	ceh-19	HOX	Yes	Yes
F21A10.2		NDT80/PhoG	Yes	Yes
F21A9.2		ZF; C2H2 type	Yes	Yes
F21D12.1	nhr-21	ZF; C4 type/NHR	Yes	Yes
F21D12.5		HOX	Yes	Yes
F21D5.9		ZF; C2H2 type	Yes	Yes
F21G4.5		ZF; C2H2 type	Yes
F21H11.3	tbx-2	T-box; TBX2	Yes	Yes	Yes
F22A3.1	ets-4	WH-ETS	Yes	Yes	Yes
F22A3.5	ceh-60	HOX	Yes	Yes
F22D3.1	ceh-38	HOX	Yes	Yes
F22D6.2		ZF	Yes	Yes
F22F1.3		CBP		Yes
F23B12.7		CBF	Yes	Yes	Yes
F23C8.4		ZF; C2H2 type	Yes	Yes	Yes
F23F1.1		CBFB/NF-YA	Yes	Yes
F23F12.9		bZIP	Yes	Yes
F23H11.1	bra-2	ZF
F25D7.3	blmp-1	ZF; C2H2-BED type	Yes	Yes
F25E2.5	daf-3	SMAD	Yes	Yes
F25E5.6	nhr-141	ZF; C4 type/NHR	Yes			Yes
F25H8.6		ZF; C2H2-BED type	Yes	Yes
F26A1.2	fkh-5	WH; Forkhead	Yes
F26A10.2		ZF; C2H2 type	Yes	Yes
F26B1.7	let-381	WH; Forkhead	Yes	Yes
F26C11.2	unc-4	HOX	Yes	Yes
F26D12.1	fkh-7	WH; Forkhead	Yes	Yes
F26F12.7	let-418	ZF; PHD-RING		Yes
F26F4.8		ZF; C2H2-BED type	Yes	Yes
F26H11.2	nurf-1	ZF, AT hook	Yes
F26H9.2		ZF; PHD	Yes	Yes	Yes
F27D4.4		ZF; CCCH type	Yes	Yes	Yes
F27D4.6		ZF; C2H2 type	Yes
F27E5.2	pax-3	HOX; PRD	Yes	Yes
F28B12.2	egl-44	TEA/ATTS	Yes	Yes	Yes
F28C6.1		AP-2	Yes
F28C6.2		AP-2	Yes
F28F9.1	zag-1	HOX	Yes	Yes	Yes
F28H6.2		HOX	Yes			Yes
F29F11.5	ceh-22	HOX; NK2	Yes	Yes	Yes
F29G9.4	fos-1	bZIP	Yes	Yes	Yes
F30F8.8	taf-5	TAF		Yes	Yes
F31A3.2	hlh-28	bHLH	Yes
F31A3.4	hlh-29	bHLH	Yes			Yes
F31E3.1	ceh-20	HOX	Yes	Yes	Yes
F31E8.3	tab-1	HOX	Yes	Yes
F31F4.12	nhr-180	ZF; C4 type/NHR	Yes	Yes
F32A11.6		ZF; CCCH type	Yes	Yes
F32A5.1	ada-2	ZF, SANT	Yes	Yes
F32B6.1	nhr-4	ZF; C4 type/NHR	Yes	Yes
F32H2.1	gei-11	SANT	Yes	Yes
F33A8.3	cey-1	CSD	Yes	Yes	Yes
F33D11.12		ZF; DHHC type	Yes	Yes	Yes
F33D11.4	ceh-12	HOX	Yes	Yes
F33D4.1	nhr-8	ZF; C4 type/NHR	Yes	Yes
F33E11.1	nhr-15	ZF; C4 type/NHR	Yes			Yes
F33H1.1	daf-19	RFX	Yes	Yes	Yes
F33H1.4		AT hook	Yes	Yes
F34D10.5	lin-48	ZF; C2H2 type	Yes	Yes
F34D6.2		HOX	Yes			Yes
F35E8.12	nhr-108	ZF; C4 type/NHR	Yes
F35H8.3		ZF; C2H2 type	Yes	Yes
F36A4.14	nhr-78	ZF; C4 type/NHR	Yes	Yes
F36D1.1		MADF	Yes	Yes
F36D3.2	nhr-54	ZF; C4 type/NHR	Yes			Yes
F36F12.8		ZF; C2H2 type	Yes			Yes
F37B4.10		ZF; C2H2 type	Yes	Yes
F37D6.2		ZF; C2H2 type	Yes	Yes
F37D6.6	tag-68	SMAD	Yes	Yes
F37H8.1		ZF; C2H2 type	Yes	Yes
F38A5.13	dnj-11	SANT	Yes	Yes	Yes
F38A6.1	pha-4	WH; Forkhead	Yes	Yes
F38A6.3	hif-1	bHLH	Yes	Yes
F38B7.1		ZF; CCCH type	Yes	Yes
F38C2.2	hlh-17	bHLH	Yes
F38C2.5		ZF; CCCH type	Yes			Yes
F38C2.7		ZF; CCCH type	Yes			Yes
F38C2.8		bHLH	Yes			Yes
F38H12.3	nhr-181	ZF; C4 type/NHR	Yes	Yes
F39B2.1		ZF; C2H2 type	Yes	Yes	Yes
F40E10.2	sox-3	HMG-box	Yes	Yes
F40F8.7		ZF; C2H2 type	Yes	Yes
F40F9.7		CBFB/NF-YA	Yes	Yes
F40G9.11	mxl-2	bHLH	Yes	Yes	Yes
F40G9.14		ZF; C2H2-RING type	Yes
F40H3.4	fkh-8	WH; Forkhead	Yes	Yes
F40H6.4	tbx-11	T-box; TBX2	Yes	Yes
F41B5.10	nhr-183	ZF; C4 type/NHR	Yes			Yes
F41B5.9	nhr-182	ZF; C4 type/NHR	Yes	Yes
F41D3.1	nhr-82	ZF; C4 type/NHR	Yes			Yes
F41D3.3	nhr-265	ZF; C4 type/NHR	Yes			Yes
F41E6.4	smk-1	SMEK1 homolog		Yes	Yes
F42A9.2	lin-49	ZF; PHD		Yes
F42G2.6		HOX	Yes			Yes
F43C1.4	nhr-20	ZF; C4 type/NHR	Yes	Yes
F43G9.11	ces-1	ZF; C2H2-BED type	Yes	Yes
F43G9.12		GC-rich DNA-binding domain		Yes	Yes
F44A2.1	tag-153	NOT		Yes
F44A2.4	nhr-39	ZF; C4 type/NHR	Yes			Yes
F44A6.2	sex-1	ZF; C4 type/NHR	Yes	Yes
F44B9.6		ZF; C2H2 type	Yes	Yes
F44C4.2	nhr-37	ZF; C4 type/NHR	Yes	Yes
F44C8.10	nhr-126	ZF; C4 type/NHR	Yes			Yes
F44C8.11	nhr-96	ZF; C4 type/NHR	Yes			Yes
F44C8.2	nhr-134	ZF; C4 type/NHR	Yes	Yes
F44C8.3	nhr-18	ZF; C4 type/NHR	Yes			Yes
F44C8.4	nhr-103	ZF; C4 type/NHR	Yes			Yes
F44C8.5	nhr-128	ZF; C4 type/NHR	Yes			Yes
F44C8.6	nhr-56	ZF; C4 type/NHR	Yes
F44C8.8	nhr-133	ZF; C4 type/NHR	Yes			Yes
F44C8.9	nhr-184	ZF; C4 type/NHR	Yes	Yes
F44D12.10		ZF; C2H2-RING type	Yes			Yes
F44E2.7		ZF; C2H2 type	Yes
F44E7.8	nhr-142	ZF; C4 type/NHR	Yes	Yes
F44G3.9	nhr-111	ZF; C4 type/NHR	Yes			Yes
F45B8.4	pag-3	ZF; C2H2-BED type	Yes	Yes
F45C12.1		ZF; C2H2 type	Yes			Yes
F45C12.15		HOX	Yes
F45C12.2		HOX	Yes			Yes
F45C12.3		HOX	Yes			Yes
F45E4.9	hmg-5	HMG-box	Yes	Yes	Yes
F45E6.2	atf-6	bZIP	Yes	Yes
F45H11.1		ZF; C2H2 type	Yes	Yes
F45H11.4	mgl-2	bZIP	Yes	Yes
F46B6.7	ztf-7	ZF; C2H2-BED type	Yes	Yes	Yes
F46C8.5	ceh-14	HOX; LIM	Yes	Yes	Yes
F46F11.2	cey-2	CSD	Yes	Yes
F46F3.1	ceh-27	HOX; NK2	Yes	Yes
F46G10.6	mxl-3	bHLH	Yes	Yes	Yes
F47A4.2	dpy-22	TRAP230 family
F47C10.1	nhr-185	ZF; C4 type/NHR	Yes	Yes
F47C10.3	nhr-186	ZF; C4 type/NHR	Yes	Yes
F47C10.4	nhr-187	ZF; C4 type/NHR	Yes	Yes
F47C10.7	nhr-188	ZF; C4 type/NHR	Yes			Yes
F47C10.8	nhr-189	ZF; C4 type/NHR	Yes			Yes
F47D12.4	hmg-1.2	HMG-box	Yes	Yes
F47E1.3		ZF; C2H2 type	Yes	Yes
F47G4.6		HMG-box	Yes	Yes
F47H4.1		ZF; C2H2 type	Yes
F48B9.5		HOX	Yes	Yes
F48D6.3	hlh-13	bHLH	Yes	Yes
F48G7.11	nhr-190	ZF; C4 type/NHR	Yes
F48G7.3	nhr-83	ZF; C4 type/NHR	Yes			Yes
F49E10.5		ZF; THAP type	Yes	Yes
F49E12.6		WH; Forkhead	Yes	Yes
F49E8.2		ZF; C2H2 type	Yes	Yes
F49H12.1		ZF; C2H2 type	Yes	Yes
F52B5.5	cep-1	p53	Yes	Yes
F52B5.7		ZF; C2H2 type	Yes	Yes
F52C12.5	elt-6	ZF; GATA	Yes	Yes
F52E1.1	pos-1	ZF; CCCH type	Yes	Yes
F52E10.1	sdc-1	ZF; C2H2 type	Yes	Yes
F52E4.8		ZF; C2H2 type	Yes	Yes
F52F12.4	lsl-1	ZF; C2H2-BED type	Yes
F52F12.6	ekl-2	ZF; C2H2 type	Yes
F53A2.5	dro-1	CBFB/NF-YA	Yes	Yes	Yes
F53B2.6		WH; Forkhead	Yes	Yes
F53B3.1	tra-4	ZF; C2H2 type	Yes	Yes
F53B7.2		ZF; C2H2 type	Yes	Yes
F53F8.1		ZF; C2H2 type	Yes	Yes	Yes
F53H10.2		ZF, SANT	Yes	Yes
F53H4.5		SAND	Yes	Yes
F54A5.1		HOX	Yes	Yes
F54B8.2	nhr-282	ZF; C4 type/NHR				Yes
F54C4.3		ZF, AT hook	Yes	Yes
F54D1.4	nhr-7	ZF; C4 type/NHR	Yes	Yes
F54F2.2	zfp-1	ZF; PHD		Yes	Yes
F54F2.5		ZF; C2H2 type	Yes	Yes
F54F2.9		SANT	Yes	Yes	Yes
F54H5.4	mua-1	ZF; C2H2 type	Yes	Yes
F55A3.3		FACTp140 family		Yes	Yes
F55A8.1	egl-18	ZF	Yes	Yes
F55B11.4		ZF; C2H2 type	Yes	Yes
F55B12.1	ceh-24	HOX	Yes	Yes	Yes
F55C5.11		ZF; C2H2 type		Yes
F55D12.3	nhr-191	ZF; C4 type/NHR	Yes			Yes
F55D12.4	unc-55	ZF; C4 type/NHR	Yes	Yes	Yes
F55H12.6		ZF; C2H2-BED type	Yes	Yes
F56A12.1	unc-39	HOX; SIX	Yes	Yes
F56D1.1		ZF; C2H2 type	Yes	Yes
F56D2.7	ced-6	bZIP		Yes
F56E3.4	fax-1	ZF; C4 type/NHR	Yes	Yes	Yes
F56F11.3		ZF; C2H2 type	Yes	Yes
F56H1.2	nhr-266	ZF; C4 type/NHR	Yes
F57A10.5	nhr-60	ZF; C4 type/NHR	Yes	Yes
F57A10.6	nhr-283	ZF; C4 type/NHR	Yes	Yes
F57A8.5	nhr-192	ZF; C4 type/NHR	Yes
F57B10.1		bZIP	Yes	Yes
F57C12.3	hlh-19	bHLH	Yes
F57C9.4		ZF; C2H2 type	Yes	Yes
F57G4.6		MADF	Yes			Yes
F57G8.6	nhr-193	ZF; C4 type/NHR	Yes			Yes
F58A4.11	gei-13	ZF; BED type		Yes
F58A4.7	hlh-11	bHLH	Yes	Yes	Yes
F58E10.2	end-1	ZF; GATA	Yes	Yes
F58E10.5	end-3	ZF; GATA	Yes	Yes
F58E6.10	unc-42	HOX	Yes	Yes
F58G1.2		ZF; C2H2 type	Yes	Yes
F58G6.5	nhr-34	ZF; C4 type/NHR	Yes	Yes
F59B10.1	pqn-47	NDT80/PhoG	Yes	Yes
F59C6.2		ZF; DHHC type	Yes	Yes
F59E11.10	nhr-195	ZF; C4 type/NHR	Yes			Yes
F59E11.11	nhr-143	ZF; C4 type/NHR	Yes	Yes
F59E11.8	nhr-194	ZF; C4 type/NHR				Yes
F59H6.6		HOX	Yes			Yes
H01A20.1	nhr-3	ZF; C4 type/NHR	Yes	Yes
H10E21.3	nhr-80	ZF; C4 type/NHR	Yes	Yes
H12C20.3	nhr-68	ZF; C4 type/NHR	Yes	Yes
H12C20.6	nhr-101	ZF; C4 type/NHR	Yes	Yes
H14A12.4	mls-1	T-box; TBX1	Yes	Yes
H16D19.3		ZF; C2H2 type	Yes			Yes
H20J04.2		ZF, AT hook	Yes
H20J04.3		MADF	Yes	Yes
H21P03.1	mbf-1	Lambda repressor-like domain	Yes	Yes	Yes
H22D14.1	nhr-267	ZF; C4 type/NHR	Yes			Yes
H25P06.2	cdk-9	P-TEFb		Yes	Yes
H27C11.1	nhr-97	ZF; C4 type/NHR	Yes	Yes
H32C10.3		ZF; DHHC type	Yes	Yes	Yes
JC8.6	lin-54	Cysteine-rich domain		Yes
K01B6.1	fozi-1	ZF; C2H2 type		Yes
K01G5.1	tag-331	ZF; RING	Yes	Yes	Yes
K01H12.3	nhr-38	ZF; C4 type/NHR	Yes	Yes
K02B12.1	ceh-6	HOX; POU	Yes	Yes	Yes
K02B9.4	elt-3	ZF; GATA	Yes	Yes
K02D7.2		ZF; C2H2 type	Yes	Yes	Yes
K02F3.4	zip-2	bZIP	Yes	Yes
K02G10.1		ZF; DHHC type	Yes	Yes
K02H8.1		ZF; CCCH type	Yes	Yes	Yes
K03A11.3	ceh-28	HOX; NK2	Yes	Yes
K03C7.2	fkh-9	WH; Forkhead	Yes	Yes
K03E6.1	lim-6	HOX; LIM	Yes	Yes	Yes
K04C1.3		ZF, Fork head	Yes			Yes
K04C2.6	med-2	ZF; GATA	Yes			Yes
K05F1.5		ZF; C2H2 type	Yes	Yes
K06A1.1		AP-2	Yes	Yes	Yes
K06A1.4	nhr-22	ZF; C4 type/NHR	Yes	Yes
K06B4.1	nhr-51	ZF; C4 type/NHR	Yes	Yes
K06B4.10	nhr-199	ZF; C4 type/NHR	Yes			Yes
K06B4.11	nhr-53	ZF; C4 type/NHR	Yes	Yes
K06B4.2	nhr-52	ZF; C4 type/NHR	Yes			Yes
K06B4.5	nhr-196	ZF; C4 type/NHR	Yes			Yes
K06B4.6	nhr-268	ZF; C4 type/NHR	Yes			Yes
K06B4.7	nhr-197	ZF; C4 type/NHR	Yes			Yes
K06B4.8	nhr-198	ZF; C4 type/NHR	Yes			Yes
K06B9.5		HOX	Yes
K07C11.1	pax-1	HOX	Yes	Yes
K08A2.5	nhr-88	ZF; C4 type/NHR	Yes	Yes
K08A8.2	sox-2	HMG-box	Yes	Yes	Yes
K08B12.2		ZF-DM	Yes	Yes
K08B4.1	lag-1	Su(H)/CBF1 family	Yes	Yes	Yes
K08F8.2	atf-2	bZIP	Yes	Yes	Yes
K08H2.8	nhr-32	ZF; C4 type/NHR	Yes	Yes
K09A11.1		ZF; C2H2-BED type	Yes			Yes
K09H9.7		ZF; C2H2 type	Yes			Yes
K10B3.5		ZF; C2H2 type	Yes
K10C3.6	nhr-49	ZF; C4 type/NHR	Yes	Yes
K10D2.3		ZF	Yes	Yes
K10G6.1	lin-31	WH; Forkhead	Yes	Yes	Yes
K10G6.3		ZF; C2H2 type	Yes	Yes
K11D12.12		ZF; C2H2 type	Yes	Yes
K11D2.4		ZF; C2H2 type	Yes	Yes
K11E4.5	nhr-71	ZF; C4 type/NHR	Yes	Yes
K11G9.4	egl-46	ZF; C2H2 type	Yes	Yes
K11H3.4		ZF; C2H2 type	Yes	Yes
K12H4.1	ceh-26	HOX	Yes	Yes
K12H6.1	nhr-119	ZF; C4 type/NHR	Yes
K12H6.12		ZF; C2H2 type	Yes	Yes
M01E11.5	cey-3	CSD	Yes			Yes
M02H5.1	nhr-99	ZF; C4 type/NHR	Yes
M02H5.3	nhr-201	ZF; C4 type/NHR	Yes			Yes
M02H5.4	nhr-202	ZF; C4 type/NHR	Yes			Yes
M02H5.5	nhr-203	ZF; C4 type/NHR	Yes			Yes
M02H5.6	nhr-98	ZF; C4 type/NHR	Yes	Yes
M02H5.7	nhr-123	ZF; C4 type/NHR	Yes			Yes
M03D4.4		ZF; C2H2 type	Yes	Yes
M04B2.1		ZF; C2H2 type	Yes	Yes
M04B2.3	gfl-1	YEATS family		Yes	Yes
M04G12.4		ZF; C2H2 type	Yes	Yes
M05B5.5	hlh-2	bHLH	Yes	Yes
M142.4	vab-7	HOX	Yes			Yes
M163.2		ZF; C2H2 type	Yes			Yes
M18.8		ZF; DHHC type	Yes	Yes	Yes
M6.3	pha-2	HOX	Yes	Yes
R02C2.4	nhr-204	ZF; C4 type/NHR	Yes
R02D1.1	nhr-125	ZF; C4 type/NHR	Yes			Yes
R02D3.7		ZF; C2H2 type	Yes	Yes
R03C1.3	cog-1	HOX	Yes	Yes	Yes
R03E1.4		HOX	Yes			Yes
R03E9.1	mdl-1	bHLH	Yes	Yes
R04A9.5		HOX	Yes
R04A9.7		HOX
R04B5.3	nhr-205	ZF; C4 type/NHR	Yes	Yes
R04B5.4	nhr-12	ZF; C4 type/NHR	Yes
R05D11.1	daf-8	SMAD	Yes	Yes
R05D3.3		ZF; C2H2 type	Yes	Yes
R06C7.7	lin-61	MBT repeat
R06C7.9		ZF; C2H2 type	Yes	Yes
R06F6.6		HOX	Yes	Yes
R07B1.1	vab-15	HOX	Yes	Yes
R07B7.13	nhr-206	ZF; C4 type/NHR	Yes			Yes
R07B7.14	nhr-207	ZF; C4 type/NHR	Yes
R07B7.15	nhr-208	ZF; C4 type/NHR	Yes
R07B7.16	nhr-209	ZF; C4 type/NHR	Yes	Yes
R07E5.3		SNF5		Yes	Yes
R07E5.5		ZF; C2H2 type	Yes			Yes
R07H5.10		bZIP	Yes			Yes
R08B4.2	alr-1	HOX	Yes	Yes	Yes
R08E3.4		ZF; C2H2 type	Yes	Yes
R08H2.9	nhr-269	ZF; C4 type/NHR	Yes			Yes
R09G11.2	nhr-1	ZF; C4 type/NHR	Yes	Yes
R10D12.2	dpr-1	ZF; C4 type/NHR	Yes	Yes
R10E11.1	cbp-1	ZF; TAZ-KIX type		Yes	Yes
R10E4.11		ZF; C2H2 type	Yes	Yes
R119.6	taf-4	Pax5 homolog		Yes
R11E3.5	nhr-104	ZF; C4 type/NHR	Yes	Yes
R11E3.6	eor-1	ZF; C2H2 type	Yes	Yes	Yes
R11G11.1	nhr-132	ZF; C4 type/NHR	Yes
R11G11.12	nhr-210	ZF; C4 type/NHR	Yes	Yes
R11G11.2	nhr-58	ZF; C4 type/NHR	Yes	Yes
R11H6.5		NFAT family		Yes	Yes
R12B2.1	sma-4	SMAD	Yes	Yes	Yes
R13.1		ZF	Yes			Yes
R13.2		HOX	Yes	Yes
R13A5.5	ceh-13	HOX; labial/Hox1 type	Yes	Yes	Yes
R13D11.8	nhr-270	ZF; C4 type/NHR	Yes	Yes
R13F6.5		ZF; DHHC type	Yes	Yes
R13F6.9	sma-3	SMAD	Yes	Yes
R13H8.1	daf-16	WH; Forkhead	Yes	Yes
R144.3		ZF; C2H2 type	Yes	Yes
R151.8		SANT	Yes	Yes
R53.3	egl-43	ZF; C2H2-BED type	Yes	Yes	Yes
R74.3	xbp-1	bZIP	Yes	Yes
T01B10.4	nhr-14	ZF; C4 type/NHR	Yes	Yes
T01C1.2	mbr-1	helix-turn-helix motif		Yes
T01D3.2		bHLH	Yes	Yes	Yes
T01E8.2	ref-1	bHLH	Yes	Yes
T01G6.2	nhr-131	ZF; C4 type/NHR	Yes	Yes
T01G6.4	nhr-106	ZF; C4 type/NHR	Yes
T01G6.5	nhr-211	ZF; C4 type/NHR	Yes			Yes
T01G6.6	nhr-212	ZF; C4 type/NHR	Yes	Yes
T01G6.7	nhr-55	ZF; C4 type/NHR	Yes	Yes
T01G6.8	nhr-130	ZF; C4 type/NHR	Yes	Yes
T02E1.3	gla-3	ZF; CCCH type	Yes
T03E6.3	nhr-271	ZF; C4 type/NHR	Yes			Yes
T03F6.2		ZF; C2H2 type	Yes	Yes
T03G6.2	nhr-40	ZF; C4 type/NHR	Yes	Yes
T04C10.4	atf-5	bZIP	Yes	Yes
T04D1.4	tag-192	SANT	Yes	Yes	Yes
T04G9.1		AT hook	Yes
T05A10.1		ZF; C2H2 type	Yes	Yes
T05A7.4	hmg-11	AT hook	Yes
T05B4.2	nhr-57	ZF; C4 type/NHR	Yes	Yes
T05C1.4		CAMTA family	Yes	Yes	Yes
T05C3.1	nhr-47	ZF; C4 type/NHR	Yes
T05G11.1		ZF; C2H2 type	Yes			Yes
T05G5.2	hlh-4	bHLH	Yes	Yes
T06A10.4		ZF; PHD
T06C12.13	nhr-213	ZF; C4 type/NHR	Yes			Yes
T06C12.6	nhr-102	ZF; C4 type/NHR	Yes	Yes
T06C12.7	nhr-84	ZF; C4 type/NHR	Yes	Yes
T06G6.5		ZF; C2H2 type	Yes			Yes
T07C12.11		MADF	Yes	Yes
T07C4.2	tbx-8	T-box; TBX2	Yes	Yes
T07C4.6	tbx-9	T-box; TBX2	Yes	Yes
T07C5.2	nhr-272	ZF; C4 type/NHR	Yes			Yes
T07C5.3	nhr-214	ZF; C4 type/NHR	Yes			Yes
T07C5.4	nhr-215	ZF; C4 type/NHR	Yes			Yes
T07C5.5	nhr-26	ZF; C4 type/NHR	Yes	Yes
T07D10.3		ZF; C2H2 type	Yes
T07F8.4		SANT	Yes	Yes	Yes
T07G12.10		ZF; C2H2 type	Yes			Yes
T07G12.11		ZF; C2H2 type	Yes			Yes
T07G12.12		ZF; C2H2 type	Yes			Yes
T07G12.13	zim-1	ZF; C2H2 type	Yes
T08D10.1	tag-295	CBFB/NF-YA	Yes	Yes
T08G5.7		ZF; C2H2-BED type	Yes			Yes
T08H4.3	ast-1	WH-ETS	Yes	Yes	Yes
T09A12.4	nhr-66	ZF; C4 type/NHR	Yes	Yes
T09A5.12		ZF; C2H2 type	Yes	Yes
T09D3.4	nhr-216	ZF; C4 type/NHR	Yes	Yes
T09E11.2	nhr-217	ZF; C4 type/NHR	Yes			Yes
T09F3.1		ZF; C2H2-BED type	Yes	Yes
T10B11.3		ZF; C2H2 type	Yes	Yes
T10D4.6		HOX	Yes			Yes
T10G3.5		ZF; PHD	Yes	Yes
T11A5.1		AT hook	Yes			Yes
T11G6.8		ZF; CCCH type	Yes
T12C9.1	nhr-273	ZF; C4 type/NHR	Yes			Yes
T12C9.5	nhr-109	ZF; C4 type/NHR	Yes			Yes
T12C9.6	nhr-16	ZF; C4 type/NHR	Yes			Yes
T12D8.1	tag-350	ZF, AT hook	Yes
T12F5.4	lin-59	ZF		Yes
T13C5.4		HOX	Yes	Yes
T13F3.2	nhr-218	ZF; C4 type/NHR	Yes	Yes
T13F3.3	nhr-127	ZF; C4 type/NHR	Yes			Yes
T14F9.4	peb-1	ZF; FLYWCH type	Yes	Yes
T14F9.5	lin-32	bHLH	Yes	Yes	Yes
T14G12.4	fkh-2	WH; Forkhead	Yes	Yes	Yes
T14G8.1	chd-3	ZF, CHROMO				Yes
T15D6.6	nhr-77	ZF; C4 type/NHR	Yes			Yes
T15H9.3	hlh-6	bHLH	Yes
T18D3.2	odr-7	ZF; C4 type/NHR	Yes	Yes
T18D3.7		TSC-22/dip/bun	Yes
T19A5.4	nhr-44	ZF; C4 type/NHR	Yes	Yes
T19A5.5	nhr-219	ZF; C4 type/NHR	Yes	Yes
T19B10.11	mxl-1	bHLH; Myc	Yes	Yes
T19E7.2	skn-1	bZIP	Yes	Yes
T19H12.8	nhr-220	ZF; C4 type/NHR	Yes			Yes
T20B12.6	mml-1	bHLH	Yes	Yes
T20B12.8	hmg-4	HMG-box	Yes	Yes	Yes
T20F7.1		ZF; C2H2 type	Yes	Yes
T20H4.2		ZF; C2H2 type	Yes	Yes
T21B10.5		ZF; C2H2 type		Yes
T21B4.17		HOX				Yes
T22B3.1	dpy-20	ZF; BED type		Yes
T22B7.1	egl-13	HMG-box	Yes	Yes
T22C8.3		ZF; C2H2 type	Yes
T22C8.4		ZF; C2H2-BED type	Yes
T22C8.5	sptf-2	ZF; C2H2-BED type	Yes	Yes
T22E7.2		ZF; DHHC type	Yes	Yes
T22H6.6	gei-3	HMG-box	Yes	Yes
T22H9.4		ZF-DM	Yes	Yes
T23B12.1		ZF; PHD		Yes
T23D8.8	cfi-1	ARID	Yes
T23F11.4		ZF; C2H2 type	Yes	Yes
T23G4.1		ZF; C2H2 type	Yes	Yes
T23G5.6		AT hook	Yes	Yes
T23G7.1	dpl-1	WH	Yes	Yes	Yes
T23H4.2	nhr-69	ZF; C4 type/NHR	Yes	Yes
T24A6.11	nhr-222	ZF; C4 type/NHR	Yes
T24A6.8	nhr-221	ZF; C4 type/NHR	Yes
T24B8.6	hlh-3	bHLH	Yes	Yes
T24C4.7		ZF; C2H2 type	Yes	Yes
T24D3.1	med-1	ZF; GATA	Yes
T24H10.7		bZIP	Yes	Yes
T26A5.8		CBF/NF-Y	Yes	Yes	Yes
T26A8.4		ZF; CCCH type	Yes	Yes
T26C11.1	tbx-41	T-box; TBX2	Yes			Yes
T26C11.5	ceh-41	HOX; CUT	Yes			Yes
T26C11.6	ceh-21	HOX; CUT	Yes			Yes
T26C11.7	ceh-39	HOX; CUT	Yes			Yes
T26E4.11	srw-49	ZF; C4 type/NHR	Yes			Yes
T26E4.16	nhr-285	ZF; C4 type/NHR	Yes			Yes
T26E4.8	nhr-223	ZF; C4 type/NHR	Yes			Yes
T26H2.9	nhr-79	ZF; C4 type/NHR	Yes
T27A1.6	mab-9	T-box	Yes	Yes	Yes
T27A8.2		WH; Forkhead	Yes			Yes
T27B1.2		ZF; C2H2 type	Yes	Yes
T27B7.1	nhr-59	ZF; C4 type/NHR	Yes	Yes
T27B7.2	nhr-225	ZF; C4 type/NHR	Yes			Yes
T27B7.3	nhr-226	ZF; C4 type/NHR	Yes			Yes
T27B7.4	nhr-115	ZF; C4 type/NHR	Yes
T27B7.5	nhr-227	ZF; C4 type/NHR	Yes			Yes
T27B7.6	nhr-228	ZF; C4 type/NHR	Yes	Yes
T27C4.4	lin-40	ZF, SANT	Yes	Yes
T27F2.4		bZIP	Yes	Yes
T28F12.2	unc-62	HOX	Yes	Yes	Yes
T28H11.4	pes-1	WH; Forkhead	Yes	Yes
VC5.5	nhr-135	ZF; C4 type/NHR	Yes	Yes
VC5.6	nhr-286	ZF; C4 type/NHR		Yes
W01D2.2	nhr-61	ZF; C4 type/NHR	Yes	Yes
W02A2.7	mex-5	ZF; CCCH type	Yes	Yes
W02C12.3	hlh-30	bHLH	Yes	Yes
W02D3.9	unc-37	Groucho family		Yes	Yes
W02D7.6		ZF; C2H2 type	Yes			Yes
W02D9.3		HMG-box	Yes	Yes	Yes
W02H5.7	sknr-1	bZIP	Yes			Yes
W03A3.1	ceh-10	HOX; Paired	Yes	Yes
W03C9.4		ZF; C2H2 type	Yes	Yes
W03C9.7	mex-1	ZF; CCCH type	Yes	Yes
W03D2.1	pqn-75	AT hook	Yes	Yes
W03F9.2		ZF; C2H2 type	Yes	Yes
W04B5.2		ZF; C2H2 type	Yes			Yes
W04D2.4		ZF; C2H2 type	Yes	Yes
W05B10.2		ZF; CCCH type	Yes	Yes
W05B5.3	nhr-85	ZF; C4 type/NHR	Yes	Yes
W05E10.3	ceh-32	HOX; SIX	Yes	Yes	Yes
W05H7.4		ZF; CCCH type	Yes	Yes
W06H12.1		ZF; C2H2 type	Yes	Yes
W07G1.3	zip-3	bZIP	Yes	Yes
W08E12.1		bZIP	Yes	Yes
W09C2.1	elt-1	ZF; GATA	Yes	Yes	Yes
W10C8.2	pop-1	HMG-box	Yes	Yes	Yes
W10D5.1	mef-2	MADS	Yes	Yes
W10D5.3		ZF; PHD	Yes	Yes	Yes
W10D9.4		CBFB/NF-YA	Yes	Yes	Yes
Y102A5C.18	efl-1	WH	Yes	Yes
Y104H12A.1	nhr-41	ZF; C4 type/NHR	Yes	Yes
Y105C5A.15		ZF; BED type	Yes	Yes
Y105C5B.29		bHLH	Yes
Y105E8A.17	ekl-4	SANT	Yes	Yes	Yes
Y106G6H.4		MADF	Yes	Yes
Y111B2A.10		ZF; C2H2-BED type	Yes	Yes
Y113G7A.6	ttx-1	HOX	Yes	Yes
Y113G7B.23	psa-1	SANT	Yes	Yes	Yes
Y116A8C.17		ZF; CCCH type	Yes			Yes
Y116A8C.18	nhr-229	ZF; C4 type/NHR	Yes			Yes
Y116A8C.19		ZF; CCCH type	Yes			Yes
Y116A8C.20		ZF; CCCH type	Yes			Yes
Y116A8C.22		ZF, AT hook	Yes
Y116A8C.35		ZF; CCCH type	Yes	Yes	Yes
Y11D7A.12		ZF; FLYWCH type	Yes	Yes
Y11D7A.13		ZF; FLYWCH type	Yes	Yes
Y15E3A.1	nhr-91	ZF; C4 type/NHR	Yes	Yes	Yes
Y16B4A.1	unc-3	bHLH	Yes	Yes	Yes
Y17D7A.1	nhr-230	ZF; C4 type/NHR	Yes	Yes
Y17D7A.3	nhr-65	ZF; C4 type/NHR	Yes
Y17D7B.1	nhr-231	ZF; C4 type/NHR	Yes			Yes
Y17G7A.1	hmg-12	AT hook	Yes			Yes
Y17G7B.22		ZF; C2H2 type	Yes			Yes
Y18D10A.1		AT hook	Yes	Yes
Y22D7AL.16		ZF; C2H2 type	Yes
Y22F5A.1	nhr-232	ZF; C4 type/NHR	Yes	Yes
Y2H9A.1	mes-4	ZF; PHD-RING		Yes	Yes
Y32B12B.6	nhr-233	ZF; C4 type/NHR	Yes
Y37A1B.1	lst-3	SAP		Yes
Y37E11B.1		ZF; C2H2 type	Yes	Yes
Y37F4.6		ZF; C2H2 type	Yes	Yes
Y38E10A.18	nhr-234	ZF; C4 type/NHR	Yes	Yes
Y38E10A.6		HOX	Yes
Y38H8A.5		ZF; C2H2 type	Yes	Yes	Yes
Y39A1A.5	rabx-5	ZF	Yes	Yes	Yes
Y39A1C.3	cey-4	CSD	Yes	Yes
Y39A3CR.6		bHLH	Yes	Yes
Y39B6A.12		ZF; BED type	Yes	Yes
Y39B6A.17	nhr-95	ZF; C4 type/NHR	Yes			Yes
Y39B6A.46		ZF; C2H2 type	Yes
Y39B6A.47	nhr-145	ZF; C4 type/NHR	Yes	Yes
Y39E4B.2		AT hook	Yes
Y39E4B.7		ZF; DHHC type	Yes	Yes
Y40B10A.8	nhr-86	ZF; C4 type/NHR	Yes	Yes
Y40B1A.4	sptf-3	ZF; C2H2-BED type	Yes	Yes	Yes
Y41C4A.4	crh-1	bZIP	Yes	Yes
Y41D4B.21	nhr-274	ZF; C4 type/NHR	Yes	Yes
Y41D4B.26	nhr-146	ZF; C4 type/NHR	Yes	Yes
Y41D4B.27		ZF; C4 type/NHR				Yes
Y41D4B.7	nhr-87	ZF; C4 type/NHR	Yes			Yes
Y41D4B.8	nhr-92	ZF; C4 type/NHR	Yes	Yes
Y41D4B.9	nhr-122	ZF; C4 type/NHR	Yes	Yes
Y42H9AR.3		ZF; FYVE type	Yes	Yes	Yes
Y43F8C.10	dmd-3	ZF-DM	Yes	Yes
Y44E3B.1	zip-4	bZIP	Yes			Yes
Y45G5AM.1	nhr-114	ZF; C4 type/NHR	Yes	Yes
Y46E12A.4		T-box		Yes
Y46H3D.5	nhr-110	ZF; C4 type/NHR	Yes			Yes
Y46H3D.6	nhr-237	ZF; C4 type/NHR	Yes	Yes
Y46H3D.7	nhr-238	ZF; C4 type/NHR	Yes
Y47D3A.10	tbx-34	T-box; TBX2	Yes
Y47D3A.12	tbx-37	T-box; TBX2	Yes	Yes
Y47D3A.6	tra-1	ZF; C2H2-BED type	Yes	Yes
Y47D3B.7	sbp-1	bHLH	Yes	Yes	Yes
Y47D3B.9		ZF; C2H2-BED type	Yes	Yes
Y47G6A.7		ZF; C2H2 type	Yes	Yes	Yes
Y47H9C.2		ZF; DHHC type	Yes	Yes	Yes
Y48A6C.1		ZF; C2H2 type	Yes			Yes
Y48A6C.3		ZF; C2H2 type	Yes			Yes
Y48A6C.5	pha-1	bZIP				Yes
Y48B6A.14	hmg-1.1	HMG-box	Yes
Y48C3A.12		TSC-22/dip/bun	Yes	Yes
Y48C3A.17	efl-2	WH	Yes	Yes
Y48C3A.4		ZF; C2H2 type	Yes	Yes
Y48E1B.7		ZF; C2H2 type	Yes	Yes
Y48G1A.6		MBT repeat				Yes
Y48G8AL.10		ZF; C2H2 type	Yes	Yes
Y48G8AL.9		ZF; C2H2 type	Yes	Yes
Y48G8AR.1		CP2	Yes	Yes	Yes
Y48G9A.11		ZF; C2H2 type	Yes
Y49E10.14	pie-1	ZF; CCCH type	Yes	Yes
Y51A2B.3	nhr-288	ZF; C4 type/NHR				Yes
Y51A2D.17	nhr-70	ZF; C4 type/NHR	Yes	Yes
Y51H1A.4		ZF; PHD		Yes	Yes
Y51H1A.6		ZF; C2H2 type	Yes	Yes
Y51H4A.17	sta-1	STAT	Yes	Yes
Y51H4A.4		bZIP	Yes	Yes
Y52B11A.9		ZF; U1 type	Yes	Yes	Yes
Y53C10A.12	hsf-1	HSF	Yes	Yes
Y53C10A.3		HSF	Yes			Yes
Y53C12B.5	mab-3	ZF-DM	Yes	Yes
Y53C12C.1		HOX	Yes	Yes
Y53F4B.5		ZF; C2H2 type	Yes			Yes
Y53G8AR.9		ZF; CCCH type	Yes	Yes
Y53H1A.2		ZF; C2H2 type	Yes	Yes
Y53H1A.5		CBFB/NF-YA	Yes			Yes
Y54E10BR.8		ZF; C2H2 type	Yes	Yes
Y54F10AM.1	nhr-239	ZF; C4 type/NHR	Yes	Yes
Y54F10AM.4	ceh-44	HOX	Yes	Yes
Y54G2A.1	lin-22	bHLH	Yes	Yes
Y54G2A.20		ZF; C2H2 type	Yes
Y55F3AM.14		ZF; C2H2-BED type	Yes	Yes	Yes
Y55F3AM.6		ZF; RING	Yes	Yes	Yes
Y56A3A.1	ntl-3	NOT		Yes	Yes
Y56A3A.18		ZF; C2H2 type	Yes	Yes	Yes
Y56A3A.28		ZF; C2H2 type	Yes	Yes
Y57A10A.31		ZF; C2H2 type	Yes	Yes
Y57G11C.25		ZF; CCCH type	Yes			Yes
Y59A8B.13		ZF; C2H2 type	Yes	Yes
Y59E9AR.3	tbx-30	T-box; TBX2	Yes
Y59E9AR.5		T-box	Yes			Yes
Y5F2A.4		ZF; C2H2 type	Yes	Yes
Y5H2A.2	nhr-275	ZF; C4 type/NHR	Yes			Yes
Y5H2B.2	nhr-13	ZF; C4 type/NHR	Yes	Yes
Y60A9.3		ZF; CCCH type	Yes			Yes
Y62E10A.17		AP-2	Yes	Yes
Y65B4BR.5		NAC and TS-N domains	Yes	Yes	Yes
Y65B4BR.9	ceh-9	HOX	Yes	Yes
Y66A7A.5		HOX	Yes			Yes
Y66A7A.8	tbx-33	T-box; TBX2	Yes			Yes
Y66D12A.12		ZF; C2H2 type	Yes	Yes
Y67A6A.2	nhr-62	ZF; C4 type/NHR	Yes	Yes
Y67D8A.3		ZF-DM	Yes	Yes
Y67H2A.10		ZF; C2H2-BED type	Yes	Yes
Y69A2AR.26	nhr-242	ZF; C4 type/NHR	Yes			Yes
Y69A2AR.29	ngn-1	bHLH	Yes	Yes
Y69H2.8	nhr-241	ZF; C4 type/NHR	Yes			Yes
Y6G8.3		ZF; C2H2 type	Yes			Yes
Y70C5C.6	nhr-112	ZF; C4 type/NHR	Yes	Yes
Y71A12B.8		ZF; C2H2 type	Yes			Yes
Y71A12C.1	nhr-276	ZF; C4 type/NHR	Yes			Yes
Y71H2AM.17		HMG-box	Yes	Yes	Yes
Y73E7A.2		TRAUB		Yes	Yes
Y73F8A.16	tbx-39	T-box; TBX2	Yes			Yes
Y73F8A.17	tbx-40	T-box; TBX2	Yes
Y73F8A.21	nhr-5	ZF; C4 type/NHR	Yes	Yes
Y73F8A.33		ZF; C2H2 type	Yes	Yes
Y74C9A.4		ZF, SANT	Yes
Y75B8A.1	php-3	HOX	Yes	Yes
Y75B8A.2	nob-1	HOX	Yes			Yes
Y75B8A.29		bZIP	Yes	Yes
Y75B8A.35	zip-1	bZIP	Yes
Y79H2A.3		ZF; C2H2 type	Yes	Yes
Y7A9D.1		bHLH		Yes
Y80D3A.3	dlx-1	HOX	Yes	Yes
Y80D3A.4	nhr-243	ZF; C4 type/NHR	Yes
Y82E9BR.1		ZF; C2H2 type	Yes			Yes
Y82E9BR.15	elc-1	SKP1		Yes	Yes
Y82E9BR.17		ZF; C2H2 type	Yes			Yes
Y87G2A.3		ZF; C2H2 type	Yes	Yes	Yes
Y94H6A.1	nhr-277	ZF; C4 type/NHR	Yes	Yes
Y95B8A.7		ZF; C2H2 type	Yes	Yes	Yes
ZC123.3		ZF, HOX	Yes	Yes
ZC204.2		HOX	Yes			Yes
ZC247.3	lin-11	HOX; LIM	Yes	Yes	Yes
ZC328.2		ZF; C2H2 type	Yes	Yes
ZC376.4		HOX	Yes
ZC376.7		bZIP	Yes	Yes
ZC395.8		ZF; C2H2 type	Yes	Yes
ZC410.1	nhr-11	ZF; C4 type/NHR	Yes	Yes
ZC416.1		MADF	Yes
ZC513.6	oma-2	ZF; CCCH type	Yes	Yes
ZC518.3	ccr-4	Leucine-rich repeat		Yes	Yes
ZC64.3	ceh-18	HOX; POU	Yes	Yes
ZC64.4	lim-4	HOX; LIM	Yes	Yes	Yes
ZC8.4	lfi-1	bZIP	Yes	Yes	Yes
ZK1025.10	nhr-245	ZF; C4 type/NHR	Yes			Yes
ZK1025.6	nhr-244	ZF; C4 type/NHR				Yes
ZK1025.9	nhr-113	ZF; C4 type/NHR	Yes			Yes
ZK1037.4	nhr-246	ZF; C4 type/NHR	Yes			Yes
ZK1037.5	nhr-247	ZF; C4 type/NHR	Yes			Yes
ZK1067.2		ZF	Yes	Yes
ZK1193.5		HOX	Yes	Yes	Yes
ZK1290.4	nfi-1	NFI family	Yes	Yes
ZK177.10	tbx-35	T-box; TBX19	Yes
ZK177.3		ZF; C2H2 type	Yes
ZK185.1		ZF; C2H2 type	Yes
ZK218.6	nhr-248	ZF; C4 type/NHR	Yes			Yes
ZK265.4	ceh-8	HOX	Yes
ZK287.6		ZF; C2H2 type		Yes
ZK328.8	tbx-7	T-box; TBX2	Yes	Yes
ZK337.2		ZF; C2H2-BED type	Yes	Yes
ZK370.2	sma-2	SMAD	Yes	Yes	Yes
ZK380.1	tbx-32	T-box; TBX2	Yes			Yes
ZK381.3	nhr-249	ZF; C4 type/NHR				Yes
ZK418.1	nhr-9	ZF; C4 type/NHR	Yes	Yes
ZK455.6	nhr-33	ZF; C4 type/NHR	Yes
ZK488.1	nhr-250	ZF; C4 type/NHR	Yes			Yes
ZK488.2	nhr-90	ZF; C4 type/NHR	Yes
ZK488.4	nhr-251	ZF; C4 type/NHR	Yes			Yes
ZK546.5		ZF; C2H2 type	Yes	Yes
ZK593.4	rbr-2	ZF; Jumonji/ARID	Yes	Yes	Yes
ZK6.1	nhr-278	ZF; C4 type/NHR	Yes			Yes
ZK6.2	nhr-252	ZF; C4 type/NHR	Yes			Yes
ZK6.4	nhr-253	ZF; C4 type/NHR	Yes			Yes
ZK6.5	nhr-254	ZF; C4 type/NHR	Yes			Yes
ZK616.10		ZF; C2H2 type	Yes			Yes
ZK652.5	ceh-23	HOX	Yes
ZK652.6		ZF; C2H2 type	Yes	Yes
ZK662.3	nhr-48	ZF; C4 type/NHR	Yes	Yes
ZK662.4		ZF, AT hook	Yes	Yes
ZK673.4		ZF; BED type	Yes	Yes
ZK678.2	nhr-255	ZF; C4 type/NHR	Yes			Yes
ZK682.4	hlh-10	bHLH	Yes
ZK686.4		ZF; C2H2 type	Yes	Yes	Yes
ZK686.5		ZF; C2H2 type	Yes
ZK697.2	nhr-256	ZF; C4 type/NHR	Yes	Yes
ZK757.4		ZF; DHHC type	Yes	Yes	Yes
ZK783.4	flt-1	ZF; PHD		Yes	Yes
ZK829.5	tbx-36	T-box; TBX2	Yes			Yes
ZK867.1		ZF; C2H2 type	Yes	Yes
ZK892.7		ZF; C2H2 type	Yes			Yes
ZK909.4	ces-2	bZIP	Yes	Yes
ZK993.1	ceh-45	HOX	Yes	Yes
