# Supplementary material for: Comparative analysis of function and interaction of transcription factors in nematodes: Extensive conservation of orthology coupled to rapid sequence evolution
Source: BMC Genomics. 2008 Aug 27;9:399. doi: 10.1186/1471-2164-9-399 (PMC2533025; doi:10.1186/1471-2164-9-399)
Supplement: Additional file 5 — List of 17 false positives in wTF2.0. [file 1471-2164-9-399-S5.xls]

## Sheet: Sheet1
List of 17 false positives in wTF2.0
Sequence name	CGC name	Description	wTF2.0 set*
B0336.1	wrm-1	b-Catenin	Yes
C27B7.4	rad-26	DEAH-box/helicase	Yes
C34F6.9		Protease	Yes
C54D1.6	bar-1	b-Catenin	Yes
F16B12.6		No known DNA binding domain	Yes
F17C11.1		No known DNA binding domain	Yes
F23A7.6		Pseudogene	Yes
F37A4.8	isw-1	Imitation-switch (ISWI) class of ATP-dependent chromatin remodeling complex factor	Yes
F57A8.1		No known DNA binding domain	Yes
K05C4.6	hmp-2	b-Catenin	Yes
T01C1.3	mbr-1	HOX, reannotated as T01C1.2	Yes
T28D9.9		No known DNA binding domain	Yes
Y51H4A.19		Pseudogene	Yes
Y53F4B.3		DNA polymerase epsilon subunit	Yes
Y60A9.2		Pseudogene	Yes
Y73B3A.5		No known DNA binding domain	Yes
ZK643.8	grl-25	Hedgehog-like protein	Yes
*Reece-Hoyes et al. (2005). Genome Biology, vol. 6, R110.
