# Supplementary material for: Comparative analysis of function and interaction of transcription factors in nematodes: Extensive conservation of orthology coupled to rapid sequence evolution
Source: BMC Genomics. 2008 Aug 27;9:399. doi: 10.1186/1471-2164-9-399 (PMC2533025; doi:10.1186/1471-2164-9-399)
Supplement: Additional file 6 — List of 995 TF genes in C. briggsae. [file 1471-2164-9-399-S6.xls]

## Sheet: Sheet1
List of 995 TF genes in C. briggsae
C.briggsae TF gene	CGC name	Description	nematode-conserved TF ortholog (Sequence)	nematode-conserved TF ortholog (CGC name)	Divergent
CBG00008	Cbr-flt-1	PHD finger	ZK783.4	flt-1
CBG00018	Cbr-lin-13	ZF, C2H2-type	C03B8.4
CBG00023	Cbr-egl-5	HOX	C08C3.1	egl-5
CBG00029	Cbr-mab-5	HOX	C08C3.3	mab-5
CBG00030		ZF	ZK686.4
CBG00043		HOX			Yes
CBG00068	Cbr-gei-3	HMG-box	T22H6.6	gei-3
CBG00089	Cbr-nhr-27	ZF, C4 type/NHR	F16H9.2	nhr-27
CBG00093	Cbr-nhr-17	ZF, C4 type/NHR	C02B4.2	nhr-17
CBG00118	Cbr-atf-6	bZIP	F45E6.2	atf-6
CBG00123	Cbr-odr-7	ZF, C4 type/NHR	T18D3.2	odr-7
CBG00197		ZF	F47E1.3
CBG00265	Cbr-ttx-3	HOX, LIM subfamily	C40H5.5	ttx-3
CBG00288		ZF, C2H2-type
CBG00292		ZF, CCCH type	F27D4.4
CBG00340		T-box family
CBG00419	Cbr-uaf-2	ZF, CCCH type	Y116A8C.35
CBG00463		ZF, C2H2-type	F54C4.3
CBG00500		HOX			Yes
CBG00532	Cbr-sptf-2	ZF, C2H2-type	T22C8.5	sptf-2
CBG00584		SANT	R151.8
CBG00680		WH	F49E12.6
CBG00742		ZF, C2H2-type	F10B5.3
CBG00762		ZF, C2H2-type	C01B7.1
CBG00786		ZF, C2H2-type
CBG00806	Cbr-nhr-171	ZF, C4 type/NHR	C54F6.8	nhr-171
CBG00835		WH-ETS	F19F10.1
CBG00861	Cbr-pax-3	HOX, paired subfamily	F27E5.2	pax-3
CBG00885	Cbr-daf-19	RFX	F33H1.1	daf-19
CBG00896	Cbr-ref-1	bHLH	T01E8.2	ref-1
CBG00906		ZF	ZK1067.2
CBG00931		AT hook	F33H1.4
CBG00935	Cbr-dpl-1	WH	T23G7.1	dpl-1
CBG00951	Cbr-zfp-2	ZF, C2H2-type	F35H8.3
CBG00998	Cbr-unc-4	HOX	F26C11.2	unc-4
CBG01007	Cbr-egl-43	ZF, C2H2-type	R53.3	egl-43
CBG01026		HOX, paired subfamily	Y53C12C.1
CBG01044	Cbr-mab-3.1	DM family			Yes
CBG01045	Cbr-mab-3.2	DM family	Y53C12B.5	mab-3
CBG01108		ZF, C4 type/NHR			Yes
CBG01158		bZIP
CBG01159		ZF	F37B4.10
CBG01173		ZF, C2H2-type			Yes
CBG01180		ZF, C4 type/NHR			Yes
CBG01193		ZF, C4 type/NHR			Yes
CBG01198	Cbr-nhr-186	ZF, C4 type/NHR	F47C10.3	nhr-186
CBG01199	Cbr-nhr-185	ZF, C4 type/NHR	F47C10.1	nhr-185
CBG01227		ZF, C4 type/NHR			Yes
CBG01229	Cbr-nhr-228	ZF, C4 type/NHR	T27B7.6	nhr-228
CBG01233		ZF, C4 type/NHR	T27B7.1	nhr-59
CBG01234		ZF, C4 type/NHR			Yes
CBG01235	Cbr-nhr-182	ZF, C4 type/NHR	F41B5.9	nhr-182
CBG01239		ZF, C4 type/NHR			Yes
CBG01240	Cbr-nhr-134	ZF, C4 type/NHR	F44C8.2	nhr-134
CBG01241		ZF, C4 type/NHR			Yes
CBG01243		ZF, C4 type/NHR			Yes
CBG01244		ZF, C4 type/NHR			Yes
CBG01245		ZF, C4 type/NHR			Yes
CBG01246		ZF, C4 type/NHR
CBG01247		ZF, C4 type/NHR			Yes
CBG01248		ZF, C4 type/NHR
CBG01250	Cbr-nhr-184	ZF, C4 type/NHR	F44C8.9	nhr-184
CBG01251		ZF, C4 type/NHR
CBG01259	Cbr-nhr-13	ZF, C4 type/NHR	Y5H2B.2	nhr-13
CBG01262		ZF, C4 type/NHR			Yes
CBG01263		ZF, C4 type/NHR			Yes
CBG01321		ZF, C4 type/NHR			Yes
CBG01338		ZF, C4 type/NHR			Yes
CBG01341	Cbr-nhr-222	ZF, C4 type/NHR
CBG01352		ZF, C4 type/NHR			Yes
CBG01353	Cbr-nhr-55	ZF, C4 type/NHR	T01G6.7	nhr-55
CBG01355		ZF, C4 type/NHR	M02H5.6	nhr-98
CBG01357		ZF, C4 type/NHR			Yes
CBG01359		ZF, C4 type/NHR			Yes
CBG01382		DM family	T22H9.4
CBG01395		ZF, C4 type/NHR
CBG01402		ZF, C4 type/NHR			Yes
CBG01410	Cbr-tbx-35	T-box family
CBG01439	Cbr-nhr-114	ZF, C4 type/NHR	Y45G5AM.1	nhr-114
CBG01474	Cbr-smk-1	HEAT domain, nuclear	F41E6.4	smk-1
CBG01523		PHD finger	T23B12.1
CBG01543	Cbr-rabs-5	ZF	Y42H9AR.3
CBG01574	Cbr-nhr-66	ZF, C4 type/NHR	T09A12.4	nhr-66
CBG01622		bZIP	W08E12.1
CBG01707		ZF, C2H2-type
CBG01727		PHD finger
CBG01764		ZF, C2H2-type	Y38H8A.5
CBG01797		ZF, C2H2-type	Y67H2A.10
CBG01805	Cbr-lin-54	Cysteine-rich domain	JC8.6	lin-54
CBG01820	Cbr-unc-30	HOX	B0564.10	unc-30
CBG01838		ZF, C2H2-type
CBG01866	Cbr-nhr-1	ZF, C4 type/NHR	R09G11.2	nhr-1
CBG01903	Cbr-vab-15	HOX	R07B1.1	vab-15
CBG01922		ZF, C2H2-type			Yes
CBG02035		ZF, C2H2-type			Yes
CBG02077	Cbr-nhr-40	ZF, C4 type/NHR	T03G6.2	nhr-40
CBG02112	Cbr-hlh-15	bHLH	C43H6.8	hlh-15
CBG02116		ZF	C43H6.7
CBG02127		ZF, C2H2-type			Yes
CBG02160		PHD finger
CBG02192		ZF, C2H2-type			Yes
CBG02196	Cbr-mgl-2	bZIP	F45H11.4	mgl-2
CBG02201	Cbr-blmp-1	ZF, C2H2-type	F25D7.3	blmp-1
CBG02209		MADF	Y106G6H.4
CBG02220		ZF, C2H2-type	F37D6.2
CBG02231	Cbr-tag-68	SMAD	F37D6.6	tag-68
CBG02234		ZF	F59C6.2
CBG02238		CSD	F46F11.2	cey-2
CBG02273		AT hook
CBG02280		ZF, C2H2-type	ZK546.5
CBG02316		ZF, C2H2-type	C27A2.7
CBG02345		bZIP
CBG02409		ZF, C2H2-type	F56D1.1
CBG02421		ZF, C2H2-type
CBG02426		ZF, C4 type/NHR			Yes
CBG02452	Cbr-cdc-14	ZF,C2CH-type
CBG02491	Cbr-hlh-14	bHLH	C18A3.8	hlh-14
CBG02496	Cbr-dmd-5	DM family	F10C1.5	dmd-5
CBG02500		ZF	K05F1.5
CBG02541	Cbr-egl-44	TEA/ATTS	F28B12.2	egl-44
CBG02587	Cbr-fkh-8	WH	F40H3.4	fkh-8
CBG02662		AP-2	K06A1.1
CBG02664	Cbr-nhr-22	ZF, C4 type/NHR	K06A1.4	nhr-22
CBG02668		duf278
CBG02697	Cbr-die-1	ZF, C2H2-type	C18D1.1	die-1
CBG02698	Cbr-stg-1	ZF, C2H2-type
CBG02700		ZF, C4 type/NHR			Yes
CBG02738		HOX	C07E3.6
CBG02740		ZF, C2H2-type	T09F3.1
CBG02753	Cbr-lin-29	ZF, C2H2-type	W03C9.4
CBG02756		ZF, C2H2-type	F58G1.2
CBG02811	Cbr-moe-3	ZF, CCCH type	F32A11.6
CBG02936	Cbr-unc-130	WH	C47G2.2	unc-130
CBG02951	Cbr-lir-3	ZF, C2H2-type	F37H8.1
CBG02954	Cbr-pqm-1	ZF, C2H2-type	F40F8.7
CBG02957		ZF,C2CH-type
CBG02981	Cbr-cey-1	CSD	F33A8.3	cey-1
CBG03019		HOX	R06F6.6
CBG03089	Cbr-pqn-47	NDT80/PhoG	F59B10.1	pqn-47
CBG03103		ZF	ZK673.4
CBG03150	Cbr-atf-2	bZIP	K08F8.2	atf-2
CBG03216	Cbr-set-17	ZF	T21B10.5
CBG03260	Cbr-hlh-3	bHLH	T24B8.6	hlh-3
CBG03267		bZIP	T24H10.7
CBG03270		bZIP
CBG03301		ZF, C2H2-type	T09A5.12
CBG03318	Cbr-ccr-4	Leucine-rich repeat	ZC518.3	ccr-4
CBG03340	Cbr-dpy-26	Novel, dosage compensation	C25G4.5	dpy-26
CBG03361	Cbr-lin-22	bHLH	Y54G2A.1	lin-22
CBG03381		DM family	Y67D8A.3
CBG03458	Cbr-zbed-6	ZF	F25H8.6
CBG03466	Cbr-nhr-4	ZF, C4 type/NHR	F32B6.1	nhr-4
CBG03519	Cbr-lin-49	PHD finger	F42A9.2	lin-49
CBG03614	Cbr-brc-1	ZF	C36A4.8	brc-1
CBG03666		MADF	H20J04.3
CBG03676	Cbr-ntl-2	NOT	B0286.4	ntl-2
CBG03678	Cbr-fkh-6	WH	B0286.5	fkh-6
CBG03687		ZF, C4 type/NHR			Yes
CBG03688		ZF, C4 type/NHR			Yes
CBG03742		YL1 nuclear
CBG03778	Cbr-cfi-1	ARID/BRIGHT
CBG03813	Cbr-ceh-5	HOX
CBG03844	Cbr-nhr-49	ZF, C4 type/NHR	K10C3.6	nhr-49
CBG03848	Cbr-nhr-69	ZF, C4 type/NHR	T23H4.2	nhr-69
CBG03853	Cbr-lsl-1	ZF, C2H2-type
CBG03854	Cbr-ekl-2	ZF, C2HC-type
CBG03860	Cbr-nhr-62	ZF, C4 type/NHR	Y67A6A.2	nhr-62
CBG03926		Major sperm protein
CBG03935		ZF, CCCH type
CBG03948		ZF, C2H2-type	F57C9.4
CBG03986	Cbr-ubxn-1	ZF	F23C8.4
CBG04010	Cbr-lim-7	HOX, LIM subfamily	C04F1.3	lim-7
CBG04019		ZF	F33D11.12
CBG04023	Cbr-ceh-12	HOX	F33D11.4	ceh-12
CBG04050	Cbr-unc-37	Groucho	W02D3.9	unc-37
CBG04060	Cbr-nhr-2	ZF, C4 type/NHR	C32F10.6	nhr-2
CBG04064	Cbr-lin-35	Rb	C32F10.2	lin-35
CBG04066		HMG-box
CBG04068	Cbr-rnt-1	RUNX	B0414.2	rnt-1
CBG04081	Cbr-cep-1	p53	F52B5.5	cep-1
CBG04083		ZF, C2H2-type	F52B5.7
CBG04163	Cbr-scrt-1	ZF, C2H2-type	C55C2.1
CBG04199		ZF, C2H2-type	Y54E10BR.8
CBG04204	Cbr-nhr-64	ZF, C4 type/NHR	C45E1.1	nhr-64
CBG04236	Cbr-pop-1	HMG-box	W10C8.2	pop-1
CBG04240	Cbr-nhr-61	ZF, C4 type/NHR	W01D2.2	nhr-61
CBG04311	Cbr-mua-1	ZF, C2H2-type	F54H5.4	mua-1
CBG04336		T-box family			Yes
CBG04337		T-box family			Yes
CBG04338		T-box family			Yes
CBG04415	Cbr-daf-14	SMAD	F01G10.8	daf-14
CBG04481		HOX, paired subfamily			Yes
CBG04483	Cbr-vab-3	HOX	F14F3.1	vab-3
CBG04512	Cbr-daf-12	ZF, C4 type/NHR	F11A1.3	daf-12
CBG04528	Cbr-mbr-1	homeodomain-like, helix-turn-helix, Psq domain	T01C1.2	mbr-1
CBG04534		T-box family			Yes
CBG04575		DZF, human NF45-like	R11H6.5
CBG04610		CBF/Mak21 family	F23B12.7
CBG04628	Cbr-unc-39	HOX	F56A12.1	unc-39
CBG04740		bZIP	ZC376.7
CBG04783		ZF, C4 type/NHR			Yes
CBG04789	Cbr-nhr-53	ZF, C4 type/NHR	K06B4.11	nhr-53
CBG04819		ZF, C4 type/NHR
CBG04845		ZF, C4 type/NHR			Yes
CBG04928		ZF, C4 type/NHR			Yes
CBG04929	Cbr-nhr-30	ZF, C4 type/NHR
CBG04942		ZF, C4 type/NHR			Yes
CBG04944		ZF, C4 type/NHR			Yes
CBG04950		ZF, C4 type/NHR			Yes
CBG05017		HOX	C49C3.5
CBG05114		NAC and TS-N domains	Y65B4BR.5
CBG05118	Cbr-ceh-9	HOX	Y65B4BR.9	ceh-9
CBG05137		HOX, ZF, C2H2-type	ZC123.3
CBG05139		HOX, ZFH subfamily, ZF, C2H2-type			Yes
CBG05212		T-box family			Yes
CBG05223	Cbr-ceh-28	HOX	K03A11.3	ceh-28
CBG05270	Cbr-nhr-32	ZF, C4 type/NHR	K08H2.8	nhr-32
CBG05292		Homeobox
CBG05363	Cbr-nhr-78	ZF, C4 type/NHR	F36A4.14	nhr-78
CBG05364	Cbr-hlh-30	bHLH	W02C12.3	hlh-30
CBG05408	Cbr-dnj-11	Myb-like DNA-binding domain	F38A5.13	dnj-11
CBG05429		ZF, C2H2-type
CBG05518		ZF, C2H2-type	M03D4.4
CBG05522	Cbr-lag-1	LAG-1	K08B4.1	lag-1
CBG05540	Cbr-hif-1	bHLH-PAS	F38A6.3	hif-1
CBG05577	Cbr-pha-4	WH	F38A6.1	pha-4
CBG05624		ZF, C2H2-type	F53F8.1
CBG05648		ZF, C2H2-type	Y59A8B.13
CBG05690	Cbr-dmd-3	DM family	Y43F8C.10	dmd-3
CBG05691		DM family
CBG05700	Cbr-ceh-48	HOX, CUT subfamily	C17H12.9	ceh-48
CBG05753	Cbr-nhr-105	ZF, C4 type/NHR	C06G3.1	nhr-105
CBG05907		ZF	F49E8.2
CBG05930	Cbr-hmg-5	HMG-box	F45E4.9	hmg-5
CBG05936		ZF	C08G9.2
CBG05944	Cbr-nhr-8	ZF, C4 type/NHR	F33D4.1	nhr-8
CBG05959	Cbr-rbr-2	PHD finger	ZK593.4	rbr-2
CBG06000		ZF, C2H2-type	Y5F2A.4
CBG06016		SNF2-related			Yes
CBG06024	Cbr-nhr-67	ZF, C4 type/NHR	C08F8.8	nhr-67
CBG06052	Cbr-nhr-7	ZF, C4 type/NHR	F54D1.4	nhr-7
CBG06068		ZF	B0035.1
CBG06089	Cbr-dpy-20	ZF	T22B3.1	dpy-20
CBG06138	Cbr-mep-1	ZF, C2H2-type	M04B2.1
CBG06140	Cbr-gfl-1	YEATS family, human AF-9-like	M04B2.3	gfl-1
CBG06149	Cbr-mbf-1	Lambda repressor-like domain	H21P03.1	mbf-1
CBG06187	Cbr-nhr-43	ZF, C4 type/NHR	C29E6.5	nhr-43
CBG06223		ZF	F11A10.2
CBG06226		ZF, CCCH type
CBG06235		ZF	M18.8
CBG06307		ZF, C4 type/NHR			Yes
CBG06350		AP-2	Y62E10A.17
CBG06378	Cbr-nhr-212	ZF, C4 type/NHR	T01G6.6	nhr-212
CBG06385	Cbr-nhr-131	ZF, C4 type/NHR	T01G6.2	nhr-131
CBG06387	Cbr-nhr-130	ZF, C4 type/NHR	T01G6.8	nhr-130
CBG06454		ZF, C2H2-type	W03F9.2
CBG06497		ZF, C4 type/NHR			Yes
CBG06500	Cbr-nhr-159	ZF, C4 type/NHR	C17E7.7	nhr-159
CBG06502	Cbr-nhr-187	ZF	F47C10.4	nhr-187
CBG06503		ZF, C4 type/NHR
CBG06550	Cbr-nhr-256	ZF, C4 type/NHR	ZK697.2	nhr-256
CBG06579	Cbr-nhr-260	ZF, C4 type/NHR	C38C3.9	nhr-260
CBG06599		ZF, C4 type/NHR
CBG06601		ZF, C4 type/NHR			Yes
CBG06609		ZF, C4 type/NHR			Yes
CBG06611	Cbr-nhr-178	ZF, C4 type/NHR	F16B4.9	nhr-178
CBG06614	Cbr-nhr-117	ZF, C4 type/NHR	F16B4.12	nhr-117
CBG06625		ZF, C4 type/NHR			Yes
CBG06626		ZF, C4 type/NHR
CBG06664	Cbr-lin-40	GATA family, Myb-like DNA-binding domain	T27C4.4	lin-40
CBG06671	Cbr-hlh-6	bHLH
CBG06689	Cbr-eea-1	ZF	T10G3.5
CBG06706	Cbr-mes-4	ZF	Y2H9A.1	mes-4
CBG06725	Cbr-somi-1	ZF, C2H2-type	M04G12.4
CBG06731	Cbr-nhr-221	ZF, C4 type/NHR
CBG06732		ZF, C4 type/NHR			Yes
CBG06735		ZF, C4 type/NHR
CBG06740		ZF, C4 type/NHR
CBG06752		Homeobox
CBG06757		Homeobox
CBG06764	Cbr-ceh-33	HOX	C10G8.7	ceh-33
CBG06765	Cbr-ceh-34	HOX	C10G8.6	ceh-34
CBG06828		ZF, C2H2-type			Yes
CBG06830		ZF, C2H2-type			Yes
CBG06831		ZF, C2H2-type			Yes
CBG06833		ZF, C2H2-type			Yes
CBG06834		ZF, C2H2-type			Yes
CBG06894	Cbr-zfp-1	PHD finger	F54F2.2	zfp-1
CBG06897	Cbr-ztf-1	ZF, C2H2-type	F54F2.5
CBG06902		Myb-like DNA-binding domain	F54F2.9
CBG06908		ZF, C2H2-type
CBG06922	Cbr-sma-2	SMAD	ZK370.2	sma-2
CBG07003	Cbr-nfyc-1	CBFB/NF-YA	F23F1.1
CBG07029		PHD finger
CBG07036	Cbr-dnj-17	ZF, C2H2-type	T03F6.2
CBG07041		ZF
CBG07045		SAND	C01B12.2
CBG07058	Cbr-mab-9.1	T-box family			Yes
CBG07067	Cbr-nfyb-1	CBFB/NF-YA	W10D9.4
CBG07135		ZF, C2H2-type			Yes
CBG07137		ZF, CCCH type			Yes
CBG07149		ZF, C2H2-type			Yes
CBG07180		ZF, C2H2-type			Yes
CBG07189		HMG-box			Yes
CBG07191		HMG-box			Yes
CBG07223		ZF, CCCH type			Yes
CBG07225		ZF, CCCH type
CBG07226		ZF, CCCH type			Yes
CBG07235		HMG-box
CBG07271		ZF, C2H2-type			Yes
CBG07335		ZF, C2H2-type
CBG07341	Cbr-elt-3	GATA family	K02B9.4	elt-3
CBG07379	Cbr-nhr-71	ZF, C4 type/NHR	K11E4.5	nhr-71
CBG07451		HOX
CBG07471		ZF, C2H2-type			Yes
CBG07472		ZF, C2H2-type			Yes
CBG07474		ZF, C2H2-type			Yes
CBG07475		ZF, C2H2-type			Yes
CBG07476		ZF, C2H2-type			Yes
CBG07477		ZF, C2H2-type
CBG07478		ZF, C2H2-type			Yes
CBG07501		ZF, C2H2-type			Yes
CBG07552	Cbr-nhr-3	ZF, C4 type/NHR	H01A20.1	nhr-3
CBG07572	Cbr-sox-3	HMG-box	F40E10.2	sox-3
CBG07590	Cbr-unc-3	bHLH	Y16B4A.1	unc-3
CBG07594	Cbr-atf-5	bZIP	T04C10.4	atf-5
CBG07600	Cbr-egrh-1	ZF, C2H2-type	C27C12.2
CBG07603	Cbr-dmd-4	DM family	C27C12.6	dmd-4
CBG07631		ZF	F09B12.2
CBG07641	Cbr-dsc-1	HOX	C18B12.3	dsc-1
CBG07657	Cbr-pag-3	ZF, C2H2-type	F45B8.4	pag-3
CBG07680	Cbr-nhr-91	ZF, C4 type/NHR	Y15E3A.1	nhr-91
CBG07691	Cbr-tag-97	SAM/Pointed	C33A11.4	tag-97
CBG07744		T-box family			Yes
CBG07759	Cbr-nhr-48	ZF, C4 type/NHR	ZK662.3	nhr-48
CBG07781	Cbr-mxl-3	bHLH	F46G10.6	mxl-3
CBG07847		PHD finger
CBG07897		HOX, CUT subfamily			Yes
CBG07911		bHLH			Yes
CBG07928	Cbr-nhr-85	ZF, C4 type/NHR	W05B5.3	nhr-85
CBG07951		CCAAT-binding factor (CBF)			Yes
CBG07952		ZF, C2H2-type	Y53H1A.2
CBG07957	Cbr-ztf-6	ZF, C2H2-type	W06H12.1
CBG07977		AT hook	Y18D10A.1
CBG08000		T-box family			Yes
CBG08064	Cbr-lim-6	HOX, LIM subfamily	K03E6.1	lim-6
CBG08108	Cbr-daf-3	SMAD	F25E2.5	daf-3
CBG08113		AT hook
CBG08137	Cbr-pha-2	HOX	M6.3	pha-2
CBG08144		AT hook	F13C5.2
CBG08158		ZF, C2H2-type	B0310.2
CBG08165	Cbr-dve-1	HOX	ZK1193.5
CBG08182	Cbr-zfp-3	ZF, CCCH type	W05H7.4
CBG08197	Cbr-irx-1	HOX	C36F7.1	irx-1
CBG08244	Cbr-unc-55	ZF	F55D12.4	unc-55
CBG08259	Cbr-nhr-26	ZF, C4 type/NHR	T07C5.5	nhr-26
CBG08310		MADF
CBG08313		ZF, C2H2-type	Y37E11B.1
CBG08365		HMG-box			Yes
CBG08386	Cbr-mec-3	HOX, LIM subfamily	F01D4.6	mec-3
CBG08450		ZF, C2H2-type	Y37F4.6
CBG08484	Cbr-grh-1	CP2	Y48G8AR.1
CBG08512		ZF, C2H2-type	Y48G8AL.10
CBG08513		ZF, C2H2-type	Y48G8AL.9
CBG08515	Cbr-ceh-45	HOX	ZK993.1	ceh-45
CBG08548		ZF, CCCH type	W05B10.2
CBG08574	Cbr-cky-1	bHLH-PAS	C15C8.2	cky-1
CBG08606	Cbr-nhr-205	ZF, C4 type/NHR	R04B5.3	nhr-205
CBG08659		ZF, C2H2-type	K11D12.12
CBG08681		ZF, C2H2-type	C04F5.9
CBG08719		HMG-box	W02D9.3
CBG08722		ZF, C2H2-type	K11D2.4
CBG08755	Cbr-ekl-4	Myb-like DNA-binding domain	Y105E8A.17	ekl-4
CBG08810	Cbr-elt-7	GATA family	C18G1.2	elt-7
CBG08958		T-box family			Yes
CBG08971	Cbr-gak-1	AT hook	C05D2.5
CBG08974	Cbr-ced-6	bZIP	F56D2.7	ced-6
CBG08997		ZF	B0336.7
CBG09003		ZF, CCCH type	B0336.3
CBG09014		T-box family			Yes
CBG09018	Cbr-tbx-7	T-box family	ZK328.8	tbx-7
CBG09043		ZF, C2H2-type, PHD-type	C28H8.9
CBG09085	Cbr-ceh-10	HOX	W03A3.1	ceh-10
CBG09090	Cbr-sma-4	SMAD	R12B2.1	sma-4
CBG09103		bZIP	F23F12.9
CBG09123		ZF, CCCH type			Yes
CBG09134	Cbr-mml-1	bHLH	T20B12.6	mml-1
CBG09136	Cbr-hmg-4	HMG-box	T20B12.8	hmg-4
CBG09138	Cbr-tbp-1	TATA-box
CBG09160	Cbr-ceh-13	HOX	R13A5.5	ceh-13
CBG09167	Cbr-lin-39	HOX	C07H6.7	lin-39
CBG09183	Cbr-mls-1	T-box family	H14A12.4	mls-1
CBG09216	Cbr-lin-48	ZF, C2H2-type	F34D10.5	lin-48
CBG09220	Cbr-tag-347	SAND	C25G4.4	tag-347
CBG09250		bZIP	F17A9.3
CBG09268	Cbr-fos-1	bZIP	F29G9.4	fos-1
CBG09312	Cbr-let-418	PHD finger	F26F12.7	let-418
CBG09320	Cbr-nhr-142	ZF, C4 type/NHR	F44E7.8	nhr-142
CBG09380	Cbr-nhr-47	ZF, C4 type/NHR	C24G6.4	nhr-47
CBG09399	Cbr-nhr-216	ZF, C4 type/NHR	T09D3.4	nhr-216
CBG09406	Cbr-zip-5	bZIP	C34D1.5	zip-5
CBG09411		DM family	C34D1.2
CBG09413		DM family
CBG09443		WH	C34B4.2
CBG09567	Cbr-nhr-232	ZF, C4 type/NHR	Y22F5A.1	nhr-232
CBG09622	Cbr-spe-10	ZF	AC3.10
CBG09659	Cbr-mab-23	ZF-DM	C32C4.5	mab-23
CBG09671	Cbr-ceh-22	HOX	F29F11.5	ceh-22
CBG09721		ZF, C2H2-type, Myb-like domain	F53H10.2
CBG09761	Cbr-nhr-6	ZF, C4 type/NHR	C48D5.1	nhr-6
CBG09772		MADF	C46F11.3
CBG09815		HMG-box	Y71H2AM.17
CBG09846	Cbr-nhr-239	ZF, C4 type/NHR	Y54F10AM.1	nhr-239
CBG09849	Cbr-ceh-44	HOX, CUT subfamily	Y54F10AM.4	ceh-44
CBG09956		ZF, DHHC type	ZK757.4
CBG09968		ZF	K11H3.4
CBG09974	Cbr-cbp-1	ZF	R10E11.1	cbp-1
CBG10010	Cbr-hlh-4	bHLH	T05G5.2	hlh-4
CBG10034	Cbr-hlh-11	bHLH	F58A4.7	hlh-11
CBG10038	Cbr-gei-13	ZF	F58A4.11	gei-13
CBG10136	Cbr-fozi-1	ZF	K01B6.1	fozi-1
CBG10150		AT hook	T23G5.6
CBG10190		PHD finger			Yes
CBG10193		PHD finger			Yes
CBG10233		ZF, C4 type/NHR	C49F5.4	nhr-167
CBG10264		ZF, C4 type/NHR
CBG10306		ZF, CCCH type			Yes
CBG10308		ZF, CCCH type			Yes
CBG10329	Cbr-nhr-234	ZF, C4 type/NHR	Y38E10A.18	nhr-234
CBG10342		bHLH			Yes
CBG10343		bHLH			Yes
CBG10360		ZF, C4 type/NHR
CBG10365	Cbr-nhr-181	ZF, C4 type/NHR	F38H12.3	nhr-181
CBG10390		ZF, C4 type/NHR			Yes
CBG10415	Cbr-nhr-57	ZF, C4 type/NHR	T05B4.2	nhr-57
CBG10425		ZF, C2H2-type			Yes
CBG10447		ZF, C4 type/NHR
CBG10448		ZF, C4 type/NHR			Yes
CBG10462	Cbr-nhr-156	ZF, C4 type/NHR
CBG10465	Cbr-nhr-58	ZF, C4 type/NHR	R11G11.2	nhr-58
CBG10491		bHLH
CBG10497	Cbr-nhr-238	ZF, C4 type/NHR
CBG10498		ZF, C4 type/NHR			Yes
CBG10499	Cbr-nhr-237	ZF, C4 type/NHR	Y46H3D.6	nhr-237
CBG10500		ZF, C4 type/NHR			Yes
CBG10507		ZF, C4 type/NHR			Yes
CBG10608		bHLH			Yes
CBG10702		HOX, CUT subfamily			Yes
CBG10722		ZF, C4 type/NHR			Yes
CBG10736	Cbr-zag-1	HOX, ZFH subfamily, ZF, C2H2-type	F28F9.1	zag-1
CBG10785	Cbr-sem-4	ZF, C2H2-type	F15C11.1	sem-4
CBG10834	Cbr-ets-4	WH-ETS	F22A3.1	ets-4
CBG10835	Cbr-ceh-60	HOX	F22A3.5	ceh-60
CBG10855	Cbr-nhr-120	ZF, C4 type/NHR	C25B8.6	nhr-120
CBG10857	Cbr-nhr-173	ZF, C4 type/NHR	C56E10.1	nhr-173
CBG10861	Cbr-nhr-137	ZF, C4 type/NHR	C56E10.4	nhr-137
CBG10881	Cbr-mdl-1	bHLH	R03E9.1	mdl-1
CBG10948		HOX			Yes
CBG10973		HMG-box			Yes
CBG10974		HMG-box			Yes
CBG10997	Cbr-syd-9	ZF, C2H2-type	ZK867.1
CBG11090		PHD finger
CBG11092	Cbr-nurf-1	PHD finger
CBG11122	Cbr-ceh-7	HOX	C34C6.8	ceh-7
CBG11158	Cbr-tab-1	HOX	F31E8.3	tab-1
CBG11165	Cbr-egl-27	GATA family, Myb-like DNA-binding domain	C04A2.3	egl-27
CBG11192	Cbr-ceh-38	HOX, CUT subfamily	F22D3.1	ceh-38
CBG11205		ZF, C2H2-type	C52E12.6
CBG11206		ZF, C2H2-type	C52E12.1
CBG11249	Cbr-pos-1	ZF, CCCH type	F52E1.1	pos-1
CBG11347	Cbr-spr-1	GATA family, Myb-like DNA-binding domain	D1014.8	spr-1
CBG11404		GATA family			Yes
CBG11406	Cbr-end-3	GATA family	F58E10.5	end-3
CBG11413	Cbr-end-1	GATA family	F58E10.2	end-1
CBG11428	Cbr-dpr-1	ZF, C4 type/NHR	R10D12.2	dpr-1
CBG11459	Cbr-nhr-175	ZF, C4 type/NHR	F09F3.10	nhr-175
CBG11477	Cbr-ceh-24	HOX	F55B12.1	ceh-24
CBG11505		bHLH	T01D3.2
CBG11582	Cbr-sdc-3	ZF	C25D7.3	sdc-3
CBG11640		T-box family			Yes
CBG11641	Cbr-sea-1	T-box family
CBG11645		ZF, C2H2-type			Yes
CBG11646		T-box family			Yes
CBG11647	Cbr-eor-1	ZF, C2H2-type	R11E3.6	eor-1
CBG11680	Cbr-nhr-104	ZF, C4 type/NHR	R11E3.5	nhr-104
CBG11707	Cbr-elc-1	SKP1	Y82E9BR.15	elc-1
CBG11755	Cbr-pie-1	ZF, CCCH type	Y49E10.14	pie-1
CBG11783		bZIP	Y75B8A.29
CBG11788		HOX			Yes
CBG11789		HMG-box			Yes
CBG11796		HOX, CUT subfamily			Yes
CBG11849	Cbr-spr-4	ZF, C2H2-type	C09H6.1
CBG11867	Cbr-pbrm-1	ZF, C2H2-type, HMG-box	C26C6.1	tag-185
CBG11880		Myb-like DNA-binding domain
CBG11888	Cbr-dcp-66	NURD complex p66 ortholog	C26C6.5	dcp-66
CBG12017	Cbr-lin-59	PHD finger	T12F5.4	lin-59
CBG12020		ZF, C2H2-type	F21A9.2
CBG12031	Cbr-mex-5	ZF, CCCH type	W02A2.7	mex-5
CBG12152	Cbr-nhr-86	ZF, C4 type/NHR	Y40B10A.8	nhr-86
CBG12204		FACTp140 family	F55A3.3
CBG12219	Cbr-aha-1	bHLH-PAS	C25A1.11	aha-1
CBG12232	Cbr-fkh-10	WH	C25A1.2	fkh-10
CBG12236	Cbr-lin-11	HOX, LIM subfamily	ZC247.3	lin-11
CBG12238		HOX			Yes
CBG12241		ZF	ZK652.6
CBG12277		HOX
CBG12307		ZF, C2H2-type	R10E4.11
CBG12337	Cbr-let-526	ARID	C01G8.9	lss-4
CBG12364	Cbr-hlh-16	bHLH	DY3.3	hlh-16
CBG12381		ZF, C2H2-type			Yes
CBG12382		ZF, C2H2-BED type	F55H12.6
CBG12402	Cbr-gei-11	Myb-like DNA-binding domain	F32H2.1	gei-11
CBG12442	Cbr-mef-2	MADS	W10D5.1	mef-2
CBG12444	Cbr-gei-17	ZF	W10D5.3
CBG12496		GC-rich DNA binding factor-like	F43G9.12
CBG12499	Cbr-ces-1	ZF, C2H2-type	F43G9.11	ces-1
CBG12513	Cbr-daf-8	SMAD	R05D11.1	daf-8
CBG12531	Cbr-ceh-6	HOX, POU subfamily	K02B12.1	ceh-6
CBG12532		Myb-like DNA-binding domain	D1081.8
CBG12542	Cbr-unc-120	MADS	D1081.2	unc-120
CBG12575		bZIP	C48E7.11
CBG12576	Cbr-lpd-2	C/EBP	C48E7.3	lpd-2
CBG12589	Cbr-let-381	WH	F26B1.7	let-381
CBG12610		ZF, C2H2-type	ZC328.2
CBG12652		bZIP	F57B10.1
CBG12674	Cbr-che-1	ZF, C2H2-type	C55B7.12
CBG12688		ZF, C2H2-type
CBG12711		ZF, RING-type
CBG12720	Cbr-lin-28	ZF, CSD	F02E9.2	lin-28
CBG12729	Cbr-ztf-4	ZF, C2H2-type	T10B11.3
CBG12775	Cbr-pqn-21	ZF, C2H2-type	C37A2.5
CBG12825	Cbr-daf-16	WH	R13H8.1	daf-16
CBG12839	Cbr-sox-1	HMG-box	C32E12.5	sox-1
CBG12840		HMG-box			Yes
CBG12854		Myb-like DNA-binding domain
CBG12872		ZF	T22E7.2
CBG12912	Cbr-psa-1	Myb-like DNA-binding domain	Y113G7B.23	psa-1
CBG12936	Cbr-ttx-1	HOX	Y113G7A.6	ttx-1
CBG12989	Cbr-nfi-1	NFI family	ZK1290.4	nfi-1
CBG13027	Cbr-lir-2	ZF	F18A1.4
CBG13028	Cbr-lir-1	ZF	F18A1.3	lir-1
CBG13032	Cbr-lin-26	ZF, C2H2-type	F18A1.2	lin-26
CBG13072		Myb-like DNA-binding domain	T07F8.4
CBG13116	Cbr-ada-2	Myb-like DNA-binding domain	F32A5.1	ada-2
CBG13139		HOX, paired subfamily	F21D12.5
CBG13142	Cbr-nhr-21	ZF, C4 type/NHR	F21D12.1	nhr-21
CBG13188	Cbr-tra-1	ZF, C2H2-type	Y47D3A.6	tra-1
CBG13191	Cbr-wht-8	T-box family
CBG13193		T-box family	Y47D3A.12	tbx-37
CBG13248	Cbr-crh-1	bZIP	Y41C4A.4	crh-1
CBG13264		ZF, C2H2-type	Y66D12A.12
CBG13281		ZF	Y47D3B.9
CBG13284	Cbr-sbp-1	bHLH	Y47D3B.7	sbp-1
CBG13301	Cbr-ntl-3	NOT	Y56A3A.1	ntl-3
CBG13319		ZF	Y56A3A.18
CBG13327		ZF, C2H2-type	Y56A3A.28
CBG13351		ZF, ARID	C08B11.3
CBG13470	Cbr-hlh-1	bHLH	B0304.1	hlh-1
CBG13474		CAMTA family	T05C1.4
CBG13475		IQ calmodulin-binding motif, CG-1
CBG13498	Cbr-pax-2	HOX, paired subfamily
CBG13521		ZF, C2H2-type	K02D7.2
CBG13523	Cbr-ham-1	WH	F53B2.6
CBG13548	Cbr-egl-18	GATA family	F55A8.1	egl-18
CBG13549	Cbr-elt-6	GATA family	F52C12.5	elt-6
CBG13574	Cbr-nhr-122	ZF, C4 type/NHR	Y41D4B.9	nhr-122
CBG13575		ZF, C4 type/NHR	Y41D4B.8	nhr-92
CBG13576		ZF, C4 type/NHR
CBG13577	Cbr-nhr-146	ZF, C4 type/NHR	Y41D4B.26	nhr-146
CBG13579	Cbr-nhr-274	ZF, C4 type/NHR	Y41D4B.21	nhr-274
CBG13620	Cbr-taf-1	Bromodomain
CBG13631		ZF, AT hook	ZK662.4
CBG13661		bZIP	Y51H4A.4
CBG13665		PHD finger
CBG13666		bHLH
CBG13668		HOX, CUT subfamily			Yes
CBG13669		ZF, PHD-type
CBG13675	Cbr-sta-1	STAT	Y51H4A.17	sta-1
CBG13679		ZF, C4 type/NHR			Yes
CBG13684		PHD finger
CBG13700		ZF, BED-type			Yes
CBG13701		ZF, BED-type	Y105C5A.15
CBG13704		HMG-box			Yes
CBG13715		GATA family			Yes
CBG13722	Cbr-nhr-5	ZF, C4 type/NHR	Y73F8A.21	nhr-5
CBG13754		ZF, CCCH type
CBG13776		ZF, CCCH type			Yes
CBG13807		ZF, C4 type/NHR			Yes
CBG13809		bHLH	Y7A9D.1
CBG13862		HOX, CUT subfamily
CBG13865		HOX, CUT subfamily			Yes
CBG13868	Cbr-lin-1	WH-ETS	C37F5.1	lin-1
CBG13881	Cbr-ngn-1	bHLH	Y69A2AR.29	ngn-1
CBG13899	Cbr-nhr-277	ZF, C4 type/NHR	Y94H6A.1	nhr-277
CBG13908	Cbr-egrh-3	ZF, C2H2-type
CBG13935	Cbr-nhr-41	ZF, C4 type/NHR	Y104H12A.1	nhr-41
CBG13954		WH-ETS	C50A2.4
CBG13968		ZF, CCCH type	Y55F3AM.6
CBG14033		bHLH			Yes
CBG14057	Cbr-lin-32	bHLH	T14F9.5	lin-32
CBG14059	Cbr-peb-1	ZF	T14F9.4	peb-1
CBG14076		HOX, paired subfamily	F48B9.5
CBG14093	Cbr-lsy-2	ZF, C2H2-type	F49H12.1
CBG14125	Cbr-ceh-30	HOX	C33D12.7	ceh-30
CBG14126	Cbr-ceh-31	HOX	C33D12.1	ceh-31
CBG14133		ZF, C2H2-type	F52E4.8
CBG14134		ZF, C2H2-type			Yes
CBG14155	Cbr-fax-1	ZF, C4 type/NHR	F56E3.4	fax-1
CBG14226		HMG-box	C12D12.5	hmg-1.2
CBG14258		HOX	C02F12.5
CBG14259		HOX
CBG14280	Cbr-fkh-2	WH	T14G12.4	fkh-2
CBG14292	Cbr-fkh-9	WH	K03C7.2	fkh-9
CBG14297	Cbr-ceh-18	HOX, POU subfamily	ZC64.3	ceh-18
CBG14299	Cbr-lim-4	HOX, LIM subfamily	ZC64.4	lim-4
CBG14304		ZF, C2H2-type
CBG14376	Cbr-hlh-13	bHLH	F48D6.3	hlh-13
CBG14386		WH-ETS	C52B9.2
CBG14420		bHLH
CBG14442		ZF, CCCH type			Yes
CBG14447		T-box family			Yes
CBG14482	Cbr-spr-3	ZF, C2H2-type	C07A12.5
CBG14485	Cbr-nhr-35	ZF, C4 type/NHR	C07A12.3	nhr-35
CBG14489	Cbr-ham-2	ZF, C2H2-type	C07A12.1	ham-2
CBG14514	Cbr-ceh-1	HOX	F16H11.4	ceh-1
CBG14515	Cbr-nhr-45	ZF, C4 type/NHR	F16H11.5	nhr-45
CBG14526		ZF	K02G10.1
CBG14538	Cbr-mls-2	HOX	C39E6.4	mls-2
CBG14539		HOX			Yes
CBG14548		ZF, C2H2-type	R08E3.4
CBG14578	Cbr-lfi-1	bZIP	ZC8.4	lfi-1
CBG14604	Cbr-ets-5	WH-ETS	C42D8.4	ets-5
CBG14627		ZF, C2H2-type
CBG14721	Cbr-egl-13	HMG-box	T22B7.1	egl-13
CBG14758	Cbr-hbl-1	ZF, C2H2-type	F13D11.2	hbl-1
CBG14767	Cbr-ctbp-1	ZF	F49E10.5
CBG14844	Cbr-odd-2	ZF, C2H2-type	C34H3.2
CBG14858		HOX	T13C5.4
CBG14892	Cbr-cey-2	Cold-shock protein domain			Yes
CBG14941		ZF	Y47G6A.7
CBG14996	Cbr-nhr-138	ZF, C4 type/NHR
CBG14997	Cbr-nhr-100	ZF, C4 type/NHR	C28D4.1	nhr-100
CBG15006	Cbr-nhr-97	ZF, C4 type/NHR	H27C11.1	nhr-97
CBG15039		HOX	C09G12.1
CBG15047		HOX, CUT subfamily			Yes
CBG15050		HOX, CUT subfamily			Yes
CBG15055		ZF	Y11D7A.13
CBG15060		ZF	Y11D7A.12
CBG15132		T-box family	Y46E12A.4
CBG15133		bHLH	Y39A3CR.6
CBG15170	Cbr-bra-2	ZF, MYND-type
CBG15176		ZF, C2H2-type	T24C4.7
CBG15180	Cbr-zip-2	bZIP	K02F3.4	zip-2
CBG15248		WH-ETS	C24A1.2
CBG15249	Cbr-grk-2	ZF, C2H2-type			Yes
CBG15303		ZF, C2H2-type			Yes
CBG15326		ZF, C2H2-type			Yes
CBG15328		ZF	C06E1.8
CBG15474		ZF	C06E2.1
CBG15489		GATA family			Yes
CBG15506		ZF, C4 type/NHR			Yes
CBG15519	Cbr-hnd-1	bHLH	C44C10.8	hnd-1
CBG15536	Cbr-nfya-1	CCAAT-binding factor (CBF)	T08D10.1	tag-295
CBG15631		WD domain			Yes
CBG15675	Cbr-nhr-121	ZF, C4 type/NHR	E02H9.8	nhr-121
CBG15687		ZF, CCCH type	Y53G8AR.9
CBG15693		ZF, C2H2-type
CBG15727	Cbr-mxl-2	bHLH	F40G9.11	mxl-2
CBG15730	Cbr-nhr-80	ZF, C4 type/NHR	H10E21.3	nhr-80
CBG15806		ZF	C17D12.1
CBG15828		ZF, C2H2-type			Yes
CBG15860		ZF	Y47H9C.2
CBG15881	Cbr-nhr-218	ZF, C4 type/NHR	T13F3.2	nhr-218
CBG15968		ZF, CCCH type	K02H8.1
CBG15980		TSC-22/dip/bun	C30G4.7
CBG15998		SAND	F53H4.5
CBG16041	Cbr-tra-4	ZF, C2H2-type	F53B3.1	tra-4
CBG16279		HMG-box			Yes
CBG16280		HMG-box			Yes
CBG16288		HOX			Yes
CBG16291		ZF, C4 type/NHR			Yes
CBG16311	Cbr-ceh-36	HOX	C37E2.4	ceh-36
CBG16312	Cbr-ceh-37	HOX	C37E2.5	ceh-37
CBG16356		ZF, C2H2-type	T27B1.2
CBG16375	Cbr-nhr-28	ZF, C4 type/NHR	C11G6.4	nhr-28
CBG16456		ZF	F21D5.9
CBG16494	Cbr-ceh-20	HOX	F31E3.1	ceh-20
CBG16523		ZF, C2H2-type	R144.3
CBG16541	Cbr-sma-3	SMAD	R13F6.9	sma-3
CBG16588	Cbr-nhr-9	ZF, C4 type/NHR	ZK418.1	nhr-9
CBG16589		ZF, C4 type/NHR
CBG16590	Cbr-odd-1	ZF, C2H2-type	B0280.4
CBG16594	Cbr-nhr-10	ZF, C4 type/NHR	B0280.8	nhr-10
CBG16662	Cbr-unc-86	HOX, POU subfamily	C30A5.7	unc-86
CBG16684	Cbr-gei-8	Myb-like DNA-binding domain	C14B9.6	gei-8
CBG16689	Cbr-mnm-2	ZF, C2H2-type	C10A4.8
CBG16696	Cbr-sox-2	HMG-box	K08A8.2	sox-2
CBG16718	Cbr-ceh-14	HOX, LIM subfamily	F46C8.5	ceh-14
CBG16732	Cbr-unc-98	ZF, C2H2-type	F08C6.7
CBG16744		HMG-box			Yes
CBG16748		ZF, C2H2-type	F26A10.2
CBG16783	Cbr-ref-2	ZF, C2H2-type	C47C12.3
CBG16821	Cbr-nhr-236	ZF, C4 type/NHR
CBG16872		ZF, CCCH type	C34D10.2
CBG16905	Cbr-hlh-8	bHLH	C02B8.4	hlh-8
CBG16911	Cbr-nhr-25	ZF, C4 type/NHR	F11C1.6	nhr-25
CBG16982		ZF, C4 type/NHR			Yes
CBG16983		ZF, C4 type/NHR			Yes
CBG17041		ZF, CCCH type			Yes
CBG17043		ZF, C2H2-type			Yes
CBG17046		ZF, CCCH type			Yes
CBG17047		ZF, CCCH type			Yes
CBG17069		ZF, C2H2-type	Y73F8A.33
CBG17072		ZF, C4 type/NHR			Yes
CBG17078		ZF, C4 type/NHR			Yes
CBG17088		ZF, C4 type/NHR	Y70C5C.6	nhr-112
CBG17173		NDT80/PhoG	F21A10.2
CBG17178	Cbr-sex-1	ZF, C4 type/NHR	F44A6.2	sex-1
CBG17257	Cbr-elt-2	GATA family	C33D3.1	elt-2
CBG17261		T-box family			Yes
CBG17307	Cbr-sdc-2	Sex determination and dosage Compensation factor	C35C5.1	sdc-2
CBG17366	Cbr-nhr-33	ZF, C4 type/NHR
CBG17430	Cbr-alr-1	HOX	R08B4.2	alr-1
CBG17468	Cbr-hmg-1.2	HMG-box	F47D12.4	hmg-1.2
CBG17528		HOX			Yes
CBG17529		HOX, Myb-like DNA-binding domain			Yes
CBG17595	Cbr-sma-9	ZF, C2H2-type	T05A10.1
CBG17615		ZF, CCCH type
CBG17627		ZF, MIZ-type
CBG17628		HOX, paired subfamily	R13.2
CBG17685		ZF, CCCH type			Yes
CBG17719	Cbr-ceh-19	HOX	F20D12.6	ceh-19
CBG17744	Cbr-nhr-31	ZF, C4 type/NHR	C26B2.3	nhr-31
CBG17747	Cbr-nhr-258	ZF, C4 type/NHR	C26B2.4	nhr-258
CBG17776		HOX			Yes
CBG17840		ZF, C2H2-type	T20F7.1
CBG17901		ZF, C4 type/NHR			Yes
CBG17903		ZF, C4 type/NHR			Yes
CBG17906	Cbr-nhr-210	ZF, C4 type/NHR	R11G11.12	nhr-210
CBG17908		ZF, C4 type/NHR			Yes
CBG17979		ZF, C2H2-type
CBG17980	Cbr-pal-1	HOX	C38D4.6	pal-1
CBG17984	Cbr-mel-28	AT hook	C38D4.3
CBG17996		ZF	R13F6.5
CBG18022		ZF, C2H2-type	T23F11.4
CBG18054	Cbr-atf-7	bZIP	C07G2.2	atf-7
CBG18062	Cbr-ceh-43	HOX	C28A5.4	ceh-43
CBG18075		SNF5	R07E5.3
CBG18154		GATA family
CBG18155		GATA family
CBG18161		ZF	R05D3.3
CBG18172		ZF, C4 type/NHR
CBG18175		ZF, C2H2-type	Y79H2A.3
CBG18182		ZF, C2H2-type	F26F4.8
CBG18201		ZF	C26E6.2
CBG18244	Cbr-set-16	PHD finger
CBG18276		HOX			Yes
CBG18293	Cbr-athp-1	PHD finger	C44B9.4	athp-1
CBG18298	Cbr-cey-4	CSD	Y39A1C.3	cey-4
CBG18314	Cbr-tag-331	ZF, CCCH type	K01G5.1	tag-331
CBG18351	Cbr-rabx-5	ZF	Y39A1A.5	rabx-5
CBG18439	Cbr-lin-31	WH	K10G6.1	lin-31
CBG18450	Cbr-sea-2	ZF, C2H2-type	K10G6.3
CBG18471		ZF, CCCH type	T26A8.4
CBG18498		bHLH
CBG18500		bHLH			Yes
CBG18550		ZF, C2H2-type	Y95B8A.7
CBG18599	Cbr-efl-1	WH	Y102A5C.18	efl-1
CBG18608		ZF, C4 type/NHR			Yes
CBG18699	Cbr-hsf-1	HSF	Y53C10A.12	hsf-1
CBG18765	Cbr-lst-3	SAP domain	Y37A1B.1	lst-3
CBG18807	Cbr-eya-1	EYA family	C49A1.4	eya-1
CBG18873		HMG-box	F47G4.6
CBG18895		DM family	K08B12.2
CBG18919		ZF, C2H2-type	F13H6.1
CBG18980	Cbr-nhr-37	ZF, C4 type/NHR	F44C4.2	nhr-37
CBG18993	Cbr-egl-46	ZF, C2H2-type	K11G9.4	egl-46
CBG19058	Cbr-nhr-94	ZF, C4 type/NHR
CBG19060	Cbr-nhr-107	ZF, C4 type/NHR	C33G8.11	nhr-107
CBG19061	Cbr-nhr-42	ZF, C4 type/NHR	C33G8.6	nhr-42
CBG19077	Cbr-mys-1	ZF, C2H2-type
CBG19079	Cbr-nhr-286	ZF, C4 type/NHR	VC5.6	nhr-286
CBG19080	Cbr-nhr-135	ZF, C4 type/NHR	VC5.5	nhr-135
CBG19100		AT hook	F09G2.9
CBG19141	Cbr-nhr-44	ZF, C4 type/NHR	T19A5.4	nhr-44
CBG19142	Cbr-nhr-219	ZF, C4 type/NHR	T19A5.5	nhr-219
CBG19143	Cbr-nhr-143	ZF, C4 type/NHR	F59E11.11	nhr-143
CBG19144		ZF, C4 type/NHR			Yes
CBG19169		ZF, C4 type/NHR			Yes
CBG19242	Cbr-nhr-36	ZF, C4 type/NHR	F07C3.10	nhr-36
CBG19244	Cbr-hlh-10	bHLH
CBG19250	Cbr-tag-153	NOT	F44A2.1	tag-153
CBG19343	Cbr-ztf-9	ZF, C2H2-type	ZK287.6
CBG19360		CBFB/NF-YA	F40F9.7
CBG19368	Cbr-unc-42	HOX	F58E6.10	unc-42
CBG19374	Cbr-ztf-7	ZF, C2H2-type	F46B6.7	ztf-7
CBG19420		MADF	T07C12.11
CBG19471		ZF	F26H9.2
CBG19488		HOX, CUT subfamily			Yes
CBG19489		HOX, CUT subfamily			Yes
CBG19496		ZF, C2H2-type			Yes
CBG19497		HOX			Yes
CBG19500		HOX, CUT subfamily			Yes
CBG19501		HMG-box			Yes
CBG19502		ZF, C2H2 and C4-type			Yes
CBG19506		ZF, C2H2 and C4-type			Yes
CBG19513		HMG-box			Yes
CBG19514		HOX
CBG19517		ZF, C2H2-type			Yes
CBG19520		ZF, C2H2-type			Yes
CBG19521		ZF, C2H2-type			Yes
CBG19535		ZF, C4 type/NHR			Yes
CBG19536		ZF, C4 type/NHR			Yes
CBG19562	Cbr-set-11	ZF, C4 type/NHR			Yes
CBG19594	Cbr-nhr-119	ZF, C4 type/NHR
CBG19597		ZF, C2H2-type	K12H6.12
CBG19603		ZF, C4 type/NHR			Yes
CBG19604	Cbr-nhr-88	ZF	K08A2.5	nhr-88
CBG19650		bHLH			Yes
CBG19681		CBF/NF-Y family	T26A5.8
CBG19688	Cbr-tag-182	ZF	C16A3.7	tag-182
CBG19691		ZF, C2H2-type	C16A3.4
CBG19711		ZF, C2H2-type	F39B2.1
CBG19785		ZF, C2H2-type
CBG19805	Cbr-atg-4.1	ZF	Y87G2A.3
CBG19808	Cbr-ces-2	bZIP	ZK909.4	ces-2
CBG19812		ZF, C2H2-type	ZK337.2
CBG19823		ZF	H32C10.3
CBG19824		HOX, CUT subfamily			Yes
CBG19858		ZF, C2H2-type			Yes
CBG19870	Cbr-nhr-46	ZF, C4 type/NHR	C45E5.6	nhr-46
CBG19887	Cbr-skn-1	bZIP	T19E7.2	skn-1
CBG19911	Cbr-fkh-7	WH	F26D12.1	fkh-7
CBG20004		T-box family
CBG20056	Cbr-elt-1	GATA family	W09C2.1	elt-1
CBG20120		ZF, C2H2-type	Y111B2A.10
CBG20165	Cbr-xbp-1	bZIP	R74.3	xbp-1
CBG20241	Cbr-ceh-2	HOX	C27A12.5	ceh-2
CBG20316		HOX			Yes
CBG20317	Cbr-dlx-1	HOX	Y80D3A.3	dlx-1
CBG20386	Cbr-sptf-3	ZF, C2H2-type	Y40B1A.4	sptf-3
CBG20416	Cbr-cdk-9	P-TEFb	H25P06.2	cdk-9
CBG20429		MADF	F36D1.1
CBG20480		ZF	F22D6.2
CBG20523		ZF	Y39B6A.12
CBG20542	Cbr-nhr-79	ZF, C4 type/NHR
CBG20663		HMG-box
CBG20676	Cbr-mcd-1	ZF	Y51H1A.6
CBG20678	Cbr-ing-3	PHD finger	Y51H1A.4
CBG20699	Cbr-nhr-70	ZF, C4 type/NHR	Y51A2D.17	nhr-70
CBG20719		ZF, C4 type/NHR			Yes
CBG20720		ZF, C4 type/NHR
CBG20727		ZF, C4 type/NHR			Yes
CBG20729	Cbr-nhr-170	ZF, C4 type/NHR	C54E10.5	nhr-170
CBG20744	Cbr-zip-3	bZIP	W07G1.3	zip-3
CBG20757		ZF	Y48E1B.7
CBG20784	Cbr-efl-2	WH	Y48C3A.17	efl-2
CBG20787		bun family			Yes
CBG20789		TSC-22/dip/bun	Y48C3A.12
CBG20801		ZF, C2H2-type
CBG20804		ZF, C2H2-type	Y48C3A.4
CBG20851	Cbr-mex-1	ZF, CCCH type	W03C9.7	mex-1
CBG20858		MADF	C01G12.1
CBG20877		T-box family			Yes
CBG20882	Cbr-cog-1	HOX	R03C1.3	cog-1
CBG20891		ZF, CCCH type			Yes
CBG20898		CBFB/NF-YA
CBG20927		ZF	Y57A10A.31
CBG21026	Cbr-ash-2	PHD finger
CBG21060	Cbr-tbx-34	T-box family
CBG21063		HOX			Yes
CBG21083		HOX, paired subfamily	C09G9.7
CBG21145		AT hook	C05D10.1
CBG21175	Cbr-cnd-1	bHLH	C34E10.7	cnd-1
CBG21193	Cbr-ztf-8	ZF, C2H2-type	ZC395.8
CBG21219	Cbr-trf-1	ZF, C2H2-type
CBG21242	Cbr-nhr-20	ZF, C4 type/NHR	F43C1.4	nhr-20
CBG21251	Cbr-nhr-76	ZF	C05G6.1	nhr-76
CBG21293		ZF, C4 type/NHR			Yes
CBG21316	Cbr-tbx-2	T-box family	F21H11.3	tbx-2
CBG21327	Cbr-cid-1	ZF	K10D2.3
CBG21350	Cbr-sptf-1	ZF	F45H11.1
CBG21491	Cbr-pqn-75	AT hook	W03D2.1	pqn-75
CBG21552	Cbr-dmd-6	DM family	F13G11.1	dmd-6
CBG21569		ZF, C2H2-type
CBG21582		ZF	F55B11.4
CBG21587		HOX, CUT subfamily			Yes
CBG21589		HOX, CUT subfamily			Yes
CBG21591		HOX, CUT subfamily			Yes
CBG21712	Cbr-oma-2	ZF, CCCH type	ZC513.6	oma-2
CBG21722		ZF, C2H2-type	D1046.2
CBG21739		bHLH
CBG21756	Cbr-nhr-11	ZF, C4 type/NHR	ZC410.1	nhr-11
CBG21767		ZF	C01F6.9
CBG21851	Cbr-nhr-270	ZF, C4 type/NHR	R13D11.8	nhr-270
CBG21899	Cbr-ztf-2	ZF, C2H2-type	F13G3.1
CBG21912		ZF, C2H2-type	R06C7.9
CBG21916		Mbt repeat
CBG21929	Cbr-nhr-23	ZF, C4 type/NHR	C01H6.5	nhr-23
CBG21941	Cbr-hlh-2	bHLH	M05B5.5	hlh-2
CBG21953		bZIP,PHDfinger			Yes
CBG21979	Cbr-ast-1	WH-ETS	T08H4.3	ast-1
CBG21997		ZF, C4 type/NHR			Yes
CBG21999		ZF, C4 type/NHR			Yes
CBG22026	Cbr-lin-41	RBCC	C12C8.3	lin-41
CBG22071	Cbr-ztf-3	ZF	C53D5.4
CBG22102	Cbr-tag-146	ZF, C2H2-type
CBG22103		ZF, C2H2-type	C27A12.2
CBG22107		HOX, HNF-1	F54A5.1
CBG22116	Cbr-taf-4.1	TBP-associated factor	R119.6	taf-4
CBG22158		TRAUB	Y73E7A.2
CBG22279	Cbr-ceh-17	HOX	D1007.1	ceh-17
CBG22297	Cbr-tag-192	SANT	T04D1.4	tag-192
CBG22326		ZF, C4 type/NHR	K06B4.1	nhr-51
CBG22342		HOX			Yes
CBG22351	Cbr-tlp-1	ZF, C2H2-type	T23G4.1
CBG22459		HOX			Yes
CBG22482	Cbr-klf-1	ZF, C2H2-type	F56F11.3
CBG22539		ZF, C2H2-type	Y55F3AM.14
CBG22545		ZF, C2H2-type	R02D3.7
CBG22587	Cbr-nhr-34	NHR, bHLH, ZF, C4-type	F58G6.5	nhr-34
CBG22596	Cbr-nhr-38	ZF, C4 type/NHR	K01H12.3	nhr-38
CBG22702		CBP	F22F1.3
CBG22776	Cbr-nhr-14	ZF, C4 type/NHR	T01B10.4	nhr-14
CBG22799	Cbr-tag-233	ZF	D2021.2
CBG22840		ZF
CBG22857		ZF, C4 type/NHR
CBG22870	Cbr-nhr-102	ZF, C4 type/NHR	T06C12.6	nhr-102
CBG22872		ZF, C4 type/NHR			Yes
CBG22874	Cbr-nhr-84	ZF, C4 type/NHR	T06C12.7	nhr-84
CBG22875		ZF, C4 type/NHR
CBG22881		ZF, C4 type/NHR
CBG22888		ZF, C4 type/NHR			Yes
CBG22906		ZF, C4 type/NHR	F57A10.6	nhr-283
CBG22907	Cbr-nhr-60	ZF, C4 type/NHR	F57A10.5	nhr-60
CBG22920	Cbr-ceh-16	HOX	C13G5.1	ceh-16
CBG22952		ZF, C4 type/NHR			Yes
CBG22961	Cbr-lin-36	ZF, C2H2-type	F44B9.6
CBG22984	Cbr-ceh-26	HOX	K12H4.1	ceh-26
CBG23030	Cbr-php-3	HOX	Y75B8A.1	php-3
CBG23031		HOX			Yes
CBG23056		bZIP
CBG23068		ZF	F53B7.2
CBG23147	Cbr-mxl-1	bHLH	T19B10.11	mxl-1
CBG23235		ZF, CCCH type	F38B7.1
CBG23282	Cbr-ceh-32	HOX	W05E10.3	ceh-32
CBG23291	Cbr-ceh-27	HOX	F46F3.1	ceh-27
CBG23294		ZF	T27F2.4
CBG23318	Cbr-nhr-68	ZF, C4 type/NHR	H12C20.3	nhr-68
CBG23319	Cbr-nhr-101	ZF, C4 type/NHR	H12C20.6	nhr-101
CBG23379	Cbr-nhr-209	ZF, C4 type/NHR	R07B7.16	nhr-209
CBG23380	Cbr-nhr-154	ZF, C4 type/NHR	C13C4.2	nhr-154
CBG23381	Cbr-nhr-153	ZF, C4 type/NHR	C13C4.1	nhr-153
CBG23383	Cbr-nhr-136	ZF, C4 type/NHR	C13C4.3	nhr-136
CBG23430		ZF, C2H2-type	F55C5.11
CBG23509		ZF, C2H2-type	W04D2.4
CBG23582		ZF, C4 type/NHR	F31F4.12	nhr-180
CBG23583		ZF, C4 type/NHR	Y39B6A.47	nhr-145
CBG23698		ZF, C4 type/NHR			Yes
CBG23699	Cbr-nhr-243	ZF, C4 type/NHR
CBG23733	Cbr-taf-5	TAF	F30F8.8	taf-5
CBG23749		HOX			Yes
CBG23753		ZF, CCCH type			Yes
CBG23758	Cbr-nhr-124	ZF, C4 type/NHR	C17E7.8	nhr-124
CBG23760	Cbr-nhr-157	ZF, C4 type/NHR	C17E7.5	nhr-157
CBG23772		ZF, C2H2-type			Yes
CBG23783		ZF	Y52B11A.9
CBG23808	Cbr-nhr-230	ZF, C4 type/NHR	Y17D7A.1	nhr-230
CBG23816		ZF, C2H2-type
CBG23879		HMG-box			Yes
CBG23946	Cbr-sdc-1	ZF, C2H2-type	F52E10.1	sdc-1
CBG24035		HOX
CBG24047	Cbr-tbx-11	T-box family	F40H6.4	tbx-11
CBG24087	Cbr-nhr-19	ZF, C4 type/NHR	E02H1.7	nhr-19
CBG24152		ZF, C2H2-type	T20H4.2
CBG24160		ZF	Y39E4B.7
CBG24183		ZF, C4 type/NHR			Yes
CBG24199	Cbr-dac-1	SKI/SNO/DAC family	B0412.1
CBG24273	Cbr-mab-9.2	T-box family	T27A1.6	mab-9
CBG24280	Cbr-dro-1	CBFB/NF-YA	F53A2.5	dro-1
CBG24389		T-box family			Yes
CBG24390		ZF, C4 type/NHR			Yes
CBG24391		ZF, C4 type/NHR			Yes
CBG24484	Cbr-hlh-12	bHLH
CBG24487	Cbr-ahr-1	bHLH-PAS
CBG24540		ZF, CCCH type			Yes
CBG24575		ZF, CCCH type
CBG24578	Cbr-unc-62	HOX	T28F12.2	unc-62
CBG24602	Cbr-tbx-8	T-box family	T07C4.2	tbx-8
CBG24603	Cbr-tbx-9	T-box family	T07C4.6	tbx-9
CBG24736	Cbr-pes-1	WH	T28H11.4	pes-1
CBG24783		bHLH			Yes
CBG24786	Cbr-pax-1	HOX, paired subfamily	K07C11.1	pax-1
CBG24789		ZF, C2H2-type			Yes
CBG24924		bHLH			Yes
