# Supplementary material for: Comparative analysis of function and interaction of transcription factors in nematodes: Extensive conservation of orthology coupled to rapid sequence evolution
Source: BMC Genomics. 2008 Aug 27;9:399. doi: 10.1186/1471-2164-9-399 (PMC2533025; doi:10.1186/1471-2164-9-399)
Supplement: Additional file 7 — List of 1093 TF genes in C. remanei. [file 1471-2164-9-399-S7.xls]

## Sheet: Sheet1
List of 1093 TF genes in C. remanei
C. remanei TF gene	Description	Nematode-conserved TF ortholog (sequence name)	Nematode-conserved TF ortholog (CGC name)	Divergent
cr01.sctg0.wum.1008.1	ZF; C4 type/NHR	F56E3.4	fax-1
cr01.sctg0.wum.1023.1	ZF; C2H2 type
cr01.sctg0.wum.1024.1	ZF; C2H2 type	F52E4.8
cr01.sctg0.wum.1031.1	HOX	C33D12.1	ceh-31
cr01.sctg0.wum.1032.1	HOX	C33D12.7	ceh-30
cr01.sctg0.wum.104.1	ZF; C2H2 type	F47E1.3
cr01.sctg0.wum.1047.1	ZF; C2H2 type	F49H12.1
cr01.sctg0.wum.1056.1	HOX	F48B9.5
cr01.sctg0.wum.1066.1	ZF; FLYWCH type	T14F9.4	peb-1
cr01.sctg0.wum.1068.1	bHLH	T14F9.5	lin-32
cr01.sctg0.wum.150.1	ZF; C4 type/NHR	T18D3.2	odr-7
cr01.sctg0.wum.154.1	bZIP	F45E6.2	atf-6
cr01.sctg0.wum.169.1	ZF; C4 type/NHR	C02B4.2	nhr-17
cr01.sctg0.wum.17.1	CBFB/NF-YA	T08D10.1	tag-295
cr01.sctg0.wum.173.1	ZF; C4 type/NHR	F16H9.2	nhr-27
cr01.sctg0.wum.185.1	HMG box	T22H6.6	gei-3
cr01.sctg0.wum.186.1	HMG box			Yes
cr01.sctg0.wum.211.1	ZF; C4 type/NHR	F11C1.6	nhr-25
cr01.sctg0.wum.214.1	bHLH	C02B8.4	hlh-8
cr01.sctg0.wum.234.1	ZF; CCCH type	C34D10.2
cr01.sctg0.wum.274.1	ZF; C2H2 type	C47C12.3
cr01.sctg0.wum.295.1	ZF; C2H2 type	F26A10.2
cr01.sctg0.wum.301.1	ZF; C2H2 type	F08C6.7
cr01.sctg0.wum.312.1	HOX; LIM	F46C8.5	ceh-14
cr01.sctg0.wum.331.1	HMG box	K08A8.2	sox-2
cr01.sctg0.wum.336.1	ZF; C2H2-BED type	C10A4.8
cr01.sctg0.wum.369.1	ZF; C2H2 type	ZK867.1
cr01.sctg0.wum.444.1	bHLH	R03E9.1	mdl-1
cr01.sctg0.wum.459.1	ZF; C4 type/NHR	C56E10.4	nhr-137
cr01.sctg0.wum.460.1	ZF; C4 type/NHR	C56E10.1	nhr-173
cr01.sctg0.wum.462.1	ZF; C4 type/NHR	C25B8.6	nhr-120
cr01.sctg0.wum.480.1	HOX	F22A3.5	ceh-60
cr01.sctg0.wum.481.1	WH-ETS	F22A3.1	ets-4
cr01.sctg0.wum.5.1	bHLH	C44C10.8	hnd-1
cr01.sctg0.wum.550.1	HOX	T13C5.4
cr01.sctg0.wum.555.1	ZF; C2H2 type	C34H3.2
cr01.sctg0.wum.603.1	ZF; THAP type	F49E10.5
cr01.sctg0.wum.610.1	ZF; C2H2 type	F13D11.2	hbl-1
cr01.sctg0.wum.62.1	HOX; LIM	C40H5.5	ttx-3
cr01.sctg0.wum.631.1	HMG box	T22B7.1	egl-13
cr01.sctg0.wum.710.1	ZF; C2H2 type
cr01.sctg0.wum.726.1	WH-ETS	C42D8.4	ets-5
cr01.sctg0.wum.745.1	bZIP	ZC8.4	lfi-1
cr01.sctg0.wum.767.1	ZF; C2H2 type	R08E3.4
cr01.sctg0.wum.773.1	HOX	C39E6.4	mls-2
cr01.sctg0.wum.781.1	ZF; DHHC type	K02G10.1
cr01.sctg0.wum.788.1	ZF; C4 type/NHR	F16H11.5	nhr-45
cr01.sctg0.wum.789.1	HOX	F16H11.4	ceh-1
cr01.sctg0.wum.803.1	ZF; C2H2 type	C07A12.1	ham-2
cr01.sctg0.wum.806.1	ZF; C4 type/NHR	C07A12.3	nhr-35
cr01.sctg0.wum.811.1	ZF; C2H2 type	C07A12.5
cr01.sctg0.wum.844.1	WH-ETS	C52B9.2
cr01.sctg0.wum.854.1	bHLH	F48D6.3	hlh-13
cr01.sctg0.wum.897.1	ZF; C4 type/NHR			Yes
cr01.sctg0.wum.898.1	HOX; LIM	ZC64.4	lim-4
cr01.sctg0.wum.900.1	HOX; POU	ZC64.3	ceh-18
cr01.sctg0.wum.902.1	WH; Forkhead	K03C7.2	fkh-9
cr01.sctg0.wum.912.1	WH; Forkhead	T14G12.4	fkh-2
cr01.sctg0.wum.923.1	HOX
cr01.sctg0.wum.924.1	HOX	C02F12.5
cr01.sctg0.wum.959.1	HMG box	C12D12.5	hmg-1.2
cr01.sctg1.wum.1005.1	ZF; C4 type/NHR			Yes
cr01.sctg1.wum.1010.1	WH-ETS	F19F10.1
cr01.sctg1.wum.1025.1	ZF; C4 type/NHR	C54F6.8	nhr-171
cr01.sctg1.wum.1048.2	ZF; C2H2 type	C01B7.1
cr01.sctg1.wum.1049.1	ZF; C2H2 type			Yes
cr01.sctg1.wum.13.1	ZF-DM	K08B12.2
cr01.sctg1.wum.159.1	ZF; C4 type/NHR
cr01.sctg1.wum.160.1	ZF; C4 type/NHR
cr01.sctg1.wum.161.1	ZF; C4 type/NHR
cr01.sctg1.wum.162.1	ZF; C4 type/NHR	C33G8.11	nhr-107
cr01.sctg1.wum.163.1	ZF; C4 type/NHR	C33G8.6	nhr-42
cr01.sctg1.wum.177.1	ZF; C2H2 type
cr01.sctg1.wum.179.1	ZF; C4 type/NHR	VC5.6	nhr-286
cr01.sctg1.wum.180.1	ZF; C4 type/NHR	VC5.5	nhr-135
cr01.sctg1.wum.188.1	ZF; C4 type/NHR
cr01.sctg1.wum.188.2	ZF; C4 type/NHR	H12C20.6	nhr-101
cr01.sctg1.wum.190.2	ZF; C4 type/NHR	H12C20.3	nhr-68
cr01.sctg1.wum.209.1	bZIP	T27F2.4
cr01.sctg1.wum.210.1	HOX; NK2	F46F3.1	ceh-27
cr01.sctg1.wum.217.1	HOX; SIX	W05E10.3	ceh-32
cr01.sctg1.wum.30.1	ZF; C2H2-BED type	F13H6.1
cr01.sctg1.wum.300.1	ZF; C4 type/NHR
cr01.sctg1.wum.301.1	ZF; C4 type/NHR
cr01.sctg1.wum.302.1	ZF; C4 type/NHR	R07B7.16	nhr-209
cr01.sctg1.wum.303.1	ZF; C4 type/NHR	C13C4.2	nhr-154
cr01.sctg1.wum.304.1	ZF; C4 type/NHR	C13C4.1	nhr-153
cr01.sctg1.wum.305.1	ZF; C4 type/NHR	C13C4.3	nhr-136
cr01.sctg1.wum.353.1	ZF; C2H2 type	F55C5.11
cr01.sctg1.wum.427.1	ZF; C2H2 type	W04D2.4
cr01.sctg1.wum.462.1	ZF; CCCH type	W05B10.2
cr01.sctg1.wum.484.1	bHLH	C15C8.2	cky-1
cr01.sctg1.wum.526.1	ZF; C4 type/NHR
cr01.sctg1.wum.527.1	ZF; C4 type/NHR	R04B5.3	nhr-205
cr01.sctg1.wum.572.1	ZF; C2H2 type	K11D12.12
cr01.sctg1.wum.582.1	ZF; C2H2 type	C04F5.9
cr01.sctg1.wum.617.1	HOX; SIX	C10G8.6	ceh-34
cr01.sctg1.wum.618.1	HOX; SIX	C10G8.7	ceh-33
cr01.sctg1.wum.633.1	ZF; C4 type/NHR
cr01.sctg1.wum.634.1	ZF; C4 type/NHR			Yes
cr01.sctg1.wum.645.1	ZF; C4 type/NHR			Yes
cr01.sctg1.wum.651.1	ZF; C2H2 type	M04G12.4
cr01.sctg1.wum.660.1	ZF; PHD-RING type	Y2H9A.1	mes-4
cr01.sctg1.wum.676.1	ZF; PHD type	T10G3.5
cr01.sctg1.wum.726.1	bHLH	T01D3.2
cr01.sctg1.wum.750.1	HOX; NK-2 class. ??	F55B12.1	ceh-24
cr01.sctg1.wum.769.1	ZF; C4 type/NHR	F09F3.10	nhr-175
cr01.sctg1.wum.793.1	ZF; C4 type/NHR	R10D12.2	dpr-1
cr01.sctg1.wum.808.1	ZF; GATA	F58E10.2	end-1
cr01.sctg1.wum.81.1	ZF; C4 type/NHR	F44C4.2	nhr-37
cr01.sctg1.wum.817.1	ZF; GATA	F58E10.5	end-3
cr01.sctg1.wum.868.1	ZF, SANT	D1014.8	spr-1
cr01.sctg1.wum.889.1	HOX	K07C11.1	pax-1
cr01.sctg1.wum.93.1	ZF; C2H2 type	K11G9.4	egl-46
cr01.sctg1.wum.938.1	ZF; CCCH type	F52E1.1	pos-1
cr01.sctg1.wum.948.1	ZF; PHD type	T23B12.1
cr01.sctg1.wum.978.1	ZF; C4 type/NHR	C38C3.9	nhr-260
cr01.sctg10.wum.135.1	ZF; C4 type/NHR	R13D11.8	nhr-270
cr01.sctg10.wum.18.1	ZF; C4 type/NHR			Yes
cr01.sctg10.wum.19.1	ZF; C4 type/NHR			Yes
cr01.sctg10.wum.197.1	HOX	T28F12.2	unc-62
cr01.sctg10.wum.20.1	ZF; C4 type/NHR			Yes
cr01.sctg10.wum.202.1	ZF; CCCH type
cr01.sctg10.wum.270.1	CCAAT-binding factor, CBF/Mak21
cr01.sctg10.wum.280.1	ZF; GATA	C18G1.2	elt-7
cr01.sctg10.wum.29.1	WH	Y102A5C.18	efl-1
cr01.sctg10.wum.369.1	ZF; C4 type/NHR	Y40B10A.8	nhr-86
cr01.sctg10.wum.397.1	ZF; C2H2 type			Yes
cr01.sctg10.wum.417.1	ZF, SANT	T27C4.4	lin-40
cr01.sctg10.wum.82.1	ZF; C4 type/NHR	ZK697.2	nhr-256
cr01.sctg10.wum.90.1	ZF; C4 type/NHR	T01G6.8	nhr-130
cr01.sctg10.wum.91.1	ZF; C4 type/NHR	T01G6.2	nhr-131
cr01.sctg10.wum.92.1	ZF; C4 type/NHR	T01G6.6	nhr-212
cr01.sctg10.wum.93.1	ZF; C4 type/NHR
cr01.sctg10.wum.94.1	ZF; C4 type/NHR			Yes
cr01.sctg10.wum.96.1	ZF; C4 type/NHR	R11G11.12	nhr-210
cr01.sctg10.wum.97.1	ZF; C4 type/NHR
cr01.sctg100.wum.30.1	ZF; C4 type/NHR	W05B5.3	nhr-85
cr01.sctg101.wum.28.1	ZF; RING type	Y55F3AM.6
cr01.sctg101.wum.6.1	WH-ETS	C50A2.4
cr01.sctg1016.wum.1.1	STAT	Y51H4A.17	sta-1
cr01.sctg102.wum.33.1	HOX	C49C3.5
cr01.sctg102.wum.38.1	PHD finger			Yes
cr01.sctg1025.wum.2.1	ZF; C4 type/NHR	H27C11.1	nhr-97
cr01.sctg104.wum.33.1	SKP1	Y82E9BR.15	elc-1
cr01.sctg104.wum.62.1	ZF; C4 type/NHR			Yes
cr01.sctg105.wum.36.1	ZF; C4 type/NHR	C17E7.8	nhr-124
cr01.sctg105.wum.37.1	ZF; C4 type/NHR	C17E7.7	nhr-159
cr01.sctg105.wum.38.1	ZF; C4 type/NHR	C17E7.5	nhr-157
cr01.sctg105.wum.39.1	ZF; C4 type/NHR	F47C10.4	nhr-187
cr01.sctg105.wum.42.1	ZF; C4 type/NHR	Y39B6A.47	nhr-145
cr01.sctg105.wum.43.1	ZF; C4 type/NHR	F47C10.3	nhr-186
cr01.sctg105.wum.44.1	ZF; C4 type/NHR	F47C10.1	nhr-185
cr01.sctg1057.wum.1.1	bHLH			Yes
cr01.sctg1057.wum.2.1	bHLH			Yes
cr01.sctg106.wum.34.1	ZF; C4 type/NHR	T19A5.4	nhr-44
cr01.sctg106.wum.35.1	ZF; C4 type/NHR	T19A5.5	nhr-219
cr01.sctg106.wum.69.1	ZF; C4 type/NHR
cr01.sctg1074.wum.1.1	ZF; C4 type/NHR			Yes
cr01.sctg108.wum.17.1	HOX			Yes
cr01.sctg108.wum.30.1	GATA family
cr01.sctg1099.wum.2.1	ZF; CCCH type			Yes
cr01.sctg11.wum.116.1	Sex determination and dosage compensation factor	C35C5.1	sdc-2
cr01.sctg11.wum.181.1	HOX	R08B4.2	alr-1
cr01.sctg11.wum.247.1	ZF; C2H2 type	T05A10.1
cr01.sctg11.wum.248.1	ZF; C2H2 type			Yes
cr01.sctg11.wum.255.1	helix-turn-helix motif	T01C1.2	mbr-1
cr01.sctg11.wum.264.2	ZF; C4 type/NHR	F11A1.3	daf-12
cr01.sctg11.wum.272.1	ZF; C2H2 type			Yes
cr01.sctg11.wum.285.3	HOX	F14F3.1	vab-3
cr01.sctg11.wum.290.1	ZF; GATA	C33D3.1	elt-2
cr01.sctg11.wum.35.2	ZF; C4 type/NHR	T03G6.2	nhr-40
cr01.sctg11.wum.4.1	ZF; DHHC type	C43H6.7
cr01.sctg11.wum.8.1	bHLH	C43H6.8	hlh-15
cr01.sctg1105.wum.1.1	HOX, CUT subfamily			Yes
cr01.sctg111.wum.26.1	ZF; C4 type/NHR
cr01.sctg111.wum.31.1	ZF; C4 type/NHR			Yes
cr01.sctg111.wum.8.1	ZF; C4 type/NHR			Yes
cr01.sctg112.wum.7.1	ZF; C4 type/NHR
cr01.sctg113.wum.33.1	ZF; CCCH type	T26A8.4
cr01.sctg113.wum.7.1	ZF; C4 type/NHR	C05G6.1	nhr-76
cr01.sctg1131.wum.3.1	ZF; C2H2 type	Y5F2A.4
cr01.sctg114.wum.19.1	HOX	F28F9.1	zag-1
cr01.sctg115.wum.7.1	ZF; C2H2 type			Yes
cr01.sctg115.wum.9.1	ZF; PHD type	F42A9.2	lin-49
cr01.sctg116.wum.18.1	ZF; C2H2 type			Yes
cr01.sctg116.wum.19.1	ZF; C2H2-BED type	F45B8.4	pag-3
cr01.sctg1164.wum.1.1	HOX, CUT subfamily			Yes
cr01.sctg1164.wum.2.1	HOX, CUT subfamily			Yes
cr01.sctg117.wum.11.1	ZF; C2H2 type	F52B5.7
cr01.sctg117.wum.12.1	T-box family			Yes
cr01.sctg117.wum.18.1	ZF; C4 type/NHR			Yes
cr01.sctg117.wum.19.1	ZF; C4 type/NHR			Yes
cr01.sctg117.wum.33.1	ZF; C4 type/NHR			Yes
cr01.sctg117.wum.36.1	ZF; C2H2 type, C4 type			Yes
cr01.sctg117.wum.37.1	ZF; C2H2 type			Yes
cr01.sctg118.wum.16.1	T-box family			Yes
cr01.sctg118.wum.19.1	ZF; C4 type/NHR			Yes
cr01.sctg118.wum.2.1	HOX			Yes
cr01.sctg118.wum.21.1	T-box family			Yes
cr01.sctg118.wum.22.1	T-box family			Yes
cr01.sctg119.wum.15.1	ZF; C2H2 type	Y73F8A.33
cr01.sctg1196.wum.2.1	ZF; C2H2 type			Yes
cr01.sctg12.wum.10.1	ZF; C2H2 type
cr01.sctg12.wum.101.1	HOX	C18B12.3	dsc-1
cr01.sctg12.wum.109.1	ZF; DHHC type	F09B12.2
cr01.sctg12.wum.132.1	ZF; C4 type/NHR	Y15E3A.1	nhr-91
cr01.sctg12.wum.143.1	SAM/Pointed	C33A11.4	tag-97
cr01.sctg12.wum.189.1	ZF; C4 type/NHR	ZK662.3	nhr-48
cr01.sctg12.wum.192.1	ZF, AT hook	ZK662.4
cr01.sctg12.wum.208.1	bHLH	F46G10.6	mxl-3
cr01.sctg12.wum.22.1	ZF; C4 type/NHR	H01A20.1	nhr-3
cr01.sctg12.wum.238.1	HOX
cr01.sctg12.wum.249.1	ZF; C4 type/NHR	K08H2.8	nhr-32
cr01.sctg12.wum.278.1	HOX; NK2	K03A11.3	ceh-28
cr01.sctg12.wum.288.1	CBP	F22F1.3
cr01.sctg12.wum.44.1	HMG box	F40E10.2	sox-3
cr01.sctg12.wum.61.1	bHLH	Y16B4A.1	unc-3
cr01.sctg12.wum.64.1	bZIP	T04C10.4	atf-5
cr01.sctg12.wum.69.1	ZF; C2H2-BED type	C27C12.2
cr01.sctg12.wum.72.1	ZF-DM	C27C12.6	dmd-4
cr01.sctg1218.wum.1.1	ZF; C4 type/NHR
cr01.sctg123.wum.14.1	ZF; C2H2-BED type	Y111B2A.10
cr01.sctg123.wum.5.1	ZF; C4 type/NHR	C06G3.1	nhr-105
cr01.sctg125.wum.16.1	HOX			Yes
cr01.sctg126.wum.16.1	GATA family			Yes
cr01.sctg1265.wum.1.1	T-box family			Yes
cr01.sctg127.wum.42.1	ZF	K10D2.3
cr01.sctg128.wum.23.1	bHLH			Yes
cr01.sctg128.wum.25.1	ZF; C2H2 type			Yes
cr01.sctg128.wum.9.1	ZF; C4 type/NHR			Yes
cr01.sctg13.wum.117.1	ZF; C4 type/NHR	C24G6.4	nhr-47
cr01.sctg13.wum.126.1	ZF; C4 type/NHR			Yes
cr01.sctg13.wum.133.1	ZF; C4 type/NHR	T09D3.4	nhr-216
cr01.sctg13.wum.137.1	bZIP	C34D1.5	zip-5
cr01.sctg13.wum.140.1	ZF-DM	C34D1.2
cr01.sctg13.wum.141.1	DM family
cr01.sctg13.wum.180.1	WH; Forkhead	C34B4.2
cr01.sctg13.wum.24.1	bZIP	F29G9.4	fos-1
cr01.sctg13.wum.288.1	ZF; C4 type/NHR	Y22F5A.1	nhr-232
cr01.sctg13.wum.59.1	ZF; PHD-RING type	F26F12.7	let-418
cr01.sctg13.wum.65.1	ZF; C4 type/NHR	F44E7.8	nhr-142
cr01.sctg13.wum.8.1	bZIP	F17A9.3
cr01.sctg130.wum.12.1	HOX, CUT subfamily			Yes
cr01.sctg130.wum.13.1	HOX, CUT subfamily			Yes
cr01.sctg130.wum.14.1	HOX, CUT subfamily			Yes
cr01.sctg130.wum.3.1	ZF-DM	F13G11.1	dmd-6
cr01.sctg130.wum.6.1	HOX, CUT subfamily			Yes
cr01.sctg130.wum.7.1	HOX, CUT subfamily			Yes
cr01.sctg130.wum.8.1	HOX, CUT subfamily			Yes
cr01.sctg131.wum.14.1	ZF, SANT	F53H10.2
cr01.sctg132.wum.22.1	ZF; C2H2 type	C55B7.12
cr01.sctg1320.wum.1.1	HMG box	F45E4.9	hmg-5
cr01.sctg1335.wum.1.1	LAG-1			Yes
cr01.sctg134.wum.2.1	HOX	C37E2.5	ceh-37
cr01.sctg136.wum.1.1	T-box family			Yes
cr01.sctg136.wum.3.1	ZF; C2H2 type			Yes
cr01.sctg137.wum.15.1	ZF; CCCH type			Yes
cr01.sctg137.wum.6.1	ZF; CCCH type			Yes
cr01.sctg138.wum.1.1	ZF; C2H2 type	R11E3.6	eor-1
cr01.sctg138.wum.20.1	WH; Forkhead	T28H11.4	pes-1
cr01.sctg138.wum.38.1	ZF; C2H2 type			Yes
cr01.sctg139.wum.29.1	bHLH	C34E10.7	cnd-1
cr01.sctg139.wum.43.1	ZF; C2H2 type	ZC395.8
cr01.sctg14.wum.115.1	SMAD	F01G10.8	daf-14
cr01.sctg14.wum.156.1	HOX	R13.2
cr01.sctg14.wum.162.1	ZF; CCCH type
cr01.sctg14.wum.195.1	ZF; CCCH type
cr01.sctg14.wum.22.1	ZF; C2H2 type	Y37E11B.1
cr01.sctg14.wum.226.1	HOX	F20D12.6	ceh-19
cr01.sctg14.wum.250.1	ZF; C4 type/NHR	C26B2.3	nhr-31
cr01.sctg14.wum.252.1	ZF; C4 type/NHR	C26B2.4	nhr-258
cr01.sctg14.wum.259.1	ZF; FYVE type	Y42H9AR.3
cr01.sctg14.wum.290.1	ZF; C4 type/NHR	T09A12.4	nhr-66
cr01.sctg14.wum.30.1	ZF; CCCH type
cr01.sctg14.wum.328.2	bZIP
cr01.sctg14.wum.44.1	HMG box			Yes
cr01.sctg14.wum.5.1	SNF2 family			Yes
cr01.sctg14.wum.64.1	HOX; LIM	F01D4.6	mec-3
cr01.sctg142.wum.18.1	ZF; C2H2 type			Yes
cr01.sctg142.wum.6.1	ZF; C4 type/NHR	F43C1.4	nhr-20
cr01.sctg144.wum.13.1	GATA family
cr01.sctg144.wum.9.1	bHLH	T01E8.2	ref-1
cr01.sctg1455.wum.1.1	bHLH
cr01.sctg146.wum.2.1	HOX	F31E3.1	ceh-20
cr01.sctg1466.wum.1.1	HOX, CUT subfamily			Yes
cr01.sctg1466.wum.2.1	HOX, CUT subfamily			Yes
cr01.sctg147.wum.10.1	ZF; C2H2 type
cr01.sctg1489.wum.2.1	HMG box			Yes
cr01.sctg15.wum.125.1	T-box family			Yes
cr01.sctg15.wum.168.1	ZF; C2H2 type	F53B3.1	tra-4
cr01.sctg15.wum.173.1	T-box family			Yes
cr01.sctg15.wum.241.1	SAND	F53H4.5
cr01.sctg15.wum.259.1	TSC-22/dip/bun	C30G4.7
cr01.sctg15.wum.267.1	ZF; CCCH type	K02H8.1
cr01.sctg15.wum.44.1	bHLH			Yes
cr01.sctg15.wum.48.1	ZF; C4 type/NHR	Y38E10A.18	nhr-234
cr01.sctg15.wum.49.1	ZF; C4 type/NHR			Yes
cr01.sctg15.wum.90.1	T-box family			Yes
cr01.sctg15.wum.93.1	T-box family			Yes
cr01.sctg15.wum.95.1	T-box family			Yes
cr01.sctg150.wum.5.1	T-box family			Yes
cr01.sctg150.wum.9.1	HOX	C37E2.4	ceh-36
cr01.sctg151.wum.1.1	bHLH	Y7A9D.1
cr01.sctg152.wum.14.1	ZF; CCCH type	Y116A8C.35
cr01.sctg153.wum.36.1	ZF; C2H2 type	Y59A8B.13
cr01.sctg156.wum.2.1	ZF; C4 type/NHR	F36A4.14	nhr-78
cr01.sctg156.wum.4.1	bHLH	W02C12.3	hlh-30
cr01.sctg16.wum.104.1	ZF; PHD type	W10D5.3
cr01.sctg16.wum.105.1	MADS	W10D5.1	mef-2
cr01.sctg16.wum.141.1	SANT	F32H2.1	gei-11
cr01.sctg16.wum.160.1	ZF; C2H2-BED type	F55H12.6
cr01.sctg16.wum.175.1	bHLH	DY3.3	hlh-16
cr01.sctg16.wum.203.1	ARID	C01G8.9	lss-4
cr01.sctg16.wum.22.1	ZF; C2H2 type	F45H11.1
cr01.sctg16.wum.26.1	bZIP	F45H11.4	mgl-2
cr01.sctg16.wum.261.1	GC-rich DNA-binding domain	F43G9.12
cr01.sctg16.wum.278.1	ZF; C2H2 type			Yes
cr01.sctg16.wum.29.1	ZF; C2H2-BED type	F25D7.3	blmp-1
cr01.sctg16.wum.34.1	MADF	Y106G6H.4
cr01.sctg16.wum.45.1	ZF; C2H2 type	F37D6.2
cr01.sctg16.wum.52.1	SMAD	F37D6.6	tag-68
cr01.sctg16.wum.54.1	ZF; DHHC type	F59C6.2
cr01.sctg160.wum.21.1	PHD finger			Yes
cr01.sctg1609.wum.1.1	HOX, CUT subfamily
cr01.sctg161.wum.23.1	ZF; C4 type/NHR	Y51A2D.17	nhr-70
cr01.sctg161.wum.5.1	HOX	Y113G7A.6	ttx-1
cr01.sctg164.wum.16.1	bHLH	M05B5.5	hlh-2
cr01.sctg164.wum.9.1	ZF; C4 type/NHR	C01H6.5	nhr-23
cr01.sctg1641.wum.1.1	ZF; C4 type/NHR			Yes
cr01.sctg165.wum.11.1	HOX			Yes
cr01.sctg165.wum.32.1	T-box family			Yes
cr01.sctg165.wum.35.1	HOX			Yes
cr01.sctg165.wum.9.1	ZF; C2H2 type			Yes
cr01.sctg166.wum.1.1	ZF; C2H2 type	T23G4.1
cr01.sctg166.wum.9.1	ZF; C4 type/NHR	R11E3.5	nhr-104
cr01.sctg168.wum.4.1	HOX			Yes
cr01.sctg169.wum.10.1	HOX, CUT subfamily			Yes
cr01.sctg169.wum.11.1	HOX, CUT subfamily			Yes
cr01.sctg169.wum.6.1	HOX, CUT subfamily			Yes
cr01.sctg169.wum.8.1	HOX, CUT subfamily			Yes
cr01.sctg169.wum.9.1	HOX, CUT subfamily			Yes
cr01.sctg17.wum.111.1	SMAD	F25E2.5	daf-3
cr01.sctg17.wum.140.1	HOX	M6.3	pha-2
cr01.sctg17.wum.146.1	AT hook	F13C5.2
cr01.sctg17.wum.150.1	bHLH
cr01.sctg17.wum.159.1	ZF; C2H2 type	B0310.2
cr01.sctg17.wum.170.1	HOX	ZK1193.5
cr01.sctg17.wum.231.1	ZF; CCCH type	W05H7.4
cr01.sctg17.wum.66.1	HOX; LIM	K03E6.1	lim-6
cr01.sctg1719.wum.1.1	HOX, CUT subfamily			Yes
cr01.sctg1719.wum.2.1	HOX, CUT subfamily			Yes
cr01.sctg172.wum.10.1	HOX, CUT subfamily			Yes
cr01.sctg172.wum.9.1	HOX, CUT subfamily			Yes
cr01.sctg174.wum.11.1	T-box family			Yes
cr01.sctg174.wum.8.1	ZF; C4 type/NHR			Yes
cr01.sctg176.wum.5.1	ZF; C2H2 type			Yes
cr01.sctg176.wum.6.1	ZF; C2H2 type	F56F11.3
cr01.sctg177.wum.7.1	HOX			Yes
cr01.sctg178.wum.16.1	bZIP	F57B10.1
cr01.sctg178.wum.19.1	T-box family			Yes
cr01.sctg178.wum.20.1	T-box family			Yes
cr01.sctg178.wum.21.1	T-box family			Yes
cr01.sctg18.wum.130.1	TRAUB	Y73E7A.2
cr01.sctg18.wum.191.1	Pax5 homolog	R119.6	taf-4
cr01.sctg18.wum.207.1	HOX	F54A5.1
cr01.sctg18.wum.210.1	ZF; C2H2 type	C27A12.2
cr01.sctg18.wum.235.1	ZF; C4 type/NHR	C32F10.6	nhr-2
cr01.sctg18.wum.24.1	CSD	F46F11.2	cey-2
cr01.sctg18.wum.246.1	Groucho family	W02D3.9	unc-37
cr01.sctg18.wum.50.1	HOX	D1007.1	ceh-17
cr01.sctg18.wum.75.1	SANT	T04D1.4	tag-192
cr01.sctg180.wum.1.1	p66 family	C26C6.5	dcp-66
cr01.sctg180.wum.14.1	HMG box	C26C6.1	tag-185
cr01.sctg181.wum.18.1	ZF; C4 type/NHR	C28D4.1	nhr-100
cr01.sctg181.wum.19.1	ZF; C4 type/NHR	K01H12.3	nhr-38
cr01.sctg181.wum.20.1	ZF; C4 type/NHR			Yes
cr01.sctg181.wum.21.1	ZF; C4 type/NHR	F58G6.5	nhr-34
cr01.sctg184.wum.9.1	MADF	T07C12.11
cr01.sctg185.wum.23.1	ZF; C2H2 type	C25D7.3	sdc-3
cr01.sctg186.wum.8.1	PHD finger
cr01.sctg187.wum.10.1	ZF; C4 type/NHR			Yes
cr01.sctg187.wum.12.1	ZF; C4 type/NHR	F55D12.4	unc-55
cr01.sctg189.wum.10.1	ZF; C2H2 type			Yes
cr01.sctg189.wum.2.1	ZF; C4 type/NHR			Yes
cr01.sctg189.wum.6.1	T-box family			Yes
cr01.sctg189.wum.8.1	HOX			Yes
cr01.sctg189.wum.9.1	HOX			Yes
cr01.sctg19.wum.1.1	ZF; C2H2 type			Yes
cr01.sctg19.wum.103.1	ZF; CCCH type			Yes
cr01.sctg19.wum.115.1	ZF; C2H2 type			Yes
cr01.sctg19.wum.12.1	ZF; C2H2 type			Yes
cr01.sctg19.wum.122.1	ZF; C2H2 type			Yes
cr01.sctg19.wum.123.1	ZF; C2H2 type			Yes
cr01.sctg19.wum.124.1	ZF; C2H2 type			Yes
cr01.sctg19.wum.125.1	ZF; C2H2 type			Yes
cr01.sctg19.wum.127.1	ZF; C2H2 type			Yes
cr01.sctg19.wum.129.1	ZF; C2H2 type			Yes
cr01.sctg19.wum.135.1	HOX			Yes
cr01.sctg19.wum.136.1	HOX
cr01.sctg19.wum.137.1	HOX			Yes
cr01.sctg19.wum.138.1	HOX			Yes
cr01.sctg19.wum.15.1	ZF; C2H2 type			Yes
cr01.sctg19.wum.16.1	ZF; C2H2 type			Yes
cr01.sctg19.wum.17.1	ZF; C2H2 type			Yes
cr01.sctg19.wum.2.1	ZF; C2H2 type			Yes
cr01.sctg19.wum.35.1	ZF; C2H2 type			Yes
cr01.sctg19.wum.41.1	GATA family			Yes
cr01.sctg19.wum.44.1	ZF; C4 type/NHR			Yes
cr01.sctg19.wum.45.1	ZF; C2H2 type			Yes
cr01.sctg19.wum.49.1	ZF; C2H2 type			Yes
cr01.sctg19.wum.5.1	ZF; C2H2 type			Yes
cr01.sctg19.wum.50.1	ZF; C4 type/NHR			Yes
cr01.sctg190.wum.7.1	T-box family
cr01.sctg1916.wum.1.1	ZF; C2H2 type			Yes
cr01.sctg192.wum.19.1	ZF; C2H2 type	ZC328.2
cr01.sctg193.wum.13.1	HOX	C09G12.1
cr01.sctg193.wum.21.1	ZF; FLYWCH type	Y11D7A.13
cr01.sctg193.wum.23.1	ZF; FLYWCH type	Y11D7A.12
cr01.sctg1931.wum.1.1	ZF; C4 type/NHR			Yes
cr01.sctg194.wum.2.1	AT hook	F33H1.4
cr01.sctg1943.wum.1.1	ZF; C4 type/NHR			Yes
cr01.sctg195.wum.19.1	ZF; C2H2 type	C06E2.1
cr01.sctg197.wum.10.1	PHD finger
cr01.sctg198.wum.13.1	HOX			Yes
cr01.sctg198.wum.15.1	HOX			Yes
cr01.sctg198.wum.19.1	NOT	B0286.4	ntl-2
cr01.sctg198.wum.21.1	WH; Forkhead	B0286.5	fkh-6
cr01.sctg1984.wum.1.1	HOX, CUT subfamily			Yes
cr01.sctg1984.wum.2.1	HOX			Yes
cr01.sctg199.wum.18.1	HOX			Yes
cr01.sctg199.wum.19.1	HOX			Yes
cr01.sctg1995.wum.1.1	ZF; C2H2-BED type	F43G9.11	ces-1
cr01.sctg1999.wum.1.1	ZF; C2H2 type			Yes
cr01.sctg2.wum.118.1	bZIP	K08F8.2	atf-2
cr01.sctg2.wum.162.1	ZF; BED type	ZK673.4
cr01.sctg2.wum.172.1	NDT80/PhoG	F59B10.1	pqn-47
cr01.sctg2.wum.20.1	bZIP
cr01.sctg2.wum.23.1	bZIP	T24H10.7
cr01.sctg2.wum.240.1	HOX	R06F6.6
cr01.sctg2.wum.277.1	CSD	F33A8.3	cey-1
cr01.sctg2.wum.302.1	ZF; C2H2 type	F40F8.7
cr01.sctg2.wum.305.1	ZF; C2H2 type	F37H8.1
cr01.sctg2.wum.31.1	bHLH	T24B8.6	hlh-3
cr01.sctg2.wum.320.1	WH; Forkhead	C47G2.2	unc-130
cr01.sctg2.wum.421.1	ZF; CCCH type	F32A11.6
cr01.sctg2.wum.461.1	ZF; C2H2 type	F58G1.2
cr01.sctg2.wum.462.1	ZF; C2H2 type	W03C9.4
cr01.sctg2.wum.474.1	ZF; C2H2-BED type	T09F3.1
cr01.sctg2.wum.475.1	HOX	C07E3.6
cr01.sctg2.wum.510.1	ZF; C2H2 type
cr01.sctg2.wum.512.1	ZF; C2H2 type	C18D1.1	die-1
cr01.sctg2.wum.531.1	ZF, ARID	C08B11.3
cr01.sctg2.wum.576.1	ZF; C2H2 type	F10B5.3
cr01.sctg2.wum.629.1	WH; Forkhead	F49E12.6
cr01.sctg2.wum.65.1	ZF; C2H2 type	T21B10.5
cr01.sctg2.wum.728.1	ZF; C2H2 type			Yes
cr01.sctg2.wum.729.1	ZF; C2H2-BED type	T22C8.5	sptf-2
cr01.sctg2.wum.752.1	HOX	C34C6.8	ceh-7
cr01.sctg20.wum.1.1	ZF; C2H2 type	K11D2.4
cr01.sctg20.wum.12.1	bZIP			Yes
cr01.sctg20.wum.125.1	ZF; PHD type	F26H9.2
cr01.sctg20.wum.138.1	ZF; C2H2 type	F52E10.1	sdc-1
cr01.sctg20.wum.154.1	ZF; C2H2 type	Y95B8A.7
cr01.sctg20.wum.157.1	ZF, HOX	ZC123.3
cr01.sctg20.wum.158.1	ZF; C2H2 type			Yes
cr01.sctg20.wum.170.1	HOX	Y65B4BR.9	ceh-9
cr01.sctg20.wum.174.1	NAC and TS-N domains	Y65B4BR.5
cr01.sctg20.wum.35.1	ZF; C2H2 type
cr01.sctg20.wum.4.1	HMG box	W02D9.3
cr01.sctg20.wum.52.1	SANT	Y105E8A.17	ekl-4
cr01.sctg20.wum.94.1	ZF; C2H2 type	F39B2.1
cr01.sctg200.wum.10.1	ZF; C2H2-BED type	Y55F3AM.14
cr01.sctg200.wum.27.1	ZF; C2H2 type	R02D3.7
cr01.sctg202.wum.3.1	ZF; C2H2-BED type	F15C11.1	sem-4
cr01.sctg203.wum.11.1	ZF; C2H2 type
cr01.sctg206.wum.3.1	ZF; C2H2 type			Yes
cr01.sctg2062.wum.1.1	ZF; C4 type/NHR			Yes
cr01.sctg209.wum.9.1	ZF; C4 type/NHR	T07C5.5	nhr-26
cr01.sctg21.wum.158.1	ZF; C4 type/NHR
cr01.sctg21.wum.66.1	PHD finger			Yes
cr01.sctg21.wum.72.1	ZF; C4 type/NHR
cr01.sctg21.wum.74.1	ZF; C4 type/NHR			Yes
cr01.sctg211.wum.6.1	bHLH			Yes
cr01.sctg213.wum.15.1	HOX, CUT subfamily			Yes
cr01.sctg214.wum.4.1	ZF; BED type	Y105C5A.15
cr01.sctg215.wum.6.1	HOX			Yes
cr01.sctg216.wum.3.1	ZF; C2H2 type			Yes
cr01.sctg217.wum.13.1	bZIP	R74.3	xbp-1
cr01.sctg218.wum.10.1	HOX			Yes
cr01.sctg22.wum.1.1	ZF; C2H2 type	Y87G2A.3
cr01.sctg22.wum.115.1	AT hook	Y18D10A.1
cr01.sctg22.wum.32.1	ZF; C2H2-BED type	ZK337.2
cr01.sctg22.wum.34.1	bZIP	ZK909.4	ces-2
cr01.sctg22.wum.80.1	ZF; C2H2 type	Y53H1A.2
cr01.sctg22.wum.87.1	ZF; C2H2 type	W06H12.1
cr01.sctg223.wum.14.1	ZF; C2H2 type			Yes
cr01.sctg2237.wum.1.1	ZF; CCCH type			Yes
cr01.sctg227.wum.6.1	HMG box
cr01.sctg227.wum.8.1	T-box family			Yes
cr01.sctg229.wum.17.1	bHLH; Myc	T19B10.11	mxl-1
cr01.sctg23.wum.16.1	T-box family			Yes
cr01.sctg230.wum.10.1	T-box family			Yes
cr01.sctg230.wum.11.1	T-box family			Yes
cr01.sctg230.wum.12.1	T-box family
cr01.sctg230.wum.9.1	T-box family			Yes
cr01.sctg233.wum.11.1	bZIP	K02F3.4	zip-2
cr01.sctg236.wum.8.1	HOX; LIM	C04F1.3	lim-7
cr01.sctg236.wum.9.1	HOX			Yes
cr01.sctg2374.wum.1.1	ZF; C4 type/NHR			Yes
cr01.sctg24.wum.11.1	PAX family			Yes
cr01.sctg24.wum.38.1	HOX			Yes
cr01.sctg24.wum.54.1	T-box family			Yes
cr01.sctg24.wum.55.1	HOX
cr01.sctg24.wum.7.1	HOX; PRD	C09G9.7
cr01.sctg24.wum.71.1	WH; Forkhead	K10G6.1	lin-31
cr01.sctg24.wum.73.1	ZF	ZK1067.2
cr01.sctg24.wum.89.1	HOX			Yes
cr01.sctg24.wum.90.1	ZF; C4 type/NHR	E02H1.7	nhr-19
cr01.sctg241.wum.1.1	ZF; DHHC type	C17D12.1
cr01.sctg2417.wum.1.1	ZF; C4 type/NHR			Yes
cr01.sctg2454.wum.1.1	T-box family			Yes
cr01.sctg246.wum.2.1	SAND	C01B12.2
cr01.sctg248.wum.2.1	ZF; C2H2 type			Yes
cr01.sctg2481.wum.1.1	PHD finger			Yes
cr01.sctg25.wum.67.1	ZF; RING type	C36A4.8	brc-1
cr01.sctg25.wum.99.1	ZF; CCCH type			Yes
cr01.sctg252.wum.5.1	ZF; C4 type/NHR	Y73F8A.21	nhr-5
cr01.sctg252.wum.9.1	HMG box			Yes
cr01.sctg2537.wum.1.1	T-box family
cr01.sctg256.wum.6.1	ZF; CCCH type	Y49E10.14	pie-1
cr01.sctg258.wum.1.1	HOX			Yes
cr01.sctg258.wum.2.1	HOX; SIX	F56A12.1	unc-39
cr01.sctg258.wum.21.1	CBF	F23B12.7
cr01.sctg26.wum.109.1	ZF; C2H2 type	T23F11.4
cr01.sctg26.wum.140.2	bZIP	C07G2.2	atf-7
cr01.sctg26.wum.145.1	HOX	C28A5.4	ceh-43
cr01.sctg26.wum.157.1	SNF5	R07E5.3
cr01.sctg26.wum.29.1	ZF; FLYWCH type	C26E6.2
cr01.sctg26.wum.42.1	ZF; C2H2-BED type	F26F4.8
cr01.sctg26.wum.75.1	HOX	C38D4.6	pal-1
cr01.sctg26.wum.78.1	AT hook	C38D4.3
cr01.sctg264.wum.11.1	HOX; PRD	F27E5.2	pax-3
cr01.sctg264.wum.15.1	RFX	F33H1.1	daf-19
cr01.sctg267.wum.1.1	ZF; C2H2 type			Yes
cr01.sctg268.wum.3.1	T-box family			Yes
cr01.sctg27.wum.106.1	PHD finger
cr01.sctg27.wum.111.1	ZF; C2H2 type
cr01.sctg27.wum.7.1	HOX	K12H4.1	ceh-26
cr01.sctg27.wum.72.1	HOX	Y75B8A.1	php-3
cr01.sctg27.wum.95.1	CBFB/NF-YA	F53A2.5	dro-1
cr01.sctg2709.wum.1.1	ZF; C2H2 type	F55B11.4
cr01.sctg273.wum.1.1	bHLH			Yes
cr01.sctg276.wum.19.1	PHD finger			Yes
cr01.sctg28.wum.19.1	bHLH	Y39A3CR.6
cr01.sctg28.wum.60.1	T-box	Y46E12A.4
cr01.sctg28.wum.76.1	ZF; C2H2 type
cr01.sctg28.wum.96.1	HOX, CUT subfamily			Yes
cr01.sctg28.wum.97.1	HOX, CUT subfamily			Yes
cr01.sctg280.wum.1.1	T-box family			Yes
cr01.sctg280.wum.6.1	bZIP	Y51H4A.4
cr01.sctg2810.wum.1.1	ZF; C4 type/NHR			Yes
cr01.sctg282.wum.10.1	AT hook	F09G2.9
cr01.sctg283.wum.8.1	ZF; C2H2 type	R06C7.9
cr01.sctg286.wum.14.1	ZF; C2H2 type
cr01.sctg289.wum.6.1	bHLH	Y69A2AR.29	ngn-1
cr01.sctg29.wum.133.1	ZF; C2H2 type	W03F9.2
cr01.sctg29.wum.21.1	SMEK1 homolog	F41E6.4	smk-1
cr01.sctg29.wum.42.1	ZF; C4 type/NHR	F16B4.12	nhr-117
cr01.sctg29.wum.45.1	ZF; C4 type/NHR	F16B4.9	nhr-178
cr01.sctg29.wum.47.1	ZF; C4 type/NHR
cr01.sctg29.wum.55.1	PAS family
cr01.sctg29.wum.61.1	ZF; C4 type/NHR
cr01.sctg29.wum.63.1	ZF; C4 type/NHR
cr01.sctg290.wum.13.1	CCR4-NOT transcription complex component	ZC518.3	ccr-4
cr01.sctg292.wum.7.1	T-box; TBX2	F21H11.3	tbx-2
cr01.sctg294.wum.8.1	ZF; C2H2 type	F49E8.2
cr01.sctg298.wum.3.1	T-box family			Yes
cr01.sctg3.wum.101.1	ZF; C4 type/NHR	K06A1.4	nhr-22
cr01.sctg3.wum.105.1	AP-2	K06A1.1
cr01.sctg3.wum.145.1	ZF; C2H2 type	F54H5.4	mua-1
cr01.sctg3.wum.200.1	HOX	F31E8.3	tab-1
cr01.sctg3.wum.203.1	ZF, SANT	C04A2.3	egl-27
cr01.sctg3.wum.235.1	HOX	F22D3.1	ceh-38
cr01.sctg3.wum.252.1	ZF; C2H2 type	C52E12.6
cr01.sctg3.wum.253.1	ZF; C2H2-RING type	C52E12.1
cr01.sctg3.wum.280.2	SANT	T07F8.4
cr01.sctg3.wum.313.1	ZF, SANT	F32A5.1	ada-2
cr01.sctg3.wum.329.1	HOX	F21D12.5
cr01.sctg3.wum.330.1	ZF; C4 type/NHR	F21D12.1	nhr-21
cr01.sctg3.wum.385.1	NFI family	ZK1290.4	nfi-1
cr01.sctg3.wum.40.1	WH; Forkhead	F40H3.4	fkh-8
cr01.sctg3.wum.409.1	ZF; C2H2 type	F18A1.4
cr01.sctg3.wum.410.1	ZF; C2H2-BED type	F18A1.3	lir-1
cr01.sctg3.wum.411.1	ZF; C2H2 type	F18A1.2	lin-26
cr01.sctg3.wum.435.1	PHD finger
cr01.sctg3.wum.439.1	ZF; CCCH type	W03C9.7	mex-1
cr01.sctg3.wum.440.1	PHD finger			Yes
cr01.sctg3.wum.447.1	MADF	C01G12.1
cr01.sctg3.wum.462.1	HOX	R03C1.3	cog-1
cr01.sctg3.wum.504.1	ZF; C2H2 type	Y57A10A.31
cr01.sctg3.wum.594.1	ZF; C4 type/NHR	K08A2.5	nhr-88
cr01.sctg3.wum.6.1	TEA/ATTS	F28B12.2	egl-44
cr01.sctg3.wum.600.1	ZF; C2H2 type	K12H6.12
cr01.sctg3.wum.623.1	ZF; C4 type/NHR
cr01.sctg3.wum.631.1	ZF; C2H2 type			Yes
cr01.sctg3.wum.633.1	ZF; C2H2 type			Yes
cr01.sctg30.wum.12.1	ZF; C4 type/NHR	W01D2.2	nhr-61
cr01.sctg30.wum.2.1	MADF	H20J04.3
cr01.sctg30.wum.3.1	PHD finger
cr01.sctg30.wum.47.1	PHD finger			Yes
cr01.sctg30.wum.49.1	PHD finger
cr01.sctg301.wum.5.1	ZF; C2H2 type	C53D5.4
cr01.sctg3021.wum.2.1	ZF; C4 type/NHR			Yes
cr01.sctg3032.wum.1.1	HOX			Yes
cr01.sctg31.wum.125.1	FACTp140 family	F55A3.3
cr01.sctg31.wum.138.1	bHLH	C25A1.11	aha-1
cr01.sctg31.wum.148.1	WH; Forkhead	C25A1.2	fkh-10
cr01.sctg31.wum.151.1	HOX; LIM	ZC247.3	lin-11
cr01.sctg31.wum.153.1	HOX			Yes
cr01.sctg31.wum.20.1	ZF	T12F5.4	lin-59
cr01.sctg31.wum.22.1	ZF; C2H2 type	F21A9.2
cr01.sctg31.wum.31.1	ZF; CCCH type	W02A2.7	mex-5
cr01.sctg310.wum.1.1	ZF; C4 type/NHR	F32B6.1	nhr-4
cr01.sctg310.wum.6.1	ZF; C2H2-BED type	F25H8.6
cr01.sctg3114.wum.2.1	Myb family			Yes
cr01.sctg312.wum.3.1	ZF; C4 type/NHR	Y104H12A.1	nhr-41
cr01.sctg3132.wum.1.1	ZF; C2H2 type			Yes
cr01.sctg315.wum.1.1	HOX			Yes
cr01.sctg317.wum.5.1	WH	T23G7.1	dpl-1
cr01.sctg32.wum.109.1	ZF; C4 type/NHR	F54D1.4	nhr-7
cr01.sctg32.wum.117.1	ZF; C2H2-BED type	B0035.1
cr01.sctg32.wum.140.1	ZF; BED type	T22B3.1	dpy-20
cr01.sctg32.wum.179.1	ZF; C2H2 type	M04B2.1
cr01.sctg32.wum.180.1	YEATS family	M04B2.3	gfl-1
cr01.sctg32.wum.187.1	Lambda repressor-like DNA binding domain	H21P03.1	mbf-1
cr01.sctg32.wum.23.1	ZF; C2H2 type	C08G9.2
cr01.sctg32.wum.30.1	ZF; C4 type/NHR	F33D4.1	nhr-8
cr01.sctg32.wum.40.1	PHD finger			Yes
cr01.sctg32.wum.41.1	ZF; Jumonji/ARID	ZK593.4	rbr-2
cr01.sctg32.wum.94.1	ZF; C4 type/NHR	C08F8.8	nhr-67
cr01.sctg325.wum.3.1	bZIP			Yes
cr01.sctg3250.wum.1.1	HOX, CUT subfamily			Yes
cr01.sctg327.wum.5.1	ZF; GATA	W09C2.1	elt-1
cr01.sctg33.wum.120.1	ZF; C2H2 type	Y38H8A.5
cr01.sctg33.wum.151.1	PHD finger
cr01.sctg33.wum.77.1	HOX	B0564.10	unc-30
cr01.sctg332.wum.11.1	ZF; C4 type/NHR	Y41D4B.26	nhr-146
cr01.sctg332.wum.12.1	ZF; C4 type/NHR
cr01.sctg332.wum.14.1	ZF; C4 type/NHR	Y41D4B.8	nhr-92
cr01.sctg332.wum.15.1	ZF; C4 type/NHR	Y41D4B.9	nhr-122
cr01.sctg332.wum.9.1	ZF; C4 type/NHR	Y41D4B.21	nhr-274
cr01.sctg333.wum.4.1	ZF; C2H2 type	F13G3.1
cr01.sctg334.wum.1.1	ZF	F22D6.2
cr01.sctg335.wum.4.1	ZF; C2H2 type
cr01.sctg336.wum.5.1	ZF; C4 type/NHR	Y94H6A.1	nhr-277
cr01.sctg337.wum.3.1	HOX			Yes
cr01.sctg337.wum.4.1	ZF; C4 type/NHR			Yes
cr01.sctg339.wum.1.1	ZF; C2H2 type	F21D5.9
cr01.sctg34.wum.19.1	CBFB/NF-YA	F40F9.7
cr01.sctg34.wum.31.1	HOX	F58E6.10	unc-42
cr01.sctg34.wum.38.1	ZF; C2H2-BED type	F46B6.7	ztf-7
cr01.sctg34.wum.9.1	ZF; C2H2 type	ZK287.6
cr01.sctg3418.wum.1.1	HOX, CUT subfamily			Yes
cr01.sctg35.wum.107.1	bZIP	Y41C4A.4	crh-1
cr01.sctg35.wum.25.1	ZF; C2H2 type	R05D3.3
cr01.sctg35.wum.32.2	ZF; C2H2 type	Y79H2A.3
cr01.sctg35.wum.42.1	ZF; C2H2 type	Y56A3A.28
cr01.sctg35.wum.50.1	ZF; C2H2 type	Y56A3A.18
cr01.sctg35.wum.62.1	NOT	Y56A3A.1	ntl-3
cr01.sctg35.wum.63.1	NOT2 / NOT3 / NOT5 family			Yes
cr01.sctg35.wum.78.1	bHLH	Y47D3B.7	sbp-1
cr01.sctg35.wum.81.1	ZF; C2H2-BED type	Y47D3B.9
cr01.sctg35.wum.93.1	ZF; C2H2 type	Y66D12A.12
cr01.sctg353.wum.4.1	GATA family			Yes
cr01.sctg3560.wum.1.1	ZF; C2H2 type			Yes
cr01.sctg36.wum.104.2	ZF; C4 type/NHR	R09G11.2	nhr-1
cr01.sctg36.wum.12.1	NDT80/PhoG	F21A10.2
cr01.sctg36.wum.74.1	HOX	R07B1.1	vab-15
cr01.sctg36.wum.9.1	ZF; C4 type/NHR	F44A6.2	sex-1
cr01.sctg366.wum.4.1	SANT	R151.8
cr01.sctg367.wum.1.1	T-box family			Yes
cr01.sctg367.wum.5.1	AP-2	Y62E10A.17
cr01.sctg368.wum.3.1	HMG box			Yes
cr01.sctg37.wum.16.1	ZF; C2H2 type	T27B1.2
cr01.sctg37.wum.30.1	ZF; C4 type/NHR	C11G6.4	nhr-28
cr01.sctg37.wum.31.1	PHD finger
cr01.sctg37.wum.65.1	PHD finger			Yes
cr01.sctg37.wum.79.1	ZF; C4 type/NHR	C49F5.4	nhr-167
cr01.sctg3753.wum.1.1	HOX, CUT subfamily			Yes
cr01.sctg38.wum.38.1	GATA family			Yes
cr01.sctg38.wum.39.1	GATA family			Yes
cr01.sctg38.wum.59.1	ZF; C4 type/NHR			Yes
cr01.sctg38.wum.60.1	ZF; C4 type/NHR			Yes
cr01.sctg38.wum.64.1	ZF; C4 type/NHR			Yes
cr01.sctg38.wum.65.1	ZF; C4 type/NHR			Yes
cr01.sctg38.wum.83.1	ZF; BED type	Y39B6A.12
cr01.sctg38.wum.88.1	ZF; C4 type/NHR			Yes
cr01.sctg38.wum.91.1	ZF; C4 type/NHR	F31F4.12	nhr-180
cr01.sctg39.wum.10.1	bHLH			Yes
cr01.sctg39.wum.11.1	bHLH			Yes
cr01.sctg39.wum.12.1	bHLH			Yes
cr01.sctg39.wum.4.1	bHLH
cr01.sctg39.wum.43.1	PHD finger
cr01.sctg39.wum.51.1	bHLH
cr01.sctg39.wum.52.1	bHLH			Yes
cr01.sctg39.wum.6.1	bHLH			Yes
cr01.sctg39.wum.65.1	ZF; C2H2 type	T24C4.7
cr01.sctg39.wum.7.1	bHLH			Yes
cr01.sctg39.wum.8.1	bHLH			Yes
cr01.sctg391.wum.3.1	HMG box			Yes
cr01.sctg4.wum.127.1	HOX; POU	C30A5.7	unc-86
cr01.sctg4.wum.131.1	ZF; CCCH type
cr01.sctg4.wum.149.1	SANT	C14B9.6	gei-8
cr01.sctg4.wum.158.1	SAND	C25G4.4	tag-347
cr01.sctg4.wum.161.1	ZF; C2H2 type	F34D10.5	lin-48
cr01.sctg4.wum.17.1	SMAD	R13F6.9	sma-3
cr01.sctg4.wum.188.1	ZF; C4 type/NHR	C48D5.1	nhr-6
cr01.sctg4.wum.196.1	MADF	C46F11.3
cr01.sctg4.wum.2.1	ZF; C2H2 type	R144.3
cr01.sctg4.wum.21.1	ZF; DHHC type	R13F6.5
cr01.sctg4.wum.236.1	HOX	Y54F10AM.4	ceh-44
cr01.sctg4.wum.239.1	ZF; C4 type/NHR	Y54F10AM.1	nhr-239
cr01.sctg4.wum.273.1	HMG box	Y71H2AM.17
cr01.sctg4.wum.347.4	ZF; DHHC type	ZK757.4
cr01.sctg4.wum.355.1	ZF; C2H2 type	K11H3.4
cr01.sctg4.wum.378.1	ZF; TAZ-KIX type	R10E11.1	cbp-1
cr01.sctg4.wum.389.1	bHLH	T05G5.2	hlh-4
cr01.sctg4.wum.407.1	bHLH	F58A4.7	hlh-11
cr01.sctg4.wum.411.1	ZF; BED type	F58A4.11	gei-13
cr01.sctg4.wum.48.1	ZF; C4 type/NHR	ZK418.1	nhr-9
cr01.sctg4.wum.480.1	ZF; C2H2 type	K01B6.1	fozi-1
cr01.sctg4.wum.486.1	AT hook	T23G5.6
cr01.sctg4.wum.50.1	ZF; C4 type/NHR
cr01.sctg4.wum.51.1	ZF; C2H2 type	B0280.4
cr01.sctg4.wum.522.1	SMAD	ZK370.2	sma-2
cr01.sctg4.wum.535.1	ZF; PHD type	F54F2.2	zfp-1
cr01.sctg4.wum.537.1	ZF; C2H2 type	F54F2.5
cr01.sctg4.wum.538.1	SANT	F54F2.9
cr01.sctg4.wum.54.1	ZF; C4 type/NHR	B0280.8	nhr-10
cr01.sctg4.wum.599.1	ZF; C2H2 type			Yes
cr01.sctg4.wum.602.1	ZF; C2H2 type			Yes
cr01.sctg4.wum.604.1	ZF; C2H2 type			Yes
cr01.sctg40.wum.17.1	WH; Forkhead	F38A6.1	pha-4
cr01.sctg40.wum.25.1	ZF; C2H2 type	F53F8.1
cr01.sctg40.wum.37.1	bHLH	F38A6.3	hif-1
cr01.sctg40.wum.92.1	SANT	Y113G7B.23	psa-1
cr01.sctg405.wum.2.1	ZF; DHHC type	Y39E4B.7
cr01.sctg41.wum.2.1	ZF; C4 type/NHR			Yes
cr01.sctg41.wum.72.1	ZF; C4 type/NHR	K06B4.11	nhr-53
cr01.sctg41.wum.76.1	ZF; C4 type/NHR			Yes
cr01.sctg410.wum.2.1	T-box family			Yes
cr01.sctg42.wum.103.1	ZF; C4 type/NHR
cr01.sctg42.wum.53.1	ZF; C4 type/NHR	T13F3.2	nhr-218
cr01.sctg427.wum.2.1	PAX family
cr01.sctg43.wum.105.1	ZF; C2H2 type			Yes
cr01.sctg43.wum.39.1	ZF; C2H2 type	D1046.2
cr01.sctg43.wum.69.1	ZF; C4 type/NHR	ZC410.1	nhr-11
cr01.sctg44.wum.18.1	ZF; C4 type/NHR	C45E5.6	nhr-46
cr01.sctg44.wum.34.1	bZIP	T19E7.2	skn-1
cr01.sctg44.wum.43.1	WH; Forkhead	F26D12.1	fkh-7
cr01.sctg45.wum.13.1	HOX
cr01.sctg45.wum.14.1	ZF; C2H2 type	ZK652.6
cr01.sctg45.wum.16.2	HOX	C08C3.1	egl-5
cr01.sctg45.wum.18.1	HOX	C08C3.3	mab-5
cr01.sctg45.wum.19.1	ZF; C2H2 type	ZK686.4
cr01.sctg45.wum.21.1	ZF; C2H2 type
cr01.sctg45.wum.36.1	T-box family			Yes
cr01.sctg45.wum.70.1	ZF; C2H2 type	R10E4.11
cr01.sctg455.wum.1.1	ZF; C2H2-BED type	Y67H2A.10
cr01.sctg455.wum.8.1	DNA binding cysteine-rich domain	JC8.6	lin-54
cr01.sctg46.wum.51.1	CBFB/NF-YA	W10D9.4
cr01.sctg46.wum.67.1	T-box	T27A1.6	mab-9
cr01.sctg46.wum.73.1	ZF; C2H2 type	T03F6.2
cr01.sctg46.wum.92.1	PHD finger
cr01.sctg464.wum.2.1	TAF	F30F8.8	taf-5
cr01.sctg467.wum.2.1	HOX, CUT subfamily			Yes
cr01.sctg468.wum.2.1	ZF; C2H2 type			Yes
cr01.sctg47.wum.1.1	SMAD	R05D11.1	daf-8
cr01.sctg47.wum.19.1	HOX; POU	K02B12.1	ceh-6
cr01.sctg47.wum.20.1	SANT	D1081.8
cr01.sctg47.wum.35.1	ZF; C2H2 type
cr01.sctg47.wum.37.1	MADS	D1081.2	unc-120
cr01.sctg47.wum.42.1	T-box family
cr01.sctg47.wum.76.1	bZIP	C48E7.11
cr01.sctg47.wum.77.1	C/EBP family	C48E7.3	lpd-2
cr01.sctg47.wum.92.1	WH; Forkhead	F26B1.7	let-381
cr01.sctg4767.wum.1.1	ZF; C4 type/NHR			Yes
cr01.sctg478.wum.2.1	SAP	Y37A1B.1	lst-3
cr01.sctg48.wum.68.1	NFAT family	R11H6.5
cr01.sctg480.wum.4.1	ZF; CCCH type
cr01.sctg49.wum.23.1	HOX	C13G5.1	ceh-16
cr01.sctg49.wum.29.1	ZF; C2H2 type			Yes
cr01.sctg49.wum.7.1	ZF; C2H2 type	C06E1.8
cr01.sctg49.wum.74.1	ZF; C4 type/NHR
cr01.sctg49.wum.75.1	ZF; C4 type/NHR			Yes
cr01.sctg49.wum.82.1	ZF; C2H2 type	F44B9.6
cr01.sctg490.wum.1.1	ZF; C2H2 type			Yes
cr01.sctg490.wum.2.1	ZF; C2H2 type			Yes
cr01.sctg4942.wum.1.1	T-box family			Yes
cr01.sctg4979.wum.1.1	ZF; C4 type/NHR
cr01.sctg5.wum.102.1	T-box family			Yes
cr01.sctg5.wum.105.1	AT hook	C05D10.1
cr01.sctg5.wum.142.1	PHD finger
cr01.sctg5.wum.156.1	HMG box	F47D12.4	hmg-1.2
cr01.sctg5.wum.185.1	ZF	C16A3.7	tag-182
cr01.sctg5.wum.188.1	ZF; C2H2 type	C16A3.4
cr01.sctg5.wum.214.1	CBF/NF-Y domain	T26A5.8
cr01.sctg5.wum.219.1	bZIP	F23F12.9
cr01.sctg5.wum.228.1	T-box family			Yes
cr01.sctg5.wum.229.1	T-box family
cr01.sctg5.wum.234.1	T-box; TBX2	ZK328.8	tbx-7
cr01.sctg5.wum.266.1	ZF; PHD-RING type	C28H8.9
cr01.sctg5.wum.296.1	SMAD	R12B2.1	sma-4
cr01.sctg5.wum.301.1	HOX; Paired	W03A3.1	ceh-10
cr01.sctg5.wum.324.1	ZF; CCCH type	B0336.3
cr01.sctg5.wum.330.1	ZF; THAP type	B0336.7
cr01.sctg5.wum.35.1	T-box family			Yes
cr01.sctg5.wum.353.1	AT hook	C05D2.5
cr01.sctg5.wum.356.1	bZIP	F56D2.7	ced-6
cr01.sctg5.wum.439.1	bZIP			Yes
cr01.sctg5.wum.450.1	T-box; TBX2	T07C4.6	tbx-9
cr01.sctg5.wum.451.1	T-box; TBX2	T07C4.2	tbx-8
cr01.sctg5.wum.498.1	ZF	Y39A1A.5	rabx-5
cr01.sctg5.wum.50.1	T-box; TBX2	F40H6.4	tbx-11
cr01.sctg5.wum.526.1	ZF; RING type	K01G5.1	tag-331
cr01.sctg5.wum.541.1	CSD	Y39A1C.3	cey-4
cr01.sctg5.wum.544.1	ZF, AT hook	C44B9.4	athp-1
cr01.sctg5.wum.547.1	HOX
cr01.sctg5.wum.585.1	PHD finger
cr01.sctg5.wum.606.1	ZF; C2H2 type			Yes
cr01.sctg5.wum.607.1	ZF; C2H2-BED type	Y47D3A.6	tra-1
cr01.sctg5.wum.609.1	T-box family
cr01.sctg5.wum.610.1	T-box; TBX2	Y47D3A.12	tbx-37
cr01.sctg5.wum.89.1	T-box family			Yes
cr01.sctg50.wum.35.1	ZF; GATA	F52C12.5	elt-6
cr01.sctg50.wum.36.1	ZF	F55A8.1	egl-18
cr01.sctg50.wum.49.1	ZF; C2H2 type	K02D7.2
cr01.sctg50.wum.51.1	WH; Forkhead	F53B2.6
cr01.sctg500.wum.2.1	AT hook	W03D2.1	pqn-75
cr01.sctg502.wum.1.1	HOX, CUT subfamily			Yes
cr01.sctg51.wum.68.1	ZF; C2H2 type
cr01.sctg51.wum.70.1	PHD finger
cr01.sctg5116.wum.1.1	DM family			Yes
cr01.sctg519.wum.1.1	ZF; C4 type/NHR			Yes
cr01.sctg52.wum.66.1	ZF; CCCH type	F38B7.1
cr01.sctg53.wum.28.1	WH-ETS	C24A1.2
cr01.sctg53.wum.5.1	ZF; C2H2 type
cr01.sctg53.wum.50.1	SKI/SNO/DAC family	B0412.1
cr01.sctg53.wum.7.1	ZF; C2H2 type			Yes
cr01.sctg5311.wum.1.1	ZF; C4 type/NHR			Yes
cr01.sctg5396.wum.1.1	ZF; C4 type/NHR			Yes
cr01.sctg54.wum.19.1	NOT	F44A2.1	tag-153
cr01.sctg54.wum.26.1	ZF; C4 type/NHR	F07C3.10	nhr-36
cr01.sctg55.wum.38.1	ZF; C2H2 type			Yes
cr01.sctg55.wum.43.1	ZF; C2H2 type	K10G6.3
cr01.sctg55.wum.54.1	ZF; C2H2 type			Yes
cr01.sctg558.wum.1.1	PHD finger			Yes
cr01.sctg56.wum.15.1	ZF-DM	C32C4.5	mab-23
cr01.sctg56.wum.6.1	HOX; NK2	F29F11.5	ceh-22
cr01.sctg56.wum.73.1	ZF; DHHC type	AC3.10
cr01.sctg5693.wum.1.1	HOX, CUT subfamily			Yes
cr01.sctg57.wum.28.1	CAMTA family	T05C1.4
cr01.sctg57.wum.30.1	bHLH	B0304.1	hlh-1
cr01.sctg57.wum.41.1	ZF; C4 type/NHR			Yes
cr01.sctg57.wum.43.1	ZF; C4 type/NHR
cr01.sctg58.wum.75.1	HOX, CUT subfamily			Yes
cr01.sctg58.wum.76.1	HOX, CUT subfamily			Yes
cr01.sctg59.wum.54.1	ZF; C4 type/NHR	K11E4.5	nhr-71
cr01.sctg59.wum.75.1	ZF; GATA	K02B9.4	elt-3
cr01.sctg59.wum.80.1	ZF; C2H2 type
cr01.sctg594.wum.1.1	ZF; C4 type/NHR			Yes
cr01.sctg6.wum.10.1	ZF; C2H2 type
cr01.sctg6.wum.105.1	P-TEFb	H25P06.2	cdk-9
cr01.sctg6.wum.118.1	ZF; C2H2 type
cr01.sctg6.wum.119.1	ZF; C2H2-BED type	Y40B1A.4	sptf-3
cr01.sctg6.wum.131.1	ZF; C2H2 type			Yes
cr01.sctg6.wum.169.1	Eyes absent/Eya family	C49A1.4	eya-1
cr01.sctg6.wum.20.1	ZF; DHHC type	Y47H9C.2
cr01.sctg6.wum.204.1	ZF; C4 type/NHR			Yes
cr01.sctg6.wum.236.1	ZF, CSD	F02E9.2	lin-28
cr01.sctg6.wum.245.1	ZF; C2H2 type	T10B11.3
cr01.sctg6.wum.279.1	ZF; C2H2 type	C37A2.5
cr01.sctg6.wum.311.2	WH; Forkhead	R13H8.1	daf-16
cr01.sctg6.wum.320.1	HMG box	C32E12.5	sox-1
cr01.sctg6.wum.321.1	HMG box			Yes
cr01.sctg6.wum.343.1	ZF; DHHC type	T22E7.2
cr01.sctg6.wum.362.1	ZF; C2H2 type
cr01.sctg6.wum.388.1	HOX	C27A12.5	ceh-2
cr01.sctg6.wum.390.1	HOX	ZK993.1	ceh-45
cr01.sctg6.wum.391.1	ZF; C2H2 type	Y48G8AL.9
cr01.sctg6.wum.392.1	ZF; C2H2 type	Y48G8AL.10
cr01.sctg6.wum.411.1	CP2	Y48G8AR.1
cr01.sctg6.wum.43.1	HSF	Y53C10A.12	hsf-1
cr01.sctg6.wum.435.1	ZF; C2H2 type	Y37F4.6
cr01.sctg6.wum.45.1	T-box family
cr01.sctg6.wum.510.1	RBCC	C12C8.3	lin-41
cr01.sctg6.wum.520.1	ZF; C2H2 type	Y47G6A.7
cr01.sctg6.wum.86.1	HMG box	F47G4.6
cr01.sctg6.wum.95.1	ZF; U1 type	Y52B11A.9
cr01.sctg6.wum.98.1	MADF	F36D1.1
cr01.sctg60.wum.22.1	ZF; C2H2 type	T20F7.1
cr01.sctg61.wum.10.1	ZF, AT hook	F54C4.3
cr01.sctg61.wum.20.1	bHLH	F40G9.11	mxl-2
cr01.sctg61.wum.27.1	ZF; C4 type/NHR	H10E21.3	nhr-80
cr01.sctg6168.wum.1.1	HOX, CUT subfamily			Yes
cr01.sctg62.wum.29.1	ZF; CCCH type	F27D4.4
cr01.sctg62.wum.7.1	ZF; C2H2 type	C09H6.1
cr01.sctg625.wum.2.1	Myb family			Yes
cr01.sctg6292.wum.1.1	ZF; CCHC-type			Yes
cr01.sctg63.wum.42.1	ZF; C4 type/NHR	T01B10.4	nhr-14
cr01.sctg63.wum.58.1	ZF; DHHC type	D2021.2
cr01.sctg64.wum.24.1	WH-ETS	T08H4.3	ast-1
cr01.sctg64.wum.27.1	ZF; C4 type/NHR			Yes
cr01.sctg65.wum.111.1	SDC complex component	C25G4.5	dpy-26
cr01.sctg65.wum.91.1	bHLH	Y54G2A.1	lin-22
cr01.sctg66.wum.11.1	ZF; C2H2 type	F37B4.10
cr01.sctg66.wum.67.1	ZF; CCHC type			Yes
cr01.sctg66.wum.74.1	GATA family			Yes
cr01.sctg66.wum.75.1	GATA family
cr01.sctg66.wum.78.1	HOX, CUT subfamily, GATA family			Yes
cr01.sctg67.wum.25.1	PHD finger			Yes
cr01.sctg6725.wum.1.1	ZF; C4 type/NHR			Yes
cr01.sctg679.wum.1.1	GATA family			Yes
cr01.sctg68.wum.48.1	DM family
cr01.sctg68.wum.49.1	ZF-DM	Y43F8C.10	dmd-3
cr01.sctg68.wum.5.1	ZF; C4 type/NHR			Yes
cr01.sctg68.wum.7.1	ZF; C4 type/NHR	C54E10.5	nhr-170
cr01.sctg69.wum.37.1	T-box family			Yes
cr01.sctg7.wum.1.1	ZF; C4 type/NHR
cr01.sctg7.wum.118.1	bHLH
cr01.sctg7.wum.126.1	ZF; C4 type/NHR	Y46H3D.6	nhr-237
cr01.sctg7.wum.148.1	ZF; C4 type/NHR
cr01.sctg7.wum.149.1	ZF; C4 type/NHR	R11G11.2	nhr-58
cr01.sctg7.wum.154.1	ZF; C4 type/NHR
cr01.sctg7.wum.163.1	ZF; C4 type/NHR			Yes
cr01.sctg7.wum.164.1	ZF; C4 type/NHR	T27B7.6	nhr-228
cr01.sctg7.wum.171.1	ZF; C4 type/NHR	T27B7.1	nhr-59
cr01.sctg7.wum.172.1	ZF; C4 type/NHR	F41B5.9	nhr-182
cr01.sctg7.wum.175.1	ZF; C4 type/NHR	F44C8.2	nhr-134
cr01.sctg7.wum.176.1	ZF; C4 type/NHR
cr01.sctg7.wum.178.1	ZF; C4 type/NHR
cr01.sctg7.wum.179.1	ZF; C4 type/NHR			Yes
cr01.sctg7.wum.180.1	ZF; C4 type/NHR	F44C8.9	nhr-184
cr01.sctg7.wum.183.1	ZF; C4 type/NHR
cr01.sctg7.wum.187.2	ZF; C4 type/NHR	Y5H2B.2	nhr-13
cr01.sctg7.wum.2.1	ZF; C4 type/NHR
cr01.sctg7.wum.239.1	ZF; C4 type/NHR			Yes
cr01.sctg7.wum.242.1	ZF; C4 type/NHR	T01G6.7	nhr-55
cr01.sctg7.wum.243.1	ZF; C4 type/NHR
cr01.sctg7.wum.244.1	ZF; C4 type/NHR	M02H5.6	nhr-98
cr01.sctg7.wum.245.1	ZF; C4 type/NHR			Yes
cr01.sctg7.wum.267.1	ZF-DM	T22H9.4
cr01.sctg7.wum.3.1	ZF; C4 type/NHR
cr01.sctg7.wum.315.1	ZF; C4 type/NHR	Y45G5AM.1	nhr-114
cr01.sctg7.wum.326.1	ZF; C4 type/NHR	T05B4.2	nhr-57
cr01.sctg7.wum.341.1	ZF; C4 type/NHR
cr01.sctg7.wum.344.1	ZF; C4 type/NHR	F38H12.3	nhr-181
cr01.sctg7.wum.4.1	ZF; C4 type/NHR			Yes
cr01.sctg7.wum.481.1	bZIP	ZC376.7
cr01.sctg7.wum.498.1	HOX			Yes
cr01.sctg7.wum.5.1	ZF; C4 type/NHR			Yes
cr01.sctg7.wum.501.1	HOX			Yes
cr01.sctg7.wum.502.1	HOX
cr01.sctg7.wum.52.1	ZF; C4 type/NHR	F57A10.5	nhr-60
cr01.sctg7.wum.538.1	ZF; C4 type/NHR	K06B4.1	nhr-51
cr01.sctg7.wum.544.1	ZF; C4 type/NHR
cr01.sctg7.wum.55.1	ZF; C4 type/NHR	F57A10.6	nhr-283
cr01.sctg7.wum.6.1	ZF; C4 type/NHR	Y70C5C.6	nhr-112
cr01.sctg7.wum.74.1	ZF; C4 type/NHR
cr01.sctg7.wum.75.1	ZF; C4 type/NHR	T06C12.7	nhr-84
cr01.sctg7.wum.76.1	ZF; C4 type/NHR	T06C12.6	nhr-102
cr01.sctg7.wum.80.1	ZF; C4 type/NHR
cr01.sctg7.wum.84.1	ZF; C4 type/NHR
cr01.sctg7.wum.92.1	ZF; C4 type/NHR
cr01.sctg7.wum.94.1	ZF; C4 type/NHR			Yes
cr01.sctg70.wum.10.1	ZF; DHHC type	H32C10.3
cr01.sctg70.wum.28.1	Su(H)/CBF1 family	K08B4.1	lag-1
cr01.sctg70.wum.31.1	ZF; C2H2 type	M03D4.4
cr01.sctg706.wum.4.1	ZF; C4 type/NHR	F59E11.11	nhr-143
cr01.sctg706.wum.5.1	ZF; C4 type/NHR			Yes
cr01.sctg707.wum.1.1	HOX, CUT subfamily			Yes
cr01.sctg71.wum.15.1	HOX			Yes
cr01.sctg71.wum.17.1	HOX
cr01.sctg71.wum.2.1	ZF; C2H2 type			Yes
cr01.sctg71.wum.47.1	ZF; C2H2 type			Yes
cr01.sctg71.wum.48.1	ZF; C4 type/NHR			Yes
cr01.sctg715.wum.1.1	ZF-DM	Y67D8A.3
cr01.sctg719.wum.2.1	bHLH
cr01.sctg72.wum.58.2	bZIP
cr01.sctg72.wum.70.1	ZF; C2H2 type	F53B7.2
cr01.sctg73.wum.33.1	ZF; DHHC type	M18.8
cr01.sctg73.wum.44.1	ZF; CCCH type
cr01.sctg73.wum.47.1	ZF; C2H2 type	F11A10.2
cr01.sctg73.wum.83.1	ZF; C4 type/NHR	C29E6.5	nhr-43
cr01.sctg739.wum.2.1	WH-ETS	C37F5.1	lin-1
cr01.sctg75.wum.53.1	ZF; C2H2 type	T20H4.2
cr01.sctg7507.wum.1.1	bHLH			Yes
cr01.sctg76.wum.49.1	ZF; CCCH type	Y53G8AR.9
cr01.sctg76.wum.50.1	PHD finger
cr01.sctg76.wum.8.1	ZF; C4 type/NHR	E02H9.8	nhr-121
cr01.sctg77.wum.1.1	bZIP	Y75B8A.29
cr01.sctg77.wum.21.1	DM family			Yes
cr01.sctg77.wum.46.1	DM family			Yes
cr01.sctg78.wum.11.1	HOX	F33D11.4	ceh-12
cr01.sctg78.wum.28.1	Rb	C32F10.2	lin-35
cr01.sctg78.wum.29.1	HMG box
cr01.sctg78.wum.31.1	RUNX	B0414.2	rnt-1
cr01.sctg78.wum.39.1	p53	F52B5.5	cep-1
cr01.sctg78.wum.57.1	HOX
cr01.sctg78.wum.7.1	ZF; DHHC type	F33D11.12
cr01.sctg780.wum.3.1	HOX, CUT subfamily			Yes
cr01.sctg780.wum.4.1	HOX, CUT subfamily			Yes
cr01.sctg780.wum.5.1	HOX, CUT subfamily			Yes
cr01.sctg79.wum.33.1	ZF; C2H2 type	F23C8.4
cr01.sctg8.wum.182.1	ZF; C4 type/NHR	Y67A6A.2	nhr-62
cr01.sctg8.wum.194.1	ZF; C4 type/NHR	K10C3.6	nhr-49
cr01.sctg8.wum.196.1	ZF; C4 type/NHR	T23H4.2	nhr-69
cr01.sctg8.wum.197.1	HOX	C36F7.1	irx-1
cr01.sctg8.wum.23.1	ZF; C2H2 type	C55C2.1
cr01.sctg8.wum.53.1	ZF; C2H2 type	Y54E10BR.8
cr01.sctg8.wum.58.1	ZF; C4 type/NHR	C45E1.1	nhr-64
cr01.sctg8.wum.8.1	ZF; CCCH type
cr01.sctg8.wum.90.1	HMG box	W10C8.2	pop-1
cr01.sctg80.wum.10.1	bHLH
cr01.sctg80.wum.28.1	ZF; C4 type/NHR			Yes
cr01.sctg804.wum.1.1	T-box family			Yes
cr01.sctg81.wum.25.1	HOX	C07H6.7	lin-39
cr01.sctg81.wum.29.1	HOX; labial/Hox1 type	R13A5.5	ceh-13
cr01.sctg81.wum.31.1	ZF; C2H2 type, T-box family			Yes
cr01.sctg81.wum.53.1	ZF; CCCH type	ZC513.6	oma-2
cr01.sctg81.wum.9.1	T-box; TBX1	H14A12.4	mls-1
cr01.sctg811.wum.1.1	ZF; C4 type/NHR			Yes
cr01.sctg82.wum.27.1	ZF; C2H2 type	F57C9.4
cr01.sctg823.wum.5.1	HOX
cr01.sctg83.wum.10.1	HMG box	T20B12.8	hmg-4
cr01.sctg83.wum.12.1	bHLH	T20B12.6	mml-1
cr01.sctg83.wum.24.1	ZF; PHD type	ZK783.4	flt-1
cr01.sctg83.wum.36.1	ZF; C2H2 type	C03B8.4
cr01.sctg83.wum.9.1	CCAAT-binding factor, CBF/Mak21
cr01.sctg834.wum.1.1	T-box family			Yes
cr01.sctg834.wum.3.1	T-box family			Yes
cr01.sctg856.wum.2.1	ZF; C2H2 type	C01F6.9
cr01.sctg857.wum.8.1	ZF; C4 type/NHR			Yes
cr01.sctg87.wum.12.1	ZF; C4 type/NHR			Yes
cr01.sctg87.wum.33.1	ZF; C4 type/NHR			Yes
cr01.sctg87.wum.9.1	ZF; C4 type/NHR			Yes
cr01.sctg8799.wum.1.1	ZF; C2H2 type			Yes
cr01.sctg88.wum.30.1	ZF; C4 type/NHR			Yes
cr01.sctg89.wum.16.1	SANT	F38A5.13	dnj-11
cr01.sctg89.wum.45.1	HOX; CUT	C17H12.9	ceh-48
cr01.sctg9.wum.148.3	bZIP
cr01.sctg9.wum.174.1	ZF; C2H2 type			Yes
cr01.sctg9.wum.175.1	ZF; C2H2 type	C27A2.7
cr01.sctg9.wum.190.1	ZF; C2H2 type	ZK546.5
cr01.sctg9.wum.25.1	ZF; C2H2 type	K05F1.5
cr01.sctg9.wum.263.1	PHD finger
cr01.sctg9.wum.264.1	HMG box
cr01.sctg9.wum.27.1	ZF-DM	F10C1.5	dmd-5
cr01.sctg9.wum.275.1	ZF; C2H2 type	Y51H1A.6
cr01.sctg9.wum.277.1	ZF; PHD type	Y51H1A.4
cr01.sctg9.wum.31.1	bHLH	C18A3.8	hlh-14
cr01.sctg9.wum.310.1	ZF; C2H2 type	Y48C3A.4
cr01.sctg9.wum.319.1	TSC-22/dip/bun	Y48C3A.12
cr01.sctg9.wum.322.1	WH	Y48C3A.17	efl-2
cr01.sctg9.wum.345.1	ZF; C2H2 type	Y48E1B.7
cr01.sctg9.wum.356.1	bZIP	W07G1.3	zip-3
cr01.sctg9.wum.428.1	ZF; C2H2 type	T09A5.12
cr01.sctg9.wum.79.1	ZF; C4 type/NHR
cr01.sctg9.wum.93.1	ZF; C2H2 type	F56D1.1
cr01.sctg91.wum.16.1	ZF; C2H2-BED type	R53.3	egl-43
cr01.sctg91.wum.34.1	HOX	Y53C12C.1
cr01.sctg91.wum.5.1	HOX	F26C11.2	unc-4
cr01.sctg911.wum.3.1	HMG box			Yes
cr01.sctg912.wum.2.1	CBFB/NF-YA	F23F1.1
cr01.sctg92.wum.12.1	ZF-DM	Y53C12B.5	mab-3
cr01.sctg92.wum.51.1	ZF; C2H2 type	F35H8.3
cr01.sctg931.wum.4.1	bZIP	W08E12.1
cr01.sctg936.wum.1.1	ZF; C4 type/NHR			Yes
cr01.sctg9453.wum.1.1	ZF; C2H2 type			Yes
cr01.sctg95.wum.16.1	HOX
cr01.sctg95.wum.17.1	HOX	Y80D3A.3	dlx-1
cr01.sctg95.wum.21.1	ZF; C4 type/NHR	Y17D7A.1	nhr-230
cr01.sctg95.wum.22.1	ZF; C4 type/NHR
cr01.sctg95.wum.24.1	ZF; C4 type/NHR
cr01.sctg96.wum.17.1	bHLH
cr01.sctg96.wum.18.1	bHLH			Yes
cr01.sctg96.wum.4.1	bHLH			Yes
cr01.sctg96.wum.5.1	bHLH			Yes
cr01.sctg96.wum.6.1	bHLH			Yes
cr01.sctg97.wum.55.1	HMG box			Yes
cr01.sctg97.wum.57.1	HMG box			Yes
cr01.sctg98.wum.2.1	ZF; C4 type/NHR
