# Supplementary material for: Comparative analysis of function and interaction of transcription factors in nematodes: Extensive conservation of orthology coupled to rapid sequence evolution
Source: BMC Genomics. 2008 Aug 27;9:399. doi: 10.1186/1471-2164-9-399 (PMC2533025; doi:10.1186/1471-2164-9-399)
Supplement: Additional file 8 — List of 150 TF orthologs in Drosophila melanogaster, M. musculus, and H. sapiens. [file 1471-2164-9-399-S8.xls]

## Sheet: Sheet1
List of 150 TF orthologs in D. melanogaster, M. musculus, and H. sapiens
C. elegans sequence name	CGC name	Fly gene ID	Mouse gene ID	Human gene ID
C25A1.11	aha-1	FBgn0015014	MGI:88071	ENSP00000353172
K08F8.2	atf-2	FBgn0016076	MGI:109349	ENSP00000264110
R10E11.1	cbp-1	FBgn0015624	MGI:1098280	ENSP00000263253
ZC518.3	ccr-4	FBgn0039168	MGI:2443154	ENSP00000261951
H25P06.2	cdk-9	FBgn0019949	MGI:1328368	ENSP00000259329
F16H11.4	ceh-1	FBgn0002941	MGI:104806	ENSP00000302251
K02B12.1	ceh-6	FBgn0004394	MGI:102564	ENSP00000292077
R13A5.5	ceh-13	FBgn0002522	MGI:96170	ENSP00000355140
F46C8.5	ceh-14	FBgn0002023	MGI:102673	ENSP00000241587
C13G5.1	ceh-16	FBgn0000577	MGI:95389	ENSP00000297375
D1007.1	ceh-17	FBgn0025334	MGI:108359	ENSP00000332744
F31E3.1	ceh-20	FBgn0000611	MGI:1341793	ENSP00000275123
F29F11.5	ceh-22	FBgn0003986	MGI:1270158	ENSP00000258829
F55B12.1	ceh-24	FBgn0028993	MGI:108067	ENSP00000246013
C33D12.7	ceh-30	FBgn0004854	MGI:1859288	ENSP00000263610
W05E10.3	ceh-32	FBgn0025360	MGI:102764	ENSP00000260653
C10G8.7	ceh-33	FBgn0003460	MGI:102780	ENSP00000247182
C28A5.4	ceh-43	FBgn0000157	MGI:101926	ENSP00000222598
F33A8.3	cey-1	FBgn0022959	MGI:2137670	ENSP00000228251
C34E10.7	cnd-1	FBgn0022740	MGI:1339708	ENSP00000295108
R03C1.3	cog-1	FBgn0040318	MGI:1206039	ENSP00000295886
F33H1.1	daf-19	FBgn0020379	MGI:105982	ENSP00000254325
C26C6.5	dcp-66	FBgn0010762	MGI:2384585	ENSP00000351552
F38A5.13	dnj-11	FBgn0037051	MGI:99470	ENSP00000249270
T23G7.1	dpl-1	FBgn0011763	MGI:101934	ENSP00000352355
F53A2.5	dro-1	FBgn0028926	MGI:1100515	ENSP00000236164
R53.3	egl-43	FBgn0031511	MGI:1917923	ENSP00000264674
F28B12.2	egl-44	FBgn0003345	MGI:109241	ENSP00000352926
Y82E9BR.15	elc-1	FBgn0023211	MGI:1915173	ENSP00000314472
W09C2.1	elt-1	FBgn0003507	MGI:95661	ENSP00000218266
R11E3.6	eor-1	FBgn0032401	MGI:1931415	ENSP00000326240
F29G9.4	fos-1	FBgn0001297	MGI:2443973	ENSP00000267569
C49A1.4	eya-1	FBgn0063692	MGI:109341	ENSP00000362978
F56E3.4	fax-1	FBgn0034012	MGI:1346317	ENSP00000317199
T14G12.4	fkh-2	FBgn0004567	MGI:1353500	ENSP00000326272
ZK783.4	flt-1	FBgn0033636	MGI:2151152	ENSP00000294905
W10D5.3		FBgn0003612	MGI:1913125	ENSP00000262971
M04B2.3	gfl-1	FBgn0031873	MGI:1927224	ENSP00000247843
Y48G8AR.1		FBgn0004586	MGI:2182540	ENSP00000251808
F58A4.7	hlh-11	FBgn0001994	MGI:103239	ENSP00000204517
F47D12.4	hmg-1.2	FBgn0011764	MGI:96157	ENSP00000296503
T20B12.8	hmg-4	FBgn0010278	MGI:107912	ENSP00000278412
F45E4.9	hmg-5	FBgn0038805	MGI:107810	ENSP00000320311
K08B4.1	lag-1	FBgn0004837	MGI:96522	ENSP00000345206
ZC64.4	lim-4	FBgn0013751	MGI:1306803	ENSP00000223692
K03E6.1	lim-6	FBgn0036274	MGI:1100513	ENSP00000343711
C04F1.3	lim-7	FBgn0003896	MGI:109156	ENSP00000290759
ZC247.3	lin-11	FBgn0026411	MGI:99783	ENSP00000254457
F02E9.2	lin-28	FBgn0035626	MGI:3584032	ENSP00000344401
K10G6.1	lin-31	FBgn0004897	MGI:1927549	ENSP00000306807
T14F9.5	lin-32	FBgn0010433	MGI:104654	ENSP00000302216
C32F10.2	lin-35	FBgn0015799	MGI:105085	ENSP00000262133
C48E7.3	lpd-2	FBgn0031736	MGI:1916216	ENSP00000352360
T27A1.6	mab-9	FBgn0031706	MGI:1888496	ENSP00000297053
H21P03.1	mbf-1	FBgn0026208	MGI:1891227	ENSP00000224073
Y2H9A.1	mes-4	FBgn0039559	MGI:2142581	ENSP00000313983
F40G9.11	mxl-2	FBgn0039509	MGI:108398	ENSP00000246912
F46G10.6	mxl-3	FBgn0017578	MGI:96921	ENSP00000351490
C48D5.1	nhr-6	FBgn0014859	MGI:1352456	ENSP00000344479
C01H6.5	nhr-23	FBgn0000448	MGI:104856	ENSP00000324675
C45E1.1	nhr-64	FBgn0004914	MGI:109128	ENSP00000343807
C08F8.8	nhr-67	FBgn0003720	MGI:1100526	ENSP00000230083
Y15E3A.1	nhr-91	FBgn0023546	MGI:1352459	ENSP00000341135
B0286.4	ntl-2	FBgn0017550	MGI:1919318	ENSP00000229195
Y56A3A.1	ntl-3	FBgn0033029	MGI:2385261	ENSP00000221232
W10C8.2	pop-1	FBgn0005612	MGI:1202879	ENSP00000347949
Y113G7B.23	psa-1	FBgn0002783	MGI:1915344	ENSP00000346311
ZK593.4	rbr-2	FBgn0031759	MGI:1922855	ENSP00000235790
Y47D3B.7	sbp-1	FBgn0015234	MGI:107606	ENSP00000261646
ZK370.2	sma-2	FBgn0011648	MGI:1859993	ENSP00000305769
R12B2.1	sma-4	FBgn0011655	MGI:894293	ENSP00000341551
K08A8.2	sox-2	FBgn0042630	MGI:98363	ENSP00000265007
F30F8.8	taf-5	FBgn0010356	MGI:2442144	ENSP00000278063
F21H11.3	tbx-2	FBgn0000179	MGI:98494	ENSP00000240328
C40H5.5	ttx-3	FBgn0000099	MGI:1316721	ENSP00000223522
Y116A8C.35		FBgn0017457	MGI:98884	ENSP00000291552
Y16B4A.1	unc-3	FBgn0001319	MGI:95275	ENSP00000322898
B0564.10	unc-30	FBgn0020912	MGI:109340	ENSP00000304169
W02D3.9	unc-37	FBgn0001139	MGI:104633	ENSP00000265284
F55D12.4	unc-55	FBgn0003651	MGI:1352451	ENSP00000325819
T28F12.2	unc-62	FBgn0001235	MGI:104717	ENSP00000272369
C30A5.7	unc-86	FBgn0000028	MGI:102523	ENSP00000230732
F14F3.1	vab-3	FBgn0005558	MGI:97490	ENSP00000241001
F28F9.1	zag-1	FBgn0003053	MGI:1344407	ENSP00000319248
F54F2.2	zfp-1	FBgn0037471	MGI:1935145	ENSP00000307411
C26C6.1	tag-185	FBgn0039227	MGI:1923998	ENSP00000296302
C16A3.7	tag-182	FBgn0001978	MGI:1921414	ENSP00000353576
T04D1.4	tag-192	FBgn0001309	MGI:1915022	ENSP00000307304
C27C12.6	dmd-4	FBgn0038851	MGI:2653629	ENSP00000190165
D1081.8		FBgn0035136	MGI:1918952	ENSP00000265414
F09B12.2		FBgn0033815	MGI:1917855	ENSP00000309429
F11A10.2		FBgn0036314	MGI:104912	ENSP00000221494
F23B12.7		FBgn0036124	MGI:109386	ENSP00000234170
F26H9.2		FBgn0052264	MGI:2446138	ENSP00000305530
F27D4.4		FBgn0033317	MGI:1919747	ENSP00000338788
F39B2.1		FBgn0025635	MGI:2429620	ENSP00000318085
F43G9.12		FBgn0037466	MGI:2141656	ENSP00000328992
F46B6.7	ztf-7	FBgn0034814	MGI:1890393	ENSP00000354501
F53F8.1		FBgn0035454	MGI:1342287	ENSP00000238031
K01G5.1	tag-331	FBgn0038772	MGI:1917192	ENSP00000245419
M18.8		FBgn0038039	MGI:1914230	ENSP00000342781
R07E5.3		FBgn0011715	MGI:1328366	ENSP00000340883
R11H6.5		FBgn0038046	MGI:1915031	ENSP00000355011
T01D3.2		FBgn0003749	MGI:1351610	ENSP00000348460
W02D9.3		FBgn0026582	MGI:1914117	ENSP00000336856
Y38H8A.5		FBgn0031375	MGI:1859823	ENSP00000283268
Y39A1A.5	rabx-5	FBgn0035202	MGI:1929459	ENSP00000284957
Y40B1A.4	sptf-3	FBgn0039169	MGI:1277166	ENSP00000310301
Y47H9C.2		FBgn0036268	MGI:2653229	ENSP00000310507
Y51H1A.4		FBgn0032516	MGI:1919027	ENSP00000307183
Y52B11A.9		FBgn0024887	MGI:96676	ENSP00000281372
Y56A3A.18		FBgn0029885	MGI:1915290	ENSP00000270812
Y87G2A.3		FBgn0031298	MGI:2147903	ENSP00000355256
Y105E8A.17	ekl-4	FBgn0034537	MGI:1913483	ENSP00000312697
ZK757.4		FBgn0033474	MGI:1923215	ENSP00000262096
B0336.3		FBgn0032794	MGI:1921463	ENSP00000265271
C01G8.9	lss-4	FBgn0003013	MGI:1935147	ENSP00000337170
C16A3.4		FBgn0030878	MGI:1289282	ENSP00000310042
C28H8.9		FBgn0033015	MGI:109529	ENSP00000252268
C34D10.2		FBgn0004395	MGI:2442456	ENSP00000293218
C43H6.7		FBgn0039489	MGI:1921418	ENSP00000305184
C48E7.11		FBgn0036126	MGI:104982	ENSP00000284000
F17A9.3		FBgn0016694	MGI:94866	ENSP00000222122
F22A3.1	ets-4	FBgn0005659	MGI:1353422	ENSP00000315408
F23C8.4		FBgn0035830	MGI:1289301	ENSP00000294119
F33D11.12		FBgn0034057	MGI:1926134	ENSP00000296127
F41E6.4	smk-1	FBgn0024555	MGI:1915984	ENSP00000310757
F54F2.9		FBgn0030990	MGI:103268	ENSP00000259293
F55A3.3		FBgn0002183	MGI:1890948	ENSP00000216297
H32C10.3		FBgn0036555	MGI:2445110	ENSP00000334868
K02D7.2		FBgn0001981	MGI:1096393	ENSP00000020945
K02H8.1		FBgn0053197	MGI:1928482	ENSP00000282486
K06A1.1		FBgn0023417	MGI:106032	ENSP00000201031
T05C1.4		FBgn0033417	MGI:2135957	ENSP00000306828
T07F8.4		FBgn0033183	MGI:1918398	ENSP00000348253
T08H4.3	ast-1	FBgn0005658	MGI:95456	ENSP00000288325
T26A5.8		FBgn0043002	MGI:1933378	ENSP00000277334
W10D9.4		FBgn0032816	MGI:97317	ENSP00000240055
Y42H9AR.3		FBgn0031991	MGI:1925537	ENSP00000253699
Y47G6A.7		FBgn0035449	MGI:2385166	ENSP00000243896
Y55F3AM.6		FBgn0029152	MGI:1859353	ENSP00000170447
Y55F3AM.14		FBgn0038047	MGI:3645405	ENSP00000289032
Y65B4BR.5		FBgn0017565	MGI:3647386	ENSP00000349212
Y71H2AM.17		FBgn0030093	MGI:1927347	ENSP00000323967
Y73E7A.2		FBgn0031851	MGI:1929608	ENSP00000225402
Y95B8A.7		FBgn0017453	MGI:1341890	ENSP00000262961
ZC8.4	lfi-1	FBgn0039152	MGI:3529431	ENSP00000072205
ZK686.4		FBgn0035520	MGI:1913742	ENSP00000274712
ZK1193.5		FBgn0020307	MGI:2679336	ENSP00000260926
R08B4.2	alr-1	FBgn0000061	MGI:1097716	ENSP00000005545

## Sheet: Sheet2
Ensembl	Gene	Mim	Morbid
ENSG00000141556	TBCD		100650
ENSG00000169762	TAPT1		101900
ENSG00000154803	FLCN	607273	103050
ENSG00000104835	SARS2		103470
ENSG00000075643	MOCOS		103850
ENSG00000159186	ATP5O	600828	105210
ENSG00000013523	ANGEL1		105400
ENSG00000134987	WDR36	609669	105650
ENSG00000108055	SMC3	606062	106180
ENSG00000071894	CPSF1	606027	108500
ENSG00000169026	MFSD7		109400
ENSG00000103196	CRISPLD2		109800
ENSG00000084090	STARD7		111400
ENSG00000136521	NDUFB5	603841	112600
ENSG00000157869	RAB28		113705
ENSG00000036257	CUL3	603136	114480
ENSG00000122218	COPA	601924	114480
ENSG00000104388	RAB2A	179509	114480
ENSG00000187122	SLIT1	603742	114480
ENSG00000129083	COPB1	600959	114500
ENSG00000137700	SLC37A4		115150
ENSG00000152223	KIAA1632		115500
ENSG00000068308	OTUD5		116860
ENSG00000133313	CNDP2		118511
ENSG00000185129	PURA	600473	119600
ENSG00000141279	NPEPPS	606793	120080
ENSG00000183513	NP_001008216.1		120435
ENSG00000009950	MLXIPL	605678	121050
ENSG00000198276	UCKL1		121850
ENSG00000075303	SLC25A40	610821	123590
ENSG00000120948	TARDBP	605078	124200
ENSG00000131323	TRAF3	601896	125853
ENSG00000169902	TPST1	603125	125853
ENSG00000125505	LENG4		125853
ENSG00000100324	MAP3K7IP1	602615	128230
ENSG00000058729	RIOK2		130070
ENSG00000078140	HIP2	602846	132600
ENSG00000135482	ZC3H10		132810
ENSG00000119242	CCDC92		133239
ENSG00000039987	BEST2	607335	134770
ENSG00000133958	KIAA1409		135150
ENSG00000129235	TXNDC17		136820
ENSG00000157353	FUK		137150
ENSG00000104889	RNASEH2A	606034	137580
ENSG00000117682	DHDDS		138300
ENSG00000105671	DDX49		138760
ENSG00000115919	KYNU	605197	139320
ENSG00000147027	TMEM47		140350
ENSG00000165934	CPSF2	606028	141500
ENSG00000111358	GTF2H3	601750	142910
ENSG00000100749	VRK1	602168	145900
ENSG00000169567	HINT1	601314	146110
ENSG00000119431	HDHD3		149000
ENSG00000109971	HSPA8	600816	150100
ENSG00000076043	REXO2	607149	150240
ENSG00000064393	HIPK2	606868	155255
ENSG00000132603	NIP7		157170
ENSG00000100731	PCNX		157640
ENSG00000188659	NP_001008227.1		158320
ENSG00000198756	GLT25D2		158320
ENSG00000122545	SEPT7	603151	160150
ENSG00000166111	SVOP		160980
ENSG00000163956	LRPAP1	104225	162400
ENSG00000118816	CCNI		164050
ENSG00000187510	NP_001004330.1		164230
ENSG00000150990	DHX37		164300
ENSG00000140829	DHX38	605584	164400
ENSG00000068793	CYFIP1	606322	166600
ENSG00000012061	ERCC1		167320
ENSG00000144406	Q96SS0_HUMAN		168500
ENSG00000125247	TMTC4		168600
ENSG00000185621	LMLN		168600
ENSG00000164924	YWHAZ	601288	169400
ENSG00000138382	METTL5		169500
ENSG00000134109	EDEM1	607673	170100
ENSG00000167632	NP_113654.3		172460
ENSG00000117983	MUC5B	600770	172471
ENSG00000076003	MCM6	601806	172480
ENSG00000161016	RPL8	604177	174050
ENSG00000163683	C4orf34		174900
ENSG00000113391	C5orf21		175050
ENSG00000106245	BUD31	603477	175200
ENSG00000033627	ATP6V0A1		176300
ENSG00000164100	NDST3	603950	176801
ENSG00000147082	CCNB3	300456	176807
ENSG00000168556	ING2	604215	176807
ENSG00000168439	STIP1		177400
ENSG00000122884	P4HA1		179060
ENSG00000133028	SCO1	603644	180105
ENSG00000177628	GBA	606463	180660
ENSG00000121022	COPS5	604850	180960
ENSG00000163697	APBB2		181500
ENSG00000136758	YME1L1	607472	182100
ENSG00000133706	LARS		182290
ENSG00000119203	CPSF3	606029	183086
ENSG00000117245	KIF17		188545
ENSG00000164346	TIP1_HUMAN		188550
ENSG00000115524	SF3B1	605590	188550
ENSG00000156804	FBXO32	606604	190450
ENSG00000138303	ASCC1		192430
ENSG00000147251	DOCK11		192500
ENSG00000151690	NP_060164.3		193200
ENSG00000188566	NDOR1		194050
ENSG00000175581	MRPL48		194050
ENSG00000143314	MRPL24		194050
ENSG00000106591	MRPL32		194050
ENSG00000100714	MTHFD1	172460	194050
ENSG00000145687	SSBP2	607389	194200
ENSG00000132541	HRSP12	602487	200150
ENSG00000114054	PCCB	232050	200350
ENSG00000184922	FMNL1	604656	201475
ENSG00000123992	DNPEP		201710
ENSG00000120837	NFYB	189904	201750
ENSG00000175115	PACS1	607492	202370
ENSG00000130669	PAK4	605451	202370
ENSG00000175467	SART1	605941	203100
ENSG00000008256	PSCD3		203450
ENSG00000181035	SLC25A42	610823	203450
ENSG00000125851	PCSK2	162151	203700
ENSG00000129988	LBP	151990	203740
ENSG00000144136	SLC20A1	137570	203750
ENSG00000143418	LASS2	606920	204200
ENSG00000163491	NEK10		206100
ENSG00000173113	TR112_HUMAN		208000
ENSG00000185989	RASA3	605182	208400
ENSG00000197375	SLC22A5	603377	208900
ENSG00000017797	RALBP1	605801	209850
ENSG00000158042	MRPL17		209900
ENSG00000127980	PEX1	602136	209900
ENSG00000108239	TBC1D12		209900
ENSG00000175895	PLEKHF2		209900
ENSG00000013561	RNF14	605675	209900
ENSG00000104824	HNRNPL	164021	209900
ENSG00000083720	OXCT1		209900
ENSG00000183751	TBL3		210200
ENSG00000119927	GPAM	602395	210210
ENSG00000133195	SLC39A11		211980
ENSG00000105325	FZR1		212065
ENSG00000122970	IFT81	605489	212066
ENSG00000124370	MCEE	608419	212138
ENSG00000163319	MRPS18C		212140
ENSG00000139131	YARS2	610957	212720
ENSG00000175938	ORAI3	610930	214100
ENSG00000145819	ARHGAP26	605370	214800
ENSG00000198727	CYB_HUMAN	516020	214950
ENSG00000140043	ZADH1	608642	215140
ENSG00000149091	DGKZ	601441	216400
ENSG00000188153	COL4A5	303630	218000
ENSG00000167193	CRK	164762	218040
ENSG00000177990	DPY19L2		219750
ENSG00000162961	DPY30_HUMAN		219800
ENSG00000147647	DPYS	222748	219900
ENSG00000165030	NFIL3	605327	220100
ENSG00000134597	RBMX2		220110
ENSG00000165898	ISCA2		220110
ENSG00000067704	IARS2		220110
ENSG00000166136	NDUFB8	602140	220120
ENSG00000130158	DOCK6		220400
ENSG00000144824	PHLDB2		222600
ENSG00000063854	HAGH	138760	222745
ENSG00000198198	KIAA0467		222748
ENSG00000139343	SNRPF	603541	223100
ENSG00000171612	SLC25A33	610816	223360
ENSG00000157181	C1orf27		223800
ENSG00000088451	TGDS		226730
ENSG00000081913	PHLPP	609396	226900
ENSG00000151576	QTRTD1		226980
ENSG00000171097	CCBL1	600547	227300
ENSG00000145912	NOLA2	606470	227300
ENSG00000164609	SLU7	605974	227650
ENSG00000111911	HINT3		228300
ENSG00000138696	BMPR1B	603248	229050
ENSG00000111275	ALDH2	100650	230350
ENSG00000145331	RG9MTD2		230450
ENSG00000129691	ASH2L	604782	230500
ENSG00000070669	ASNS	108370	230600
ENSG00000138381	ASNSD1		230650
ENSG00000168591	TMUB2		230800
ENSG00000061938	TNK2	606994	230900
ENSG00000116783	TNNI3K		231000
ENSG00000083312	TNPO1	602901	231005
ENSG00000170364	SETMAR	609834	231670
ENSG00000165553	NGB	605304	231680
ENSG00000169398	PTK2	600758	231680
ENSG00000164185	ZNF474		231680
ENSG00000160917	CPSF4	603052	231900
ENSG00000063761	ADCK1		231950
ENSG00000068654	POLR1A		232400
ENSG00000111879	C6orf60		232500
ENSG00000136940	PDCL	604421	232600
ENSG00000166391	MOGAT2	610270	232800
ENSG00000037757	NP_115661.1		233300
ENSG00000011566	MAP4K3	604921	233910
ENSG00000160799	CCDC12		236200
ENSG00000170289	CNGB3	605080	236270
ENSG00000132275	KIAA0409		236792
ENSG00000122507	BBS9	607968	238970
ENSG00000164062	APEH	102645	239500
ENSG00000005007	UPF1		242900
ENSG00000119326	CTNNAL1	604785	243500
ENSG00000141627	DYM	607461	245050
ENSG00000155850	SLC26A2	606718	245348
ENSG00000134265	NAPG	603216	246700
ENSG00000110011	DNAJC4	604189	247200
ENSG00000145996	CDKAL1		248360
ENSG00000004139	SARM1		248500
ENSG00000102763	NP_001009814.1		248510
ENSG00000135597	REPS1		248600
ENSG00000100897	WDR23		248600
ENSG00000166311	SMPD1	607608	248600
ENSG00000114316	USP4	603486	249270
ENSG00000130414	NDUFA10		249900
ENSG00000155657	TTN		250620
ENSG00000109220	CHIC2	604332	250790
ENSG00000160007	GRLF1	605277	250800
ENSG00000167994	RAB3IL1		251000
ENSG00000137709	POU2F3	607394	251100
ENSG00000113387	SUB1	600503	251110
ENSG00000115946	PNO1		251120
ENSG00000108829	LRRC59		251880
ENSG00000178982	EIF3K	609596	252010
ENSG00000080815	PSEN1	104311	252010
ENSG00000145220	LYAR		252010
ENSG00000198258	UBL5	606849	252010
ENSG00000169217	CD2BP2	604470	252011
ENSG00000162928	PEX13	601789	252150
ENSG00000100129	EIF3EIP		252150
ENSG00000115233	PSMD14	607173	252920
ENSG00000169696	ASPSCR1		253010
ENSG00000113161	HMGCR	142910	253200
ENSG00000165792	METT11D1		253220
ENSG00000172318	B3GALT1	603093	253270
ENSG00000100522	GNPNAT1		253300
ENSG00000140521	POLG	174763	253601
ENSG00000140521	POLG	174763	254130
ENSG00000165996	PTPLA		255120
ENSG00000097096	SYDE2		255960
ENSG00000136003	ISCU		256000
ENSG00000135404	CD63	155740	256000
ENSG00000080815	PSEN1	104311	256000
ENSG00000151498	ACAD8	604773	256000
ENSG00000172954	LYCAT		256000
ENSG00000100567	PSMA3	176845	256000
ENSG00000165462	PHOX2A	602753	256050
ENSG00000157240	FZD1	603408	256540
ENSG00000082397	EPB41L3	605331	256600
ENSG00000131951	LRRC9		256810
ENSG00000103051	COG4	606976	256840
ENSG00000171503	ETFDH	231675	257200
ENSG00000066777	ARFGEF1	604141	257220
ENSG00000059758	PCTK2	603440	258450
ENSG00000067836	ROGDI		258900
ENSG00000112237	CCNC	123838	259500
ENSG00000121749	TBC1D15		259700
ENSG00000161544	CYGB	608759	259700
ENSG00000160193	WDR4	605924	259900
ENSG00000152620	C5orf33		260350
ENSG00000076242	MLH1	120436	260400
ENSG00000172340	SUCLG2	603922	260920
ENSG00000078070	MCCC1	609010	261515
ENSG00000138744	ASAHL	607469	261540
ENSG00000167088	SNRPD1	601063	261600
ENSG00000108582	CPD	603102	261630
ENSG00000152683	SLC30A6		261640
ENSG00000110047	EHD1	605888	261650
ENSG00000124783	SSR1	600868	261740
ENSG00000213995	NP_060680.2		261750
ENSG00000188342	GTF2F2	189969	262300
ENSG00000112167	C6orf64		263570
ENSG00000166833	NAV2	607026	264070
ENSG00000143995	MEIS1	601739	266100
ENSG00000164104	HMGB2	163906	266120
ENSG00000111605	CPSF6		266130
ENSG00000108946	PRKAR1A	188830	266150
ENSG00000102910	LONP2		266265
ENSG00000158417	EIF5B	606086	266500
ENSG00000100266	PACSIN2	604960	266510
ENSG00000122140	MRPS2		266600
ENSG00000182287	AP1S2	300629	268000
ENSG00000112578	BYSL	603871	268100
ENSG00000138231	DBR1	607024	268300
ENSG00000183454	GRIN2A	138253	268800
ENSG00000101076	HNF4A		272200
ENSG00000168002	POLR2G	602013	272300
ENSG00000159200	RCAN1	602917	274600
ENSG00000137818	RPLP1	180520	275355
ENSG00000149554	CHEK1	603078	275360
ENSG00000139433	GLTP	608949	276300
ENSG00000180104	EXOC3	608186	276300
ENSG00000132669	RIN2	610222	276600
ENSG00000170426	NP_683695.1		276700
ENSG00000062716	TMEM49		276710
ENSG00000089009	RPL6	603703	276880
ENSG00000131018	C6orf98	608441	276900
ENSG00000101752	MIB1	608677	277440
ENSG00000157379	DHRS1	610410	277700
ENSG00000132613	NP_612392.1		277730
ENSG00000142784	WDTC1		278730
ENSG00000186417	GLDN		278760
ENSG00000112474	DHB8_HUMAN	601417	278780
ENSG00000125249	RAP2A	179540	300069
ENSG00000091428	RAPGEF4		300183
ENSG00000183760	NP_001004318.1		300194
ENSG00000166928	NP_001073160.1		300194
ENSG00000172425	NP_001073910.1		300195
ENSG00000109163	GNRHR	138850	300220
ENSG00000101464	PIGU	608528	300322
ENSG00000060642	PIGV	610274	300323
ENSG00000117984	CTSD	116840	300376
ENSG00000187546	NP_001004320.1		300387
ENSG00000066455	GOLGA5	606918	300438
ENSG00000131467	PSME3		300475
ENSG00000167658	EEF2	130610	300491
ENSG00000174766	NP_001083059.1		300558
ENSG00000146535	GNA12	604394	300590
ENSG00000147044	CASK		300630
ENSG00000112992	NNT	607878	301050
ENSG00000144029	MRPS5		301500
ENSG00000174080	CTSF	603539	302045
ENSG00000173166	RAPH1		302060
ENSG00000165304	MELK	607025	303100
ENSG00000102897	LYRM1		304150
ENSG00000087302	C14orf166	610858	308700
ENSG00000184967	NOC4L		308940
ENSG00000140280	LYSMD2		309400
ENSG00000182473	EXOC7	608163	309500
ENSG00000130165	ELOF1		309549
ENSG00000160055	C1orf91		309801
ENSG00000101160	CTSZ	603169	310200
ENSG00000106617	PRKAG2	602743	310400
ENSG00000185624	P4HB	176790	312170
ENSG00000126698	DNAJC8		312600
ENSG00000139133	ALG10		313400
ENSG00000184227	ACOT1		500000
ENSG00000131473	ACLY	108728	500001
ENSG00000072778	ACADVL	609575	500003
ENSG00000174429	ABRA	609747	502500
ENSG00000177465	ACOT4		535000
ENSG00000100813	ACIN1	604562	535000
ENSG00000153086	ACMSD	608889	535000
ENSG00000100412	ACO2	100850	535000
ENSG00000132142	ACACA	200350	535000
ENSG00000146109	ABT1		535000
ENSG00000075239	ACAT1	607809	535000
ENSG00000167315	ACAA2	604770	540000
ENSG00000196636	ACN9		540000
ENSG00000159640	ACE	106180	551500
ENSG00000132305	IMMT	600378	580000
ENSG00000157326	DHRS4		600059
ENSG00000105972	C7orf20		600060
ENSG00000131876	SNRPA1	603521	600118
ENSG00000166557	TMED3		600121
ENSG00000142684	ZNF593		600138
ENSG00000131558	EXOC4	608185	600259
ENSG00000122512	PMS2	600259	600274
ENSG00000109736	NP_001111.2		600678
ENSG00000173653	RCE1	605385	600791
ENSG00000125207	PIWIL1	605571	600795
ENSG00000100823	APEX1	107748	600850
ENSG00000163479	SSR2	600867	600858
ENSG00000124813	RUNX2	600211	600882
ENSG00000054148	PHPT1	610167	600972
ENSG00000105607	GCDH	608801	601098
ENSG00000138443	ABI2	606442	601152
ENSG00000072163	LIMS2	607908	601224
ENSG00000006625	C7orf24		601317
ENSG00000006712	PAF1		601539
ENSG00000115942	ORC2L	601182	601539
ENSG00000125944	HNRNPR	607201	601583
ENSG00000151229	SLC2A13		601675
ENSG00000158901	WFDC8		601675
ENSG00000164815	ORC5L	602331	601758
ENSG00000145730	PAM		601789
ENSG00000051180	RAD51	179617	602078
ENSG00000182979	MTA1	603526	602088
ENSG00000007168	PAFAH1B1	601545	602136
ENSG00000185813	PCYT2	602679	602459
ENSG00000091157	WDR7		602473
ENSG00000170638	TRABD		602475
ENSG00000196531	NACAP1	601234	602579
ENSG00000083642	PDS5B	605333	603005
ENSG00000161217	PCYT1A	123695	603041
ENSG00000140153	WDR20		603075
ENSG00000149923	PPP4C	602035	603178
ENSG00000145348	TBCK_HUMAN		603513
ENSG00000089902	RCOR1	607675	603545
ENSG00000131844	MCCC2	609014	603563
ENSG00000105829	BET1	605456	603592
ENSG00000108561	C1QBP	601269	603649
ENSG00000112304	THEM2		603896
ENSG00000170820	FSHR	136435	603896
ENSG00000143549	TPM3	191030	603896
ENSG00000112812	PRSS16	607169	603896
ENSG00000122705	CLTA	118960	604168
ENSG00000165917	RAPSN	601592	604169
ENSG00000136045	PWP1		604187
ENSG00000067221	STOML1	608326	604218
ENSG00000107951	PAPD1		604232
ENSG00000174611	KY	605739	604273
ENSG00000155158	C9orf52		604302
ENSG00000119685	TTLL5		604348
ENSG00000159063	ALG8	608103	604365
ENSG00000184432	COPB2	606990	604370
ENSG00000118971	CCND2	123833	604373
ENSG00000106803	SEC61B	609214	604391
ENSG00000198727	CYB_HUMAN	516020	604489
ENSG00000178950	GAK	602052	604563
ENSG00000177602	GSG2	609240	604625
ENSG00000134864	Q9BVM4_HUMAN		604757
ENSG00000179950	PUF60		604901
ENSG00000165915	SLC39A13		605027
ENSG00000173171	MTX1		605192
ENSG00000198431	TXNRD1	601112	605280
ENSG00000164073	MFSD8		605462
ENSG00000170144	HNRPA3		605850
ENSG00000116688	MFN2	608507	605899
ENSG00000152404	CWF19L2		606003
ENSG00000089057	SLC23A2	603791	606054
ENSG00000160325	C9orf7		606056
ENSG00000165533	TTC8	608132	606069
ENSG00000009790	TRAF3IP3		606394
ENSG00000183955	SETD8	607240	606438
ENSG00000134815	DHX34		606593
ENSG00000163864	NMNAT3	608702	606595
ENSG00000156973	PDE6D	602676	606762
ENSG00000140521	POLG	174763	606768
ENSG00000104442	ARMC1		606799
ENSG00000182175	RGMA	607362	606857
ENSG00000075856	SART3		606952
ENSG00000113368	LMNB1	150340	607060
ENSG00000048544	MRPS10		607080
ENSG00000148429	USP6NL	605405	607136
ENSG00000173826	KCNH6	608168	607143
ENSG00000111602	TIMELESS	603887	607196
ENSG00000143751	C1orf55		607326
ENSG00000155368	DBI		607417
ENSG00000138363	ATIC	601731	607426
ENSG00000147570	DNAJC5B		607432
ENSG00000127334	DYRK2	603496	607457
ENSG00000198755	RPL10A		607459
ENSG00000142599	RERE	605226	607485
ENSG00000129932	DOHH		607554
ENSG00000151461	UPF2		607572
ENSG00000105755	ETHE1	608451	607616
ENSG00000103342	GSPT1	139259	607624
ENSG00000184277	TM2D3		607628
ENSG00000101337	TM9SF4		607631
ENSG00000119383	PPP2R4		607641
ENSG00000100030	MAPK1	176948	607676
ENSG00000155957	TMBIM4		607682
ENSG00000130119	GNL3L		607685
ENSG00000147813	NAPRT1		607689
ENSG00000103245	NARFL		607692
ENSG00000100722	ZC3H14		607748
ENSG00000007168	PAFAH1B1	601545	607785
ENSG00000213780	GTF2H4	601760	607812
ENSG00000122512	PMS2	600259	607822
ENSG00000198899	MT-ATP6	516060	607906
ENSG00000064419	TNPO3		608013
ENSG00000109686	NP_001009555.2		608089
ENSG00000148672	GLUDP5	138130	608089
ENSG00000198855	NP_009007.2		608089
ENSG00000115306	SPTBN1	182790	608093
ENSG00000133812	SBF2	607697	608099
ENSG00000163902	RPN1	180470	608104
ENSG00000164211	STARD4	607049	608106
ENSG00000175376	NP_115701.2		608115
ENSG00000040933	INPP4A		608180
ENSG00000128654	MTX2	608555	608389
ENSG00000115109	EPB41L5		608395
ENSG00000175183	CSRP2	601871	608443
ENSG00000109536	FRG1	601278	608540
ENSG00000084733	RAB10		608611
ENSG00000070367	EXOC5	604469	608623
ENSG00000112379	KIAA1244		608627
ENSG00000132911	NMUR2	605108	608634
ENSG00000115661	STK16		608636
ENSG00000198399	ITSN2	604464	608641
ENSG00000115446	UNC50		608688
ENSG00000164077	MON1A		608709
ENSG00000079335	CDC14A		608776
ENSG00000198130	HIBCH	610690	608782
ENSG00000164209	SLC25A46	610826	608810
ENSG00000163357	DCST1		608840
ENSG00000099219	ERMP1		608890
ENSG00000075975	MKRN2	608426	608931
ENSG00000137807	KIF23	605064	609015
ENSG00000170365	SMAD1	601595	609054
ENSG00000145545	SRD5A1	184753	609060
ENSG00000159267	HLCS	609018	609141
ENSG00000123159	GIPC1	605072	609180
ENSG00000143322	ABL2		609260
ENSG00000105173	CCNE1	123837	609265
ENSG00000132005	RFX1	600006	609283
ENSG00000075131	TIPIN		609284
ENSG00000167526	RPL13	113703	609286
ENSG00000179091	CYC1	123980	609304
ENSG00000135821	GLUL	138290	609310
ENSG00000099795	NDUFB7	603842	609441
ENSG00000111231	ATPBD1C		609528
ENSG00000187772	LIN28B		609597
ENSG00000204348	DOM3Z	605996	609621
ENSG00000172482	AGXT	604285	609628
ENSG00000120738	EGR1	128990	609823
ENSG00000169223	LMAN2	609551	609887
ENSG00000105402	NAPA	603215	609924
ENSG00000119614	VSX2	142993	610015
ENSG00000112306	RPS12	603660	610090
ENSG00000198901	PRC1	603484	610092
ENSG00000137509	PRCP	176785	610093
ENSG00000088205	DDX18	606355	610127
ENSG00000110911	SLC11A2	600523	610205
ENSG00000120616	EPC1		610217
ENSG00000071537	SEL1L	602329	610333
ENSG00000137573	SULF1		610377
ENSG00000117614	SYF2	607090	610489
ENSG00000177628	GBA	606463	610532
ENSG00000184752	NDUFA12		610539
ENSG00000073803	MAP3K13	604915	610678
ENSG00000164347	GFM2	606544	610682
ENSG00000115275	GCS1_HUMAN	601336	610687
ENSG00000163378	C3orf64		610725
ENSG00000160087	UBE2J2		610743
ENSG00000099797	GPSN2		610755
ENSG00000147548	WHSC1L1	607083	610756
ENSG00000077463	SIRT6	606211	610759
ENSG00000155850	SLC26A2	606718	610773
ENSG00000109339	MAPK10		610799
ENSG00000179087	MGAM	154360	610828
ENSG00000198380	GFPT1	138292	610854
ENSG00000144559	C3orf31		610878
ENSG00000122965	RBM19
ENSG00000127329	PTPRB	176882
ENSG00000177453	NIM1_HUMAN
ENSG00000088179	PTPN4	176878
ENSG00000176055	NP_981951.1
ENSG00000184117	NIPSNAP1	603249
ENSG00000127445	PIN1	601052
ENSG00000182077	PTCHD3
ENSG00000110711	AIP	605555
ENSG00000153933	DGKE	601440
ENSG00000130305	NSUN5
ENSG00000145332	KLHL8
ENSG00000215440	NPEPL1
ENSG00000179295	PTPN11
ENSG00000177556	ATOX1	602270
ENSG00000185920	PTCH1	601309
ENSG00000099341	PSMD8
ENSG00000110801	PSMD9	603146
ENSG00000170929	OR1M1
ENSG00000101958	GLRA2	305990
ENSG00000159733	ZFYVE28
ENSG00000158079	PTPDC1
ENSG00000146733	PSPHL	172480
ENSG00000011304	PTBP1
ENSG00000078403	MLLT10
ENSG00000101161	PRPF6
ENSG00000112739	PRPF4B	602338
ENSG00000174231	PRPF8	607300
ENSG00000112981	NME5	603575
ENSG00000106638	TBL2	605842
ENSG00000185246	PRPF39
ENSG00000105618	PRPF31	606419
ENSG00000074590	NUAK1	608130
ENSG00000196367	TRRAP	603015
ENSG00000197746	PSAP	176801
ENSG00000197746	PSAP	176801
ENSG00000140575	IQGAP1	603379
ENSG00000171566	PLRG1	605961
ENSG00000197746	PSAP	176801
ENSG00000164244	PRRC1
ENSG00000147421	HMBOX1
ENSG00000011052	NME2	156491
ENSG00000106392	C1GALT1	610555
ENSG00000100033	PRODH	606810
ENSG00000132600	PRMT7
ENSG00000077942	FBLN1
ENSG00000100033	PRODH	606810
ENSG00000121068	TBX2	600747
ENSG00000115825	PRKD3	607077
ENSG00000101856	PGRMC1	300435
ENSG00000126457	PRMT1	602950
ENSG00000183943	PRKX	300083
ENSG00000184840	TMED9
ENSG00000134899	ERCC5	133530
ENSG00000186141	POLR3C
ENSG00000110107	PRPF19	608330
ENSG00000174576	NPAS4	608554
ENSG00000166741	NNMT	600008
ENSG00000176920	FUT2	182100
ENSG00000007062	PROM1	604365
ENSG00000161270	PRODH2
ENSG00000087191	PSMC5	601681
ENSG00000111348	ARHGDIB	602843
ENSG00000076685	NT5C2	600417
ENSG00000100519	PSMC6	602708
ENSG00000165916	PSMC3	186852
ENSG00000136327	NKX2-8	603245
ENSG00000100764	PSMC1	602706
ENSG00000010322	NISCH
ENSG00000161057	PSMC2	154365
ENSG00000175166	PSMD2	606223
ENSG00000108551	RASD1	605550
ENSG00000163636	PSMD6
ENSG00000108344	PSMD3
ENSG00000185627	PSMD13	603481
ENSG00000103671	TRIP4	604501
ENSG00000173692	PSMD1
ENSG00000197170	PSMD12	604450
ENSG00000108671	PSMD11	604449
ENSG00000106588	PSMA2	176842
ENSG00000104938	CLEC4M	605872
ENSG00000206579	XKR4
ENSG00000065057	NTHL1	602656
ENSG00000144021	CIAO1	604333
ENSG00000065320	NTN1	601614
ENSG00000130332	NM_016199.1
ENSG00000159792	PSKH1	177015
ENSG00000087095	NLK	609476
ENSG00000073536	NLE1
ENSG00000159377	PSMB4	602177
ENSG00000104637	PINX1_HUMAN	606505
ENSG00000142507	PSMB6	600307
ENSG00000108294	PSMB3	602176
ENSG00000143106	PSMA5	176844
ENSG00000165995	CACNB2	600003
ENSG00000156110	ADK	102750
ENSG00000160179	ABCG1
ENSG00000179837	RBM15B
ENSG00000094631	HDAC6	300272
ENSG00000160602	NEK8	609799
ENSG00000119707	RBM25
ENSG00000166508	MCM7	600592
ENSG00000171174	RBKS
ENSG00000137714	FDX1	103260
ENSG00000198042	RBM13
ENSG00000134077	THUMPD3
ENSG00000102978	POLR2C	180663
ENSG00000129559	NEDD8	603171
ENSG00000138674	SEC31A
ENSG00000153266	FEZF2
ENSG00000182901	RGS7
ENSG00000157110	RBPMS
ENSG00000168214	RBPJ	147183
ENSG00000106771	C9orf5
ENSG00000091009	RBM27
ENSG00000076053	RBM7
ENSG00000003756	RBM5	606884
ENSG00000131051	RBM39	604739
ENSG00000076864	RAP1GAP	600278
ENSG00000065150	RANBP5	602008
ENSG00000082641	NFE2L1	163260
ENSG00000157014	TATDN2
ENSG00000156873	PHKG2	172471
ENSG00000031823	RANBP3	603327
ENSG00000088833	NSFL1C	606610
ENSG00000122643	NT5C3	606224
ENSG00000132341	RANP1	601179
ENSG00000182149	KIAA0174
ENSG00000113558	SKP1A	601434
ENSG00000123094	RASSF8	608231
ENSG00000167433	ARHGAP23	610590
ENSG00000101773	RBBP8
ENSG00000031544	NR2E3	604485
ENSG00000122257	RBBP6	600938
ENSG00000138670	RASGEF1B
ENSG00000131408	NR1H2	600380
ENSG00000196597	ZNF782
ENSG00000156482	RPL30	180467
ENSG00000162992	NEUROD1	601724
ENSG00000145494	NDUFS6	603848
ENSG00000167792	NDUFV1	161015
ENSG00000166405	RIC3
ENSG00000126858	RHOT1
ENSG00000171914	TLN2	607349
ENSG00000163933	RFT1
ENSG00000181222	POLR2A	180660
ENSG00000147509	RGS20	607193
ENSG00000153234	NR4A2	601828
ENSG00000180233	ZNRF2
ENSG00000124784	RIOK1
ENSG00000061936	SFRS8	601945
ENSG00000080345	RIF1	608952
ENSG00000164258	NDUFS4	602694
ENSG00000115286	NDUFS7	601825
ENSG00000110717	NDUFS8	602141
ENSG00000163714	SR140_HUMAN
ENSG00000139722	VPS37B	610037
ENSG00000167792	NDUFV1	161015
ENSG00000079841	RIMS1	606629
ENSG00000154710	KCTD7
ENSG00000142444	C19orf52
ENSG00000141837	CACNA1A	601011
ENSG00000129625	REEP5
ENSG00000157191	NECAP2
ENSG00000104897	SF3A2	600796
ENSG00000146701	MDH2	154100
ENSG00000100387	RBX1	603814
ENSG00000004700	RECQL	600537
ENSG00000115286	NDUFS7	601825
ENSG00000158987	FNIP1	610499
ENSG00000049541	RFC2	600404
ENSG00000071859	FAM50A	300453
ENSG00000009413	REV3L	602776
ENSG00000135002	RFK
ENSG00000170275	CRTAP	605497
ENSG00000163918	RFC4	102577
ENSG00000073969	NSF
ENSG00000178127	NDUFV2	600532
ENSG00000108733	PEX12	601758
ENSG00000155893	ACPL2
ENSG00000079313	REXO1	609614
ENSG00000173011	Q86TJ2_HUMAN
ENSG00000068976	PYGM	608455
ENSG00000186322	Q8N824_HUMAN
ENSG00000164466	SFXN1
ENSG00000166183	Q86U10_HUMAN
ENSG00000104524	PYCRL
ENSG00000162882	HAAO	604521
ENSG00000096153	Q5SQ49_HUMAN
ENSG00000130520	LSM4	607284
ENSG00000121350	PYROXD1
ENSG00000172869	DMXL1	605671
ENSG00000172053	QARS	603727
ENSG00000105135	OR10B1P
ENSG00000128581	RABL5
ENSG00000011478	QPCTL
ENSG00000134072	CAMK1	604998
ENSG00000090316	MAEA	606801
ENSG00000186979	Q96BK8_HUMAN
ENSG00000114982	Q9P2N6-4
ENSG00000135945	REV1	606134
ENSG00000185596	Q9NSV7_HUMAN
ENSG00000183255	PTTG1IP	603784
ENSG00000054356	PTPRN	601773
ENSG00000102893	PHKB	172490
ENSG00000100138	NHP2L1	601304
ENSG00000143815	LBR	600024
ENSG00000198650	TAT	276600
ENSG00000144061	NPHP1
ENSG00000116062	MSH6	600678
ENSG00000105426	PTPRS	601576
ENSG00000117481	NSUN4
ENSG00000160220	PWP2	601475
ENSG00000137486	ARRB1
ENSG00000198786	MT-ND5	516005
ENSG00000096063	SRPK1	601939
ENSG00000101417	PXMP4
ENSG00000130508	PXDN
ENSG00000151092	NGLY1	610661
ENSG00000164038	NHEDC2
ENSG00000091127	PUS7
ENSG00000110060	PUS3
ENSG00000177192	PUS1
ENSG00000111667	USP5	601447
ENSG00000151514	SALL3	605079
ENSG00000137474	MYO7A	276903
ENSG00000142534	RPS11	180471
ENSG00000105379	ETFB	130410
ENSG00000175582	RAB6C
ENSG00000138069	RAB1A
ENSG00000204310	AGPAT1	603099
ENSG00000166128	RAB8B
ENSG00000075785	RAB7A	602298
ENSG00000172613	RAD9A	603761
ENSG00000164080	RAD54L2
ENSG00000152942	RAD17
ENSG00000153201	RANBP2	601181
ENSG00000198598	MMP17	602285
ENSG00000006451	RALA	179550
ENSG00000163634	THOC7
ENSG00000169599	NFU1	608100
ENSG00000100271	TTLL1	608955
ENSG00000113522	RAD50	604040
ENSG00000164754	RAD21	606462
ENSG00000131242	RAB11FIP4
ENSG00000115685	PPP1R7	602877
ENSG00000166228	PCBD1	126090
ENSG00000213977	TAX1BP3
ENSG00000080371	RAB21
ENSG00000129646	QRICH2
ENSG00000178814	OPLAH
ENSG00000174695	TMEM167
ENSG00000179912	R3HDM2
ENSG00000185149	NPY2R	162642
ENSG00000120992	LYPLA1	605599
ENSG00000148200	NR6A1
ENSG00000126062	TMEM115	607069
ENSG00000118873	RAB3GAP2	609275
ENSG00000101608	MLRM_HUMAN	609211
ENSG00000152932	RAB3C
ENSG00000132330	SCLY
ENSG00000128039	NP_078868.1
ENSG00000104177	MYEF2
ENSG00000075240	NP_055939.1
ENSG00000115216	NRBP1	606010
ENSG00000130517	PGPEP1
ENSG00000013375	PGM3	172100
ENSG00000175093	SPSB4
ENSG00000112419	PHACTR2	608724
ENSG00000133026	MYH10	160776
ENSG00000174640	SLCO2A1	601460
ENSG00000142657	PGD	172200
ENSG00000113369	ARRDC3
ENSG00000163812	ZDHHC3
ENSG00000150756	NP_954584.2
ENSG00000138768	USO1	603344
ENSG00000100577	GSTZ1	603758
ENSG00000198888	MT-ND1	516000
ENSG00000052795	NP_065891.1
ENSG00000163945	NP_065945.1
ENSG00000171953	ATPAF2	608918
ENSG00000130227	XPO7	606140
ENSG00000130024	PHF10
ENSG00000167085	PHB	176705
ENSG00000136982	NP_076999.1
ENSG00000100410	PHF5A
ENSG00000182117	NOLA3	606471
ENSG00000104883	PEX11G	607583
ENSG00000179832	NP_115826.2
ENSG00000113068	PFDN1	604897
ENSG00000108733	PEX12	601758
ENSG00000060069	CTDP1	604927
ENSG00000110455	NP_115981.1
ENSG00000161202	DVL3	601368
ENSG00000100029	PES1	605819
ENSG00000170515	PA2G4	602145
ENSG00000177628	GBA	606463
ENSG00000127980	PEX1	602136
ENSG00000100034	PPM1F
ENSG00000139197	PEX5
ENSG00000001084	GCLC	606857
ENSG00000152556	PFKM	610681
ENSG00000123349	PFDN5	604899
ENSG00000113597	NP_079217.2
ENSG00000133398	MED10
ENSG00000167107	NP_079425.3
ENSG00000162928	PEX13	601789
ENSG00000101888	NXT2	300320
ENSG00000161048	NP_945341.2
ENSG00000096474	MSH5_HUMAN
ENSG00000184886	PIGW	610275
ENSG00000162300	ZFPL1
ENSG00000172775	NIP30_HUMAN
ENSG00000078142	PIK3C3	602609
ENSG00000011405	PIK3C2A	603601
ENSG00000175602	CCDC85B	605360
ENSG00000090857	NP_060460.3
ENSG00000132424	SFRS18
ENSG00000187609	NP_060290.3
ENSG00000108588	CCDC47
ENSG00000174840	NP_808881.2
ENSG00000196455	PIK3R4	602610
ENSG00000145495	MARCH6
ENSG00000115020	PIP5K3	609414
ENSG00000136930	PSMB7	604030
ENSG00000186889	TMEM17
ENSG00000102900	NUP93
ENSG00000121879	PIK3CA	171834
ENSG00000166598	HSP90B1	191175
ENSG00000125450	NUP85
ENSG00000145675	PIK3R1	171833
ENSG00000121879	PIK3CA	171834
ENSG00000133511	PI4KA	600286
ENSG00000038210	PI4K2B
ENSG00000122557	HERPUD2
ENSG00000185133	PIB5PA	606481
ENSG00000105229	PIAS4	605989
ENSG00000140157	NIPA2
ENSG00000100744	C14orf129
ENSG00000124772	CPNE5	604209
ENSG00000004059	ARF5	103188
ENSG00000092094	OSGEP	610107
ENSG00000171435	KSR2	610737
ENSG00000172238	ATOH1	601461
ENSG00000108262	GIT1	608434
ENSG00000007541	PIGQ	605754
ENSG00000165282	PIGO
ENSG00000105341	NP_060505.1
ENSG00000140451	PIF1
ENSG00000181789	COPG
ENSG00000073921	PICALM	603025
ENSG00000135845	PIGC	601730
ENSG00000052850	ALX4	605420
ENSG00000069943	PIGB	604122
ENSG00000138663	COPS4
ENSG00000164329	PAPD4
ENSG00000165322	ARHGAP12	610577
ENSG00000170271	C5orf4
ENSG00000166889	NP_689929.1
ENSG00000090060	PAPOLA	605553
ENSG00000159461	AMFR	603243
ENSG00000128050	PAICS	172439
ENSG00000136709	WDR33
ENSG00000152520	PAN3
ENSG00000151458	ANKRD50
ENSG00000172803	NP_689973.2
ENSG00000198899	MT-ATP6	516060
ENSG00000103274	NUBP1	600280
ENSG00000155959	VBP1	300133
ENSG00000107147	KCNT1
ENSG00000103479	RBL2	180203
ENSG00000153774	CFDP1	608108
ENSG00000163291	PAQR3
ENSG00000198682	PAPSS2	603005
ENSG00000163528	CHCHD4
ENSG00000140694	PARN	604212
ENSG00000175193	PARL	607858
ENSG00000145476	CYP4V2
ENSG00000167770	OTUB1	608337
ENSG00000160294	MCM3AP	603294
ENSG00000155463	OXA1L	601066
ENSG00000165588	OTX2
ENSG00000164823	OSGIN2	604598
ENSG00000165219	GAPVD1
ENSG00000164796	CSMD3	608399
ENSG00000177058	NP_775785.1
ENSG00000081087	OSTM1	607649
ENSG00000153006	NP_776190.1
ENSG00000137815	RTF1
ENSG00000112530	PACRG	608427
ENSG00000118096	C11orf60
ENSG00000154035	NP_690878.2
ENSG00000138430	OLA1
ENSG00000167037	SGSM1
ENSG00000110514	MADD	603584
ENSG00000198836	OPA1
ENSG00000100836	PABPN1	602279
ENSG00000071462	WBSCR22
ENSG00000127980	PEX1	602136
ENSG00000143870	PDIA6	611099
ENSG00000167004	PDIA3	602046
ENSG00000168291	PDHB	179060
ENSG00000107815	PEO1	606075
ENSG00000140992	PDPK1	605213
ENSG00000127054	CPSF3L
ENSG00000113448	PDE4D	600129
ENSG00000130724	CHMP2A	610893
ENSG00000100889	PCK2	261650
ENSG00000170312	CDC2	116940
ENSG00000115758	ODC1	165640
ENSG00000160201	U2AF1	191317
ENSG00000197329	PELI1
ENSG00000198721	PECI	608024
ENSG00000161395	PERLD1
ENSG00000124299	PEPD	170100
ENSG00000160993	ALKBH4
ENSG00000179889	PDXDC1
ENSG00000118777	ABCG2	603756
ENSG00000108591	DRG2	602986
ENSG00000123136	DDX39
ENSG00000165966	PDZRN4	609730
ENSG00000160209	PDXK	179020
ENSG00000126226	PCID2
ENSG00000165494	PCF11	608876
ENSG00000105953	OGDH	203740
ENSG00000172172	MRPL13	610200
ENSG00000164163	ABCE1	601213
ENSG00000090097	PCBP4
ENSG00000069974	RAB27A	603868
ENSG00000114166	PCAF	602303
ENSG00000157637	NP_612637.1
ENSG00000176102	CSTF3	600367
ENSG00000170786	NP_620419.2
ENSG00000112541	PDE10A
ENSG00000163312	NP_598375.2
ENSG00000186642	PDE2A	602658
ENSG00000154678	PDE1C
ENSG00000140044	NP_569736.1
ENSG00000164169	NP_612373.2
ENSG00000116353	MECR	608205
ENSG00000178105	DDX10	601235
ENSG00000170248	PDCD6IP	608074
ENSG00000010292	NCAPD2
ENSG00000071994	PDCD2	600866
ENSG00000131013	PPIL4	607609
ENSG00000100023	PPIL2	607588
ENSG00000163053	SLC16A14
ENSG00000213639	PPP1CB	600590
ENSG00000138032	PPM1B	603770
ENSG00000183111	NP_001001669.2
ENSG00000103356	EARS2
ENSG00000131626	PPFIA1
ENSG00000104356	POP1	602486
ENSG00000138398	PPIG	606093
ENSG00000084072	PPIE	602435
ENSG00000166794	PPIB	123841
ENSG00000119509	INVS	243305
ENSG00000164951	PPM2C	605993
ENSG00000170854	MINA
ENSG00000160972	PPP1R16A	609172
ENSG00000058272	PPP1R12A	602021
ENSG00000104967	NOVA2	601991
ENSG00000121897	LIAS	607031
ENSG00000147403	RPL10	312173
ENSG00000111110	PPM1H
ENSG00000115241	PPM1G	605119
ENSG00000108091	CCDC6
ENSG00000138111	TMEM180
ENSG00000112941	POLS	605198
ENSG00000183291	SEP15_HUMAN
ENSG00000172336	POP7	606113
ENSG00000134250	NOTCH2	600275
ENSG00000166200	COPS2
ENSG00000132591	ERAL1	607435
ENSG00000163754	GYG1	603942
ENSG00000161980	POLR3K	606007
ENSG00000100413	POLR3H
ENSG00000166321	NUDT13	609233
ENSG00000067113	PPAP2A
ENSG00000130810	PPAN-P2RY11	607793
ENSG00000156194	PPEF2	602256
ENSG00000164172	MOCS2	603708
ENSG00000138621	PPCDC	609854
ENSG00000028277	POU2F2	164176
ENSG00000102312	PORCN
ENSG00000134108	ARL8B
ENSG00000111405	PP11_HUMAN	606720
ENSG00000198791	CNOT7	604913
ENSG00000157426	NP_861522.2
ENSG00000109534	NOLA1	606468
ENSG00000131982	NP_937800.1
ENSG00000106617	PRKAG2	602743
ENSG00000090861	AARS	601065
ENSG00000055044	NOL5_HUMAN
ENSG00000198000	NOL8
ENSG00000146143	PRIM2
ENSG00000198056	PRIM1	176635
ENSG00000011485	PPP5C	600658
ENSG00000172115	CYCS	123970
ENSG00000072062	PRKACA	601639
ENSG00000102221	PHF16	300618
ENSG00000171132	PRKCE	176975
ENSG00000163932	PRKCD	176977
ENSG00000152380	NP_991111.1
ENSG00000197702	PARVA	608120
ENSG00000161999	NP_001005920.2
ENSG00000115761	NOL10
ENSG00000070081	NUCB2	608020
ENSG00000087269	NOL14
ENSG00000178537	SLC25A20	212138
ENSG00000176399	DMRTA1
ENSG00000108946	PRKAR1A	188830
ENSG00000131725	WDR44
ENSG00000151247	EIF4E	133440
ENSG00000141576	RNF157
ENSG00000113593	PPWD1
ENSG00000196850	PPTC7
ENSG00000104695	PPP2CB	176916
ENSG00000117751	PPP1R8	602636
ENSG00000213339	QTRT1	609615
ENSG00000154001	PPP2R5E	601647
ENSG00000092020	PPP2R3C
ENSG00000214122	PPP2R2A	604941
ENSG00000103226	NOMO1	609159
ENSG00000142546	NOSIP
ENSG00000146909	NOM1
ENSG00000163637	PRICKLE2	608501
ENSG00000093009	CDC45L	603465
ENSG00000040487	PQLC2
ENSG00000122490	PQLC1
ENSG00000017373	SNIP_HUMAN	610786
ENSG00000165672	PRDX3	604769
ENSG00000167815	PRDX2	600538
ENSG00000115677	HDLBP	142695
ENSG00000110048	OSBP	167040
ENSG00000188014	NP_001093246.1
ENSG00000070010	UFD1L
ENSG00000105819	PMPCB	603131
ENSG00000166851	PLK1	602098
ENSG00000197594	ENPP1	173335
ENSG00000075651	PLD1	602382
ENSG00000154822	PLCL2
ENSG00000164587	RPS14	130620
ENSG00000177479	ARIH2	605615
ENSG00000073712	PLEKHC1	607746
ENSG00000106144	CASP2	600639
ENSG00000140650	PMM2	601785
ENSG00000173281	PPP1R3B
ENSG00000039650	PNKP	605610
ENSG00000167491	GATAD2A
ENSG00000122512	PMS2	600259
ENSG00000111596	CNOT2	604909
ENSG00000102934	PLLP	600340
ENSG00000163106	PTGD2_HUMAN	602598
ENSG00000161381	PLXDC1	606826
ENSG00000188313	PLSCR1	604170
ENSG00000115657	ABCB6	605452
ENSG00000090975	PITPNM2
ENSG00000135636	DYSF	603009
ENSG00000135473	USP52
ENSG00000067225	PKM2
ENSG00000108528	SLC25A11	604165
ENSG00000100141	PISD
ENSG00000138750	NUP54	607607
ENSG00000172007	RAB33B	605950
ENSG00000180957	PITPNB
ENSG00000162959	MEMO1P
ENSG00000091039	OSBPL8	606736
ENSG00000161714	PLCD3
ENSG00000074621	SLC24A1	603617
ENSG00000150787	PTS	261640
ENSG00000125046	C3orf32
ENSG00000075089	ACTR6
ENSG00000184381	PLA2G6	603604
ENSG00000184381	PLA2G6	603604
ENSG00000137547	MRPL15
ENSG00000148985	NP_055304.1
ENSG00000129151	BBOX1	603312
ENSG00000014824	SLC30A9
ENSG00000184924	NP_001013685.1
ENSG00000151694	ADAM17	603639
ENSG00000170967	DDI1
ENSG00000140876	NUDT7_HUMAN	609231
ENSG00000100142	POLR2F	604414
ENSG00000099817	POLR2E	180664
ENSG00000186184	POLR1D
ENSG00000188167	NP_001034859.1
ENSG00000104853	CLPTM1
ENSG00000173660	UQCRH
ENSG00000141646	SMAD4	600993
ENSG00000049759	NEDD4L
ENSG00000013503	POLR3B
ENSG00000177700	POLR2L	601189
ENSG00000127586	CHTF18
ENSG00000167005	NUDT21	604978
ENSG00000170727	BOP1	610596
ENSG00000163882	POLR2H	606023
ENSG00000138604	GLCE
ENSG00000168522	FNTA	134635
ENSG00000166166	C14orf172
ENSG00000005075	POLR2J
ENSG00000105258	POLR2I	180662
ENSG00000186866	POFUT2	610249
ENSG00000138035	PNPT1	610316
ENSG00000105298	C19orf29
ENSG00000106628	POLD2	600815
ENSG00000196730	DAPK1
ENSG00000100344	PNPLA3	609567
ENSG00000172915	NBEA	604889
ENSG00000100941	PNN	603154
ENSG00000113013	HSPA9	600548
ENSG00000135241	PNPLA8
ENSG00000130653	PNPLA7
ENSG00000113569	NUP155	606694
ENSG00000162869	CCDC128
ENSG00000128595	CALU
ENSG00000051341	POLQ	604419
ENSG00000113721	PDGFRB	173410
ENSG00000188026	NP_847884.1
ENSG00000004142	POLDIP2
ENSG00000155561	NUP205
ENSG00000115350	POLE4	607269
ENSG00000136319	TTC5
ENSG00000177084	POLE	174762
ENSG00000101782	RIOK3	603579
ENSG00000179636	TPPP2
ENSG00000090006	LTBP4
ENSG00000134146	ATPBD4
ENSG00000085978	ATG16L1
ENSG00000143549	TPM3	191030
ENSG00000067533	RRP15
ENSG00000111669	TPI1	190450
ENSG00000077097	TOP2B	126431
ENSG00000213186	TRIM59
ENSG00000078902	TOLLIP	606277
ENSG00000128463	TMEM85
ENSG00000197756	RPL37A
ENSG00000142046	TMEM91	608348
ENSG00000100216	TOMM22	607046
ENSG00000198515	CNGA1	123825
ENSG00000152944	MED21	603800
ENSG00000196459	TRAPPC2	300202
ENSG00000170043	TRAPPC1	610969
ENSG00000182400	TRAPPC6B	610397
ENSG00000181029	TRAPPC5
ENSG00000196655	TRAPPC4	610971
ENSG00000126602	TRAP1	606219
ENSG00000164733	CTSB	116810
ENSG00000186795	KCNK18
ENSG00000188603	CLN3	607042
ENSG00000173540	GMPPB
ENSG00000183763	TRAIP	605958
ENSG00000077235	GTF3C1
ENSG00000164983	TMEM65
ENSG00000165782	TMEM55B	609865
ENSG00000161091	C19orf28
ENSG00000156171	TMEM77
ENSG00000167904	TMEM68
ENSG00000100357	ADSL	608222
ENSG00000143819	EPHX1	132810
ENSG00000109133	TMEM33
ENSG00000169446	TMEM32
ENSG00000151790	TDO2	191070
ENSG00000163900	TMEM41A
ENSG00000144785	TMEM4	605861
ENSG00000179715	FAM113B
ENSG00000068438	FTSJ1	300499
ENSG00000171956	FOXB1
ENSG00000178381	ZFAND2A	610699
ENSG00000111276	CDKN1B	600778
ENSG00000079308	TNS1	600076
ENSG00000159409	TNRC4
ENSG00000137628	NP_060101.2
ENSG00000178297	TMPRSS9	610477
ENSG00000127774	TMEM93
ENSG00000130204	TOMM40	608061
ENSG00000108733	PEX12	601758
ENSG00000185973	TMLHE
ENSG00000123178	C13orf1	607866
ENSG00000006042	TMEM98
ENSG00000172794	RAB37
ENSG00000100304	TTLL12
ENSG00000170296	GABARAP	605125
ENSG00000105171	POP4	606114
ENSG00000118271	TTR	176300
ENSG00000180182	MED14	300182
ENSG00000149547	EI24	605170
ENSG00000168505	GBX2	601135
ENSG00000123607	TTC21B
ENSG00000076321	KLHL20
ENSG00000100479	POLE2	602670
ENSG00000104412	TTC35	607722
ENSG00000018699	TTC27
ENSG00000002745	WNT16	606267
ENSG00000100348	TXN2	609063
ENSG00000141485	SLC13A5	608305
ENSG00000114388	TUSC4	607072
ENSG00000153066	TXNDC11
ENSG00000166479	TXNDC10
ENSG00000114850	SSR3	606213
ENSG00000167513	CDT1	605525
ENSG00000115307	AUP1	602434
ENSG00000167552	TUBA1A	602529
ENSG00000166402	TUB
ENSG00000114383	TUSC2	607052
ENSG00000178952	TUFM	602389
ENSG00000131462	TUBG1	191135
ENSG00000213064	SFT2D2
ENSG00000126814	TRMT5
ENSG00000146856	AGBL3
ENSG00000104321	TRPA1	604775
ENSG00000072756	TRNT1
ENSG00000100416	TRMU	610230
ENSG00000071539	TRIP13	604507
ENSG00000113595	TRIM23	601747
ENSG00000174417	TRHR	188545
ENSG00000104671	DCTN6
ENSG00000038382	TRIO	601893
ENSG00000100284	TOM1	604700
ENSG00000183718	TRIM52
ENSG00000011295	TTC19
ENSG00000146216	TTBK1
ENSG00000128311	TST	180370
ENSG00000138760	SCARB2	602257
ENSG00000052841	TTC17
ENSG00000100678	SLC8A3
ENSG00000113312	TTC1	601963
ENSG00000100300	TSPO	109610
ENSG00000166925	TSC22D4
ENSG00000110844	PRPF40B
ENSG00000127412	TRPV5	606679
ENSG00000168785	TSPAN5
ENSG00000074319	TSG101	601387
ENSG00000135823	STX6	603944
ENSG00000139266	MARCH9
ENSG00000103363	TCEB2	600787
ENSG00000187735	TCEA1P2	601425
ENSG00000176148	TCP11L1
ENSG00000148737	TCF7L2
ENSG00000141002	TCF25
ENSG00000164532	TBX20	606061
ENSG00000154114	TBCEL	610451
ENSG00000105974	CAV1	601047
ENSG00000113643	RARS	107820
ENSG00000184058	TBX1
ENSG00000112592	TBP	600075
ENSG00000139921	TXNDC1	610527
ENSG00000162999	DUSP19
ENSG00000104626	THEX1	608739
ENSG00000081307	UBE1DC1	610552
ENSG00000153914	SFRS12
ENSG00000100296	THOC5
ENSG00000115091	ACTR3	604222
ENSG00000079134	THOC1	606930
ENSG00000090447	TFAP4	600743
ENSG00000100726	TELO2
ENSG00000197905	TEAD4	601714
ENSG00000083544	TDRD3
ENSG00000107537	PHYH	602026
ENSG00000136478	TEX2
ENSG00000135269	TES	606085
ENSG00000113407	TARS	187790
ENSG00000110583	NAT11
ENSG00000177156	TALDO1	602063
ENSG00000147687	TATDN1
ENSG00000174775	HRAS	190020
ENSG00000136104	RNASEH2B
ENSG00000144834	TAGLN3	607953
ENSG00000166337	TAF10	600475
ENSG00000147133	TAF1
ENSG00000125492	BARHL1	605211
ENSG00000149187	CUGBP1	601074
ENSG00000182858	ALG12	607144
ENSG00000106290	TAF6	602955
ENSG00000171530	TBCA
ENSG00000162065	TBC1D24
ENSG00000036054	TBC1D23
ENSG00000125875	TBC1D20
ENSG00000109436	TBC1D9
ENSG00000131374	TBC1D5
ENSG00000079739	PGM1
ENSG00000182490	DCG13_HUMAN
ENSG00000102125	TAZ	300394
ENSG00000102125	TAZ	300394
ENSG00000101181	GTPBP5	610919
ENSG00000116337	AMPD2	102771
ENSG00000160214	RRP1
ENSG00000102125	TAZ	300394
ENSG00000075568	TMEM131
ENSG00000188735	TMEM120B
ENSG00000135119	TMEM118
ENSG00000149483	TMEM138
ENSG00000068912	C2orf30
ENSG00000172432	GTPBP2	607434
ENSG00000130299	GTPBP3
ENSG00000078808	SDF4
ENSG00000086598	TMED2
ENSG00000100575	TIMM9	607384
ENSG00000100258	TMEM112B
ENSG00000125037	TMEM111
ENSG00000109066	TMEM104
ENSG00000196932	TMEM26
ENSG00000166822	TMEM170
ENSG00000102309	PIN4	300252
ENSG00000175497	DPP10
ENSG00000012232	EXTL3	605744
ENSG00000198792	TMEM184B
ENSG00000105854	PON2
ENSG00000001036	FUCA2	136820
ENSG00000179292	TMEM151
ENSG00000105677	TMEM147
ENSG00000108599	AKAP10	604694
ENSG00000103769	RAB11A	605570
ENSG00000102189	EEA1	605070
ENSG00000164180	TMEM161B
ENSG00000177370	TIMM22	607251
ENSG00000099800	TIMM13	607383
ENSG00000134809	TIMM10	602251
ENSG00000105197	TIMM50	607381
ENSG00000104980	TIMM44	605058
ENSG00000137413	TAF8
ENSG00000082068	WDR70
ENSG00000180900	SCRIB
ENSG00000172009	THOP1	601117
ENSG00000113456	RAD1
ENSG00000146426	TIAM2
ENSG00000116001	TIA1	603518
ENSG00000171208	NETO2	607974
ENSG00000170348	TMED10	605406
ENSG00000169490	TM2D2
ENSG00000065268	WDR18
ENSG00000008952	TLOC1	602173
ENSG00000188869	TMC3
ENSG00000171759	PAH	261600
ENSG00000135912	TTLL4
ENSG00000177889	UBE2N	603679
ENSG00000167900	TK1	188300
ENSG00000014919	COX15	603646
ENSG00000160469	BRSK1	609235
ENSG00000038295	TLL1	606742
ENSG00000146872	TLK2	608439
ENSG00000106829	TLE4
ENSG00000108883	EFTUD2	603892
ENSG00000157764	BRAF	164757
ENSG00000105993	DNAJB6
ENSG00000196632	WNK3
ENSG00000157954	WIPI2	609225
ENSG00000144591	GMPPA
ENSG00000105875	WDR91
ENSG00000136485	WDR68	605973
ENSG00000126870	WDR60
ENSG00000004961	HCCS	300056
ENSG00000156795	C8orf32
ENSG00000133316	WDR74
ENSG00000143947	RPS27A	191339
ENSG00000198839	ZNF277P	605465
ENSG00000131781	FMO5	603957
ENSG00000196236	XPNPEP3
ENSG00000169410	PTPN9	600768
ENSG00000184575	XPOT	603180
ENSG00000017260	ATP2C1
ENSG00000132953	XPO4
ENSG00000100567	PSMA3	176843
ENSG00000165392	WRN	604611
ENSG00000111186	WNT5B	606361
ENSG00000059769	GNG10
ENSG00000076924	XAB2	610850
ENSG00000115254	XAB1
ENSG00000186153	WWOX	605131
ENSG00000138442	WDR12
ENSG00000198554	WDHD1
ENSG00000180549	FUT7	602030
ENSG00000157796	WDR19	608151
ENSG00000162604	TM2D1
ENSG00000166596	WDR16
ENSG00000175575	PAAF1
ENSG00000116874	WARS2	604733
ENSG00000140105	WARS	191050
ENSG00000043093	DCUN1D1	605905
ENSG00000174374	WBSCR16
ENSG00000140319	SRP14	600708
ENSG00000132970	WASF3	605068
ENSG00000164078	MST1R	600168
ENSG00000163811	WDR43
ENSG00000047056	WDR37
ENSG00000173418	NAT5	610833
ENSG00000196363	WDR5	609012
ENSG00000121957	GPSM2
ENSG00000060688	WDR57	607797
ENSG00000118965	WDR35
ENSG00000162923	WDR26
ENSG00000185787	MORF4L1	116960
ENSG00000151239	TWF1	610932
ENSG00000149273	RPS3	600454
ENSG00000148225	WDR31
ENSG00000105176	C19orf2	603494
ENSG00000015171	ZMYND11
ENSG00000146007	ZMAT2
ENSG00000168061	SAC3D1
ENSG00000109917	ZNF259	603901
ENSG00000130856	ZNF236
ENSG00000119614	VSX2	142993
ENSG00000185920	PTCH1	601309
ENSG00000164934	WDSOF1
ENSG00000152518	ZFP36L2
ENSG00000114480	GBE1	607839
ENSG00000106263	EIF3B
ENSG00000166140	ZFYVE19
ENSG00000166986	MARS	156560
ENSG00000162378	ZYG11B
ENSG00000111716	LDHB	150100
ENSG00000066379	ZNRD1
ENSG00000106400	ZNHIT1
ENSG00000086827	ZW10	603954
ENSG00000105821	ZRF1
ENSG00000132485	ZRANB2
ENSG00000068028	RASSF1	605082
ENSG00000197202	ZNF452
ENSG00000198026	ZNF335
ENSG00000188906	LRRK2	609007
ENSG00000120963	ZNF706
ENSG00000173545	ZNF622	608694
ENSG00000137177	KIF13A	605433
ENSG00000076513	ANKRD13A
ENSG00000119820	YIPF4
ENSG00000137207	YIPF3	609775
ENSG00000105372	RPS19	603474
ENSG00000047188	YTHDC2
ENSG00000100028	SNRPD3	601062
ENSG00000058799	YIPF1
ENSG00000086589	RBM22
ENSG00000196419	XRCC6	152690
ENSG00000079246	XRCC5	194364
ENSG00000105793	GTPBP10
ENSG00000174111	SOCS7	608788
ENSG00000093217	XYLB	604049
ENSG00000128016	ZFP36	190700
ENSG00000099904	ZDHHC8	608784
ENSG00000162552	WNT4	603490
ENSG00000174165	ZDHHC24
ENSG00000140836	ZFHX3	104155
ENSG00000103723	AP3B2	602166
ENSG00000148516	ZEB1	189909
ENSG00000104219	ZDHHC2
ENSG00000065548	ZC3H15
ENSG00000145826	LECT2	602882
ENSG00000100426	ZBED4
ENSG00000186908	ZDHHC17	607799
ENSG00000112478	VPS52	603443
ENSG00000134744	ZCCHC11
ENSG00000168671	UGT3A2
ENSG00000171234	UGT2B7	600068
ENSG00000019549	SNAI2	602150
ENSG00000175970	UNC119B
ENSG00000114491	UMPS	258900
ENSG00000087510	TFAP2C	601602
ENSG00000109814	UGDH	603370
ENSG00000144224	UBXD2
ENSG00000167671	UBXD1
ENSG00000144744	UBE1C	603172
ENSG00000136731	UGCGL1	605897
ENSG00000175344	CHRNA7	118511
ENSG00000087586	AURKA	603072
ENSG00000056050	C4orf27
ENSG00000133063	CHIT1
ENSG00000156467	UQCRB	191330
ENSG00000162701	DENND1B
ENSG00000142207	URB1	608865
ENSG00000141985	SH3GL1	601768
ENSG00000169021	UQCRFSL1	191327
ENSG00000125351	UPF3B
ENSG00000076248	UNG	191525
ENSG00000112494	UNC93A	607995
ENSG00000125246	CLYBL	609686
ENSG00000112640	PPP2R5D	601646
ENSG00000145020	AMT	238310
ENSG00000068120	COASY	609855
ENSG00000150991	UBC	191321
ENSG00000117143	UAP1	602862
ENSG00000063244	U2AF2	191318
ENSG00000150991	UBC	191343
ENSG00000150991	UBC	191339
ENSG00000133818	RRAS2	600098
ENSG00000149313	AASDHPPT	607756
ENSG00000091164	TXNL1	603049
ENSG00000115514	TXNDC9
ENSG00000213638	ADAT3
ENSG00000077498	TYR	606933
ENSG00000077498	TYR	606933
ENSG00000142544	ATPBD3
ENSG00000155868	MED7	605045
ENSG00000104343	UBE2W
ENSG00000107341	UBE2R2
ENSG00000160714	UBE2Q1
ENSG00000130939	UBE4B
ENSG00000009335	UBE3C
ENSG00000063241	ISOC2
ENSG00000103275	UBE2I	601661
ENSG00000184182	UBE2F
ENSG00000109332	UBE2D3	602963
ENSG00000189007	ADAT2
ENSG00000169660	HEXDC
ENSG00000118515	SGK	602958
ENSG00000163788	SNRK
ENSG00000204574	ABCF1	603429
ENSG00000160695	VPS11	608549
ENSG00000145041	VPRBP
ENSG00000115561	VPS24	610052
ENSG00000177731	FLII	600362
ENSG00000048707	VPS13D
ENSG00000182853	VMO1
ENSG00000035403	VCL	193065
ENSG00000141141	DDX52
ENSG00000153037	SRP19	182175
ENSG00000151967	SCHIP1
ENSG00000165637	VDAC2
ENSG00000170471	KIAA1219
ENSG00000198917	C9orf114
ENSG00000156931	VPS8
ENSG00000143952	VPS54
ENSG00000138376	BARD1	601593
ENSG00000095787	WAC
ENSG00000165816	VWA2
ENSG00000109911	ELP4
ENSG00000059691	PET112L	603645
ENSG00000069329	VPS35	606931
ENSG00000160948	VPS28
ENSG00000151502	VPS26B	610027
ENSG00000006715	VPS41	605485
ENSG00000132780	NASP
ENSG00000177963	RIC8A	609146
ENSG00000170832	USP32	607740
ENSG00000197119	SLC25A29
ENSG00000140455	USP3	604728
ENSG00000170242	USP47
ENSG00000100150	DEPDC5
ENSG00000154832	CXXC1	609150
ENSG00000153107	ANAPC1
ENSG00000130313	PGLS	604951
ENSG00000053501	USE1	610675
ENSG00000159650	UROC1
ENSG00000093167	LRRFIP2
ENSG00000172046	USP19
ENSG00000101557	USP14	607274
ENSG00000116035	VAX2	604295
ENSG00000118640	VAMP8	603177
ENSG00000114686	MRPL3	607118
ENSG00000126756	UXT	300234
ENSG00000096171	VARS	192150
ENSG00000124164	VAPB	605704
ENSG00000112118	MCM3	602693
ENSG00000137343	C6orf134
ENSG00000168096	ANKS3
ENSG00000187555	USP7	602519
ENSG00000138193	PLCE1	608414
ENSG00000132467	UTP3
ENSG00000120800	UTP20
ENSG00000011260	UTP18
ENSG00000109618	SEPSECS
ENSG00000198843	SELT_HUMAN
ENSG00000138018	SELI_HUMAN	607915
ENSG00000163481	RNF25
ENSG00000128059	PPAT	172450
ENSG00000136153	LMO7	604362
ENSG00000092421	SEMA6A
ENSG00000167858	TEKT1	609002
ENSG00000100934	SEC23A	610511
ENSG00000066248	NGEF	605991
ENSG00000140279	DUOX2
ENSG00000132432	SEC61G	609215
ENSG00000176986	SEC24C	607185
ENSG00000138802	SEC24B	607184
ENSG00000149577	SIDT2
ENSG00000166133	RPUSD2
ENSG00000187231	SESTD1
ENSG00000150768	DLAT	608770
ENSG00000134014	ELP3
ENSG00000185917	SETD4
ENSG00000183576	SETD3
ENSG00000163536	SERPINI1	602445
ENSG00000140264	SERF2
ENSG00000198900	TOP1	126420
ENSG00000125354	SEPT6
ENSG00000114786	ACY1	104620
ENSG00000057149	SERPINB4	600518
ENSG00000111897	SERINC1
ENSG00000140386	SCAPER
ENSG00000114650	SCAP	601510
ENSG00000064932	SBNO2
ENSG00000166922	SCG5	173120
ENSG00000092108	SCFD1
ENSG00000116688	MFN2	608507
ENSG00000116030	SUMO1P3	601912
ENSG00000153561	RMND5A
ENSG00000185469	RTL1
ENSG00000136942	RPL35
ENSG00000126524	SBDS	607444
ENSG00000119042	SATB2	608148
ENSG00000125630	POLR1B	602000
ENSG00000129657	SEC14L1	601504
ENSG00000073578	SDHA	600857
ENSG00000012048	BRCA1	113705
ENSG00000131236	CAP1
ENSG00000157020	SEC13	600152
ENSG00000132423	COQ3	605196
ENSG00000073578	SDHA	600857
ENSG00000165525	SDCCAG1	608378
ENSG00000066654	THUMPD1
ENSG00000121064	SCPEP1
ENSG00000165678	GHITM
ENSG00000169439	SDC2	142460
ENSG00000136021	SCYL2
ENSG00000067167	TRAM1	605190
ENSG00000114446	IFT57
ENSG00000110987	BCL7A
ENSG00000161681	SHANK1	604999
ENSG00000164109	MAD2L1	601467
ENSG00000167720	SRR	606477
ENSG00000146414	SHPRH
ENSG00000173548	SH3PX3
ENSG00000104969	SGTA	603419
ENSG00000100359	SGSM3
ENSG00000198862	ZNF294
ENSG00000177301	KCNA2	176262
ENSG00000157212	PAXIP1
ENSG00000104611	SH2D4A
ENSG00000100596	SPTLC2	605713
ENSG00000145604	SKP2
ENSG00000039123	SKIV2L2
ENSG00000138083	SIX3	603714
ENSG00000140199	SLC12A6	604878
ENSG00000088247	KHSRP
ENSG00000126903	SLC10A3	312090
ENSG00000126778	SIX1	601205
ENSG00000159086	C21orf66
ENSG00000092208	SIP1	602595
ENSG00000169375	SIN3A	607776
ENSG00000027847	B4GALT7	604327
ENSG00000089163	SIRT4	604482
ENSG00000137876	C15orf15
ENSG00000136527	SFRS10	602719
ENSG00000136450	SFRS1	600812
ENSG00000120057	SFRP5	604158
ENSG00000197976	SFRS17A	312095
ENSG00000104859	SFRS16
ENSG00000100109	TFIP11
ENSG00000169230	PRELID1	605733
ENSG00000141504	SAT2
ENSG00000099995	SF3A1	605595
ENSG00000168066	SF1
ENSG00000189091	SF3B3	605592
ENSG00000087365	SF3B2	605591
ENSG00000131791	PRKAB2	602741
ENSG00000114738	MAPKAPK3	602130
ENSG00000144040	SFXN5
ENSG00000147419	CCDC25
ENSG00000173349	SFT2D3
ENSG00000184787	UBE2G2	603124
ENSG00000185053	SGCZ	608113
ENSG00000124003	MOGAT1	610268
ENSG00000136492	BRIP1	605882
ENSG00000103544	NP_064710.3
ENSG00000197976	SFRS17A	465000
ENSG00000197976	SFRS17A	465000
ENSG00000115875	SFRS7	600572
ENSG00000124193	SFRS6	601944
ENSG00000151611	MMAA	607481
ENSG00000100316	RPL3	604163
ENSG00000170266	GLB1	230500
ENSG00000108107	RPL28	603638
ENSG00000134825	C11orf10
ENSG00000071082	RPL31
ENSG00000103710	RASL12
ENSG00000138246	DNAJC13
ENSG00000125952	MAX	154950
ENSG00000116251	RPL22	180474
ENSG00000114125	RNF7	603863
ENSG00000161970	RPL26	603704
ENSG00000114391	RPL24	604180
ENSG00000138641	HERC3	605200
ENSG00000163468	CCT3
ENSG00000148303	RPL7A
ENSG00000128694	OSGEPL1
ENSG00000183828	NUDT14	609219
ENSG00000115353	TACR1	162323
ENSG00000089157	RPLP0	180510
ENSG00000196814	FAM125B
ENSG00000174444	RPL4	180479
ENSG00000165502	RPL36AL	180469
ENSG00000130255	RPL36
ENSG00000141646	SMAD4	600993
ENSG00000115268	RPS15	180535
ENSG00000196683	TOMM7	607980
ENSG00000145592	RPL37	604181
ENSG00000120925	RNF170
ENSG00000138073	PREB	606395
ENSG00000145860	RNF145
ENSG00000013455	ARPC1A	604220
ENSG00000138942	RNF185
ENSG00000168894	RNF181
ENSG00000068394	GPKOW
ENSG00000026297	RNASET2
ENSG00000105321	CCDC9
ENSG00000180879	SSR4	300090
ENSG00000164167	LSM6	607286
ENSG00000070423	RNF126
ENSG00000123091	RNF11
ENSG00000182551	ADI1
ENSG00000108039	XPNPEP1
ENSG00000174405	LIG4	601837
ENSG00000153574	RPIA	180430
ENSG00000105640	RPL18A	604178
ENSG00000076984	MAP2K7
ENSG00000142541	RPL13A
ENSG00000103494	RPGRIP1L
ENSG00000067900	ROCK1
ENSG00000197381	ADARB1	601218
ENSG00000101654	RNMT	603514
ENSG00000197713	RPE	180480
ENSG00000114331	CENTB2	607766
ENSG00000102218	RP2	312600
ENSG00000007001	UPP2
ENSG00000096150	RS18_HUMAN	180473
ENSG00000179041	RRS1
ENSG00000140660	RUNDC2A
ENSG00000031698	SARS	607529
ENSG00000026036	RTEL1
ENSG00000114767	RRP9
ENSG00000048392	RRM2B	604712
ENSG00000154839	C18orf24
ENSG00000143947	RPS27A	191343
ENSG00000146731	CCT6A	104613
ENSG00000102125	TAZ	300394
ENSG00000085721	RRN3	605121
ENSG00000152700	SAR1B	607690
ENSG00000100347	SAMM50
ENSG00000101347	SAMHD1	606754
ENSG00000115364	MRPL19
ENSG00000152700	SAR1B	607690
ENSG00000129353	SLC44A2	606106
ENSG00000105063	SAPS1	610875
ENSG00000126261	SAE2
ENSG00000163785	RYK	600524
ENSG00000163602	RYBP	607535
ENSG00000166226	CCT2	605139
ENSG00000142230	SAE1
ENSG00000091010	POU4F3	602460
ENSG00000198626	RYR2
ENSG00000163517	HDAC11	607226
ENSG00000105193	RPS16	603675
ENSG00000163516	ANKZF1
ENSG00000115641	FHL2	602633
ENSG00000186468	RPS23	603683
ENSG00000008988	RPS20	603682
ENSG00000172809	RPL38	604182
ENSG00000169750	RAC3	602050
ENSG00000148688	RPP30	606115
ENSG00000177600	RPLP2	180530
ENSG00000164093	PITX2
ENSG00000110700	RPS13	180476
ENSG00000129347	KRI1
ENSG00000150991	UBC	191340
ENSG00000141564	RPTOR_HUMAN	607130
ENSG00000168028	RPSAP15	150370
ENSG00000170889	RPS9	603631
ENSG00000144580	RQCD1
ENSG00000165526	RPUSD4
ENSG00000168876	ANKRD49
ENSG00000114346	ECT2	600586
ENSG00000155100	OTUD6B
ENSG00000188322	SBK1
ENSG00000143947	RPS27A	191321
ENSG00000108443	RPS6KB1	608938
ENSG00000100784	RPS6KA5	603607
ENSG00000083845	RPS5	603630
ENSG00000152268	SPON1	604989
ENSG00000196104	SPOCK3	607989
ENSG00000167588	GPD1	138420
ENSG00000137877	SPTBN5	605916
ENSG00000152767	FARP1	602654
ENSG00000121067	SPOP	602650
ENSG00000063176	SPHK2	607092
ENSG00000114902	SPCS1	610358
ENSG00000123352	SPATS2
ENSG00000135317	SNX14
ENSG00000128487	SPECC1
ENSG00000154380	ENAH
ENSG00000118363	SPCS2
ENSG00000139531	SUOX	606887
ENSG00000143742	SRP9	600707
ENSG00000167881	SRP68	604858
ENSG00000100883	SRP54	604857
ENSG00000144736	SHQ1
ENSG00000144867	SRPRB
ENSG00000089159	PXN	602505
ENSG00000137955	RABGGTB	179080
ENSG00000177628	GBA	606463
ENSG00000006740	RICH2_HUMAN
ENSG00000137767	SQRDL
ENSG00000132471	WBP2	606962
ENSG00000151304	SRFBP1
ENSG00000072310	SREBF1	184756
ENSG00000124380	SNUT3_HUMAN
ENSG00000162591	MEGF6	604266
ENSG00000143977	SNRPG	603542
ENSG00000100523	DDHD1
ENSG00000106355	LSM5	607285
ENSG00000100603	SNW1	603055
ENSG00000124920	C11orf9
ENSG00000124562	SNRPC	603522
ENSG00000104812	GYS1	138570
ENSG00000184381	PLA2G6	603604
ENSG00000106636	YKT6	606209
ENSG00000125743	SNRPD2	601061
ENSG00000123572	NRK
ENSG00000179152	C3orf23
ENSG00000168724	DNJA5_HUMAN
ENSG00000039600	SOX30	606698
ENSG00000115904	SOS1
ENSG00000113140	SPARC	182120
ENSG00000106304	SPAM1
ENSG00000008294	SPAG9
ENSG00000140263	SORD	182500
ENSG00000137693	YAP1
ENSG00000164961	KIAA0196	610657
ENSG00000115234	SNX17	605963
ENSG00000159140	SON	182465
ENSG00000103326	SOLH	603267
ENSG00000142168	SOD1	147450
ENSG00000124702	KLHDC3
ENSG00000123297	TSFM
ENSG00000117298	ECE1
ENSG00000164744	SUNC1
ENSG00000105398	SULT2A1	125263
ENSG00000100297	MCM5	602696
ENSG00000106089	STX1A	186590
ENSG00000154127	STS1_HUMAN	609201
ENSG00000165283	STOML2	608292
ENSG00000133121	STARD13	609866
ENSG00000124222	STX16	603666
ENSG00000103266	STUB1	607207
ENSG00000181234	TMEM132C
ENSG00000162298	SYVN1
ENSG00000197283	SYNGAP1
ENSG00000008056	SYN1	313440
ENSG00000125755	SYMPK
ENSG00000102003	SYP	313475
ENSG00000159082	SYNJ1	604297
ENSG00000070495	JMJD6	604914
ENSG00000197321	SVIL	604126
ENSG00000109111	SUPT6H	601333
ENSG00000136273	HUS1	603760
ENSG00000092201	SUPT16H	605012
ENSG00000166582	PRR6	608139
ENSG00000099994	SUSD2
ENSG00000156502	SUPV3L1
ENSG00000115484	CCT4	605142
ENSG00000180616	SSTR2	182452
ENSG00000173465	SSSCA1	606044
ENSG00000138081	FBXO11	607871
ENSG00000101972	STAG2
ENSG00000004866	ST7
ENSG00000149136	SSRP1	604328
ENSG00000141367	CLTC	118955
ENSG00000138385	SSB	109090
ENSG00000166377	ATP9B
ENSG00000089123	TASP1	608270
ENSG00000177076	ASAH3L
ENSG00000163558	PRKCI	600539
ENSG00000131100	ATP6V1E1	108746
ENSG00000178057	C3orf60
ENSG00000185608	MRPL40	605089
ENSG00000118046	STK11	602216
ENSG00000198648	STK39	607648
ENSG00000152953	STK32B
ENSG00000104375	STK3	605030
ENSG00000072786	STK10	603919
ENSG00000040341	STAU2	605920
ENSG00000108823	SGCA	600119
ENSG00000131748	STARD3	607048
ENSG00000109189	USP46
ENSG00000198718	KIAA0423
ENSG00000155304	STCH	601100
ENSG00000112759	SLC29A1	602193
ENSG00000099940	SNAP29	604202
ENSG00000008300	SLC26A6	604264
ENSG00000164756	SLC30A8
ENSG00000019186	CYP24A1	126065
ENSG00000145740	SLC30A5
ENSG00000091137	SLC26A4	605646
ENSG00000143393	PI4KB	602758
ENSG00000163618	CADPS
ENSG00000183048	SLC25A10
ENSG00000091137	SLC26A4	605646
ENSG00000183765	CHEK2	604373
ENSG00000155850	SLC26A2	606718
ENSG00000102103	PQBP1	300463
ENSG00000124786	SLC35B3
ENSG00000116704	SLC35D1	610804
ENSG00000080189	SLC35C2
ENSG00000157800	SLC37A3
ENSG00000123643	SLC36A1	606561
ENSG00000115084	SLC35F5
ENSG00000181830	SLC35C1	605881
ENSG00000169359	SLC33A1	603690
ENSG00000131864	USP29	609546
ENSG00000136867	SLC31A2	603088
ENSG00000175110	MRPS22	605810
ENSG00000157593	SLC35B2	610788
ENSG00000121073	SLC35B1	610790
ENSG00000197375	SLC22A5	603377
ENSG00000104299	INTS9
ENSG00000110436	SLC1A2	600300
ENSG00000100075	SLC25A1	190315
ENSG00000089060	SLC24A6	609841
ENSG00000101333	PLCB4
ENSG00000117479	SLC19A2	603941
ENSG00000172845	SP3	601804
ENSG00000146828	SLC12A9
ENSG00000163848	SLC12A8
ENSG00000104888	SLC17A7
ENSG00000213563	NP_001001795.1
ENSG00000174327	SLC16A13
ENSG00000106299	WASL	605056
ENSG00000075415	SLC25A3	600370
ENSG00000135093	USP30
ENSG00000144741	SLC25A26
ENSG00000124615	MOCS1	603707
ENSG00000171302	CANT1
ENSG00000164933	SLC25A32	610815
ENSG00000177542	SLC25A22	609302
ENSG00000102743	SLC25A15	603861
ENSG00000115840	SLC25A12	603667
ENSG00000107593	PKD2L1	604532
ENSG00000183032	SLC25A21	607571
ENSG00000115053	NCL	164035
ENSG00000125454	SLC25A19	606521
ENSG00000116698	SMG7	610964
ENSG00000070366	SMG6	610963
ENSG00000100796	SMEK1
ENSG00000166311	SMPD1	607608
ENSG00000088826	SMOX
ENSG00000078053	AMPH
ENSG00000060709	RIMBP2
ENSG00000184408	KCND2	605410
ENSG00000072501	SMC1A	300040
ENSG00000148341	SH3GLB2
ENSG00000198887	SMC5	609386
ENSG00000113810	SMC4	605575
ENSG00000164920	OSR2
ENSG00000077312	SNRPA	182285
ENSG00000163877	SNIP1	608241
ENSG00000118271	TTR	176300
ENSG00000159210	SNF8	610904
ENSG00000104852	SNRP70	180740
ENSG00000132388	UBE2G1	601569
ENSG00000144713	SNORA7A
ENSG00000197157	SND1	602181
ENSG00000076242	MLH1	120436
ENSG00000185420	SMYD3	608783
ENSG00000176658	MYO1D	606539
ENSG00000023608	SNAPC1	600591
ENSG00000151240	DIP2C
ENSG00000132639	SNAP25
ENSG00000175806	MSRA	601250
ENSG00000033867	SLC4A7	603353
ENSG00000163798	SLC4A1AP	602655
ENSG00000103546	SLC6A2
[truncated: 1,765 more rows]

## Sheet: Sheet3
WORM_ID	VALUE	FLY_ID	VALUE_2	genes	presence	genes	presence	phenotype			WormPD	GENES	WORM_ID	genes	presence
WBGene00000366	1	FBgn0015624	1	WBGene00000366	1	WBGene00000366	1	Embryonic lethal, larval lethal, prepupal lethal, adult lethal, hypoactive, neurophysiology defective, developmental rate defective			cbp-1	cbp-1	WBGene00000366	WBGene00000366
WBGene00000431	1	FBgn0004394	1	WBGene00000431	1	WBGene00000431	1	Lethal			ceh-6	ceh-6	WBGene00000431	WBGene00000431
WBGene00000438	1	FBgn0002023	1	WBGene00000438	1	WBGene00000438	1	Larval lethal, neuroanatomy defective			ceh-9	ceh-9	WBGene00000434	WBGene00000431	0	FBgn0024321	none
WBGene00000440	1	FBgn0025334	1	WBGene00000440	1	WBGene00000440	1	none			ceh-14	ceh-14	WBGene00000438	WBGene00000438
WBGene00000447	1	FBgn0028993	1	WBGene00000447	1	WBGene00000447	1	none			ceh-17	ceh-17	WBGene00000440	WBGene00000440
WBGene00000453	1	FBgn0025360	1	WBGene00000453	1	WBGene00000453	1	Embryonic lethal			ceh-24	ceh-24	WBGene00000447	WBGene00000447
WBGene00000454	1	FBgn0003460	1	WBGene00000454	1	WBGene00000454	1	Embryonic lethal, larval lethal, circadian rhythm defective, visual behavior defective, phototaxis behavior defective, neuroanatomy defective, cell death increase			ceh-32	ceh-32	WBGene00000453	WBGene00000453
WBGene00000463	1	FBgn0000157	1	WBGene00000463	1	WBGene00000463	1	Embryonic lethal, larval lethal			ceh-33	ceh-33	WBGene00000454	WBGene00000454
WBGene00000561	1	FBgn0022740	1	WBGene00000561	1	WBGene00000561	1	none			ceh-43	ceh-43	WBGene00000463	WBGene00000463
WBGene00001249	1	FBgn0003507	1	WBGene00001249	1	WBGene00001249	1	Embryonic lethal, neuroanatomy defective			cnd-1	cnd-1	WBGene00000561	WBGene00000561
WBGene00001324	1	FBgn0032401	1	WBGene00001324	1	WBGene00001324	1	none			elt-1	elt-1	WBGene00001249	WBGene00001249
WBGene00001400	1	FBgn0034012	1	WBGene00001400	1	WBGene00001400	1	none			eor-1	eor-1	WBGene00001324	WBGene00001324
WBGene00001707	1	FBgn0004586	1	WBGene00001707	1	WBGene00001707	1	Embryonic lethal			fax-1	fax-1	WBGene00001400	WBGene00001400
WBGene00001975	1	FBgn0038805	1	WBGene00001975	1	WBGene00001975	1	none			grh-1	grh-1	WBGene00001707	WBGene00001707
WBGene00002988	1	FBgn0036274	1	WBGene00002988	1	WBGene00002988	1	none			hmg-5	hmg-5	WBGene00001975	WBGene00001975
WBGene00003014	1	FBgn0035626	1	WBGene00003014	1	WBGene00003014	1	none			lim-6	lim-6	WBGene00002988	WBGene00002988
WBGene00003106	1	FBgn0031706	1	WBGene00003106	1	WBGene00003106	1	none			lin-28	lin-28	WBGene00003014	WBGene00003014
WBGene00003605	1	FBgn0014859	1	WBGene00003605	1	WBGene00003605	1	Pupal lethal, adult lethal			mab-9	mab-9	WBGene00003106	WBGene00003106
WBGene00003654	1	FBgn0004914	1	WBGene00003654	1	WBGene00003654	1	none			nhr-6	nhr-6	WBGene00003605	WBGene00003605
WBGene00004735	1	FBgn0015234	1	WBGene00004735	1	WBGene00004735	1	Lethal, cell death increase			nhr-64	nhr-64	WBGene00003654	WBGene00003654
WBGene00006543	1	FBgn0000179	1	WBGene00006543	1	WBGene00006543	1	Pupal lethal, adult lethal, eye color defective, body color defective, visula behavior defective, phototaxis behavior defective, sterile			sbp-1	sbp-1	WBGene00004735	WBGene00004735
WBGene00006818	1	FBgn0000028	1	WBGene00006818	1	WBGene00006818	1	lethal, olfaction defective, neuroanatomy defective, locomotor defective			tbx-2	tbx-2	WBGene00006543	WBGene00006543
WBGene00006870	1	FBgn0005558	1	WBGene00006870	1	WBGene00006870	1	Embryonic lethal, pupal lethal, adult lethal, locomotor behavior defective, cell death increase, neuroanatomy defective			unc-86	unc-86	WBGene00006818	WBGene00006818
WBGene00006970	1	FBgn0003053	1	WBGene00006970	1	WBGene00006970	1	Embryonic lethal			vab-3	vab-3	WBGene00006870	WBGene00006870
WBGene00007053	1	FBgn0001309	1	WBGene00007053	1	WBGene00007053	1	none			zag-1	zag-1	WBGene00006970	WBGene00006970
WBGene00009998	1	FBgn0035454	1	WBGene00009998	1	WBGene00009998	1	none			tag-192	tag-192	WBGene00007053	WBGene00007053
WBGene00011111	1	FBgn0011715	1	WBGene00011111	1	WBGene00011111	1	Larval lethal, body color defective, female sterile			F22D6.2	F22D6.2	WBGene00009050	WBGene00007053	0	FBgn0053936	none
WBGene00012639	1	FBgn0031375	1	WBGene00012639	1	WBGene00012639	1	none			F53F8.1	F53F8.1	WBGene00009998	WBGene00009998
WBGene00013095	1	FBgn0032516	1	WBGene00013095	1	WBGene00013095	1	none			R07E5.3	R07E5.3	WBGene00011111	WBGene00011111
WBGene00019299	1	FBgn0001981	1	WBGene00019299	1	WBGene00019299	1	Embryonic lethal, larval lethal, pupal lethal, olfaction defective, neurophysiology defective, female sterile			Y38H8A.5	Y38H8A.5	WBGene00012639	WBGene00012639
WBGene00019347	1	FBgn0053197	1	WBGene00019347	1	WBGene00019347	1	none			ing-3	ing-3	WBGene00013095	WBGene00013095
WBGene00020368	1	FBgn0005658	1	WBGene00020368	1	WBGene00020368	1	none			C16A3.1	C16A3.1	WBGene00015806	WBGene00013095	0	FBgn0031655	none
WBGene00022861	1	FBgn0020307	1	WBGene00022861	1	WBGene00022861	1	Larval lethal			K02D7.2	K02D7.2	WBGene00019299	WBGene00019299
WBGene00044330	1	FBgn0000061	1	WBGene00044330	1	WBGene00044330	1	lethal, female sterile			K02H8.1	K02H8.1	WBGene00019347	WBGene00019347
											ast-1	ast-1	WBGene00020368	WBGene00020368
WBGene00006654	1	FBgn0000099	1	WBGene00006654	1	WBGene00006543	0				dve-1	dve-1	WBGene00022861	WBGene00022861
WBGene00003622	1	FBgn0000448	1	WBGene00003622	1	WBGene00003605	0				alr-1	alr-1	WBGene00044330	WBGene00044330
WBGene00000439	1	FBgn0000577	1	WBGene00000439	1	WBGene00000438	0
WBGene00000443	1	FBgn0000611	1	WBGene00000443	1	WBGene00000440	0
WBGene00006773	1	FBgn0001139	1	WBGene00006773	1	WBGene00006543	0
WBGene00006796	1	FBgn0001235	1	WBGene00006796	1	WBGene00006543	0
WBGene00001345	1	FBgn0001297	1	WBGene00001345	1	WBGene00001324	0
WBGene00006743	1	FBgn0001319	1	WBGene00006743	1	WBGene00006543	0
WBGene00007048	1	FBgn0001978	1	WBGene00007048	1	WBGene00006970	0
WBGene00001955	1	FBgn0001994	1	WBGene00001955	1	WBGene00001707	0
WBGene00018849	1	FBgn0002183	1	WBGene00018849	1	WBGene00015806	0
WBGene00000437	1	FBgn0002522	1	WBGene00000437	1	WBGene00000434	0
WBGene00004203	1	FBgn0002783	1	WBGene00004203	1	WBGene00003654	0
WBGene00000428	1	FBgn0002941	1	WBGene00000428	1	WBGene00000366	0
WBGene00015314	1	FBgn0003013	1	WBGene00015314	1	WBGene00013095	0
WBGene00001208	1	FBgn0003345	1	WBGene00001208	1	WBGene00000561	0
WBGene00001574	1	FBgn0003612	1	WBGene00001574	1	WBGene00001400	0
WBGene00006790	1	FBgn0003651	1	WBGene00006790	1	WBGene00006543	0
WBGene00003657	1	FBgn0003720	1	WBGene00003657	1	WBGene00003654	0
WBGene00011327	1	FBgn0003749	1	WBGene00011327	1	WBGene00011111	0
WBGene00002989	1	FBgn0003896	1	WBGene00002989	1	WBGene00002988	0
WBGene00000445	1	FBgn0003986	1	WBGene00000445	1	WBGene00000440	0
WBGene00016407	1	FBgn0004395	1	WBGene00016407	1	WBGene00015806	0
WBGene00001434	1	FBgn0004567	1	WBGene00001434	1	WBGene00001400	0
WBGene00002245	1	FBgn0004837	1	WBGene00002245	1	WBGene00001975	0
WBGene00000451	1	FBgn0004854	1	WBGene00000451	1	WBGene00000447	0
WBGene00003017	1	FBgn0004897	1	WBGene00003017	1	WBGene00003014	0
WBGene00004077	1	FBgn0005612	1	WBGene00004077	1	WBGene00003654	0
WBGene00017687	1	FBgn0005659	1	WBGene00017687	1	WBGene00015806	0
WBGene00001974	1	FBgn0010278	1	WBGene00001974	1	WBGene00001707	0
WBGene00006386	1	FBgn0010356	1	WBGene00006386	1	WBGene00004735	0
WBGene00003018	1	FBgn0010433	1	WBGene00003018	1	WBGene00003014	0
WBGene00000938	1	FBgn0010762	1	WBGene00000938	1	WBGene00000561	0
WBGene00004856	1	FBgn0011648	1	WBGene00004856	1	WBGene00004735	0
WBGene00004858	1	FBgn0011655	1	WBGene00004858	1	WBGene00004735	0
WBGene00001061	1	FBgn0011763	1	WBGene00001061	1	WBGene00000561	0
WBGene00001972	1	FBgn0011764	1	WBGene00001972	1	WBGene00001707	0
WBGene00002987	1	FBgn0013751	1	WBGene00002987	1	WBGene00001975	0
WBGene00000095	1	FBgn0015014	1	WBGene00000095	1	#N/A	0
WBGene00003020	1	FBgn0015799	1	WBGene00003020	1	WBGene00003014	0
WBGene00000220	1	FBgn0016076	1	WBGene00000220	1	#N/A	0
WBGene00017535	1	FBgn0016694	1	WBGene00017535	1	WBGene00015806	0
WBGene00022387	1	FBgn0017453	1	WBGene00022387	1	WBGene00020368	0
WBGene00006698	1	FBgn0017457	1	WBGene00006698	1	WBGene00006543	0
WBGene00003825	1	FBgn0017550	1	WBGene00003825	1	WBGene00003654	0
WBGene00022042	1	FBgn0017565	1	WBGene00022042	1	WBGene00020368	0
WBGene00003511	1	FBgn0017578	1	WBGene00003511	1	WBGene00003106	0
WBGene00000410	1	FBgn0019949	1	WBGene00000410	1	WBGene00000366	0
WBGene00000914	1	FBgn0020379	1	WBGene00000914	1	WBGene00000561	0
WBGene00006766	1	FBgn0020912	1	WBGene00006766	1	WBGene00006543	0
WBGene00000472	1	FBgn0022959	1	WBGene00000472	1	WBGene00000463	0
WBGene00001236	1	FBgn0023211	1	WBGene00001236	1	WBGene00000561	0
WBGene00019424	1	FBgn0023417	1	WBGene00019424	1	WBGene00019347	0
WBGene00003681	1	FBgn0023546	1	WBGene00003681	1	WBGene00003654	0
WBGene00018285	1	FBgn0024555	1	WBGene00018285	1	WBGene00015806	0
WBGene00013128	1	FBgn0024887	1	WBGene00013128	1	WBGene00013095	0
WBGene00009553	1	FBgn0025635	1	WBGene00009553	1	WBGene00009050	0
WBGene00003148	1	FBgn0026208	1	WBGene00003148	1	WBGene00003106	0
WBGene00003000	1	FBgn0026411	1	WBGene00003000	1	WBGene00002988	0
WBGene00012209	1	FBgn0026582	1	WBGene00012209	1	WBGene00011111	0
WBGene00001092	1	FBgn0028926	1	WBGene00001092	1	WBGene00000561	0
WBGene00021924	1	FBgn0029152	1	WBGene00021924	1	WBGene00020368	0
WBGene00013236	1	FBgn0029885	1	WBGene00013236	1	WBGene00013095	0
WBGene00022182	1	FBgn0030093	1	WBGene00022182	1	WBGene00020368	0
WBGene00015809	1	FBgn0030878	1	WBGene00015809	1	WBGene00015806	0
WBGene00018836	1	FBgn0030990	1	WBGene00018836	1	WBGene00015806	0
WBGene00013595	1	FBgn0031298	1	WBGene00013595	1	WBGene00013095	0
WBGene00001207	1	FBgn0031511	1	WBGene00001207	1	WBGene00000561	0
WBGene00003059	1	FBgn0031736	1	WBGene00003059	1	WBGene00003014	0
WBGene00004319	1	FBgn0031759	1	WBGene00004319	1	WBGene00003654	0
WBGene00022269	1	FBgn0031851	1	WBGene00022269	1	WBGene00020368	0
WBGene00001585	1	FBgn0031873	1	WBGene00001585	1	WBGene00001400	0
WBGene00021538	1	FBgn0031991	1	WBGene00021538	1	WBGene00020368	0
WBGene00015143	1	FBgn0032794	1	WBGene00015143	1	WBGene00013095	0
WBGene00021132	1	FBgn0032816	1	WBGene00021132	1	WBGene00020368	0
WBGene00016200	1	FBgn0033015	1	WBGene00016200	1	WBGene00015806	0
WBGene00003826	1	FBgn0033029	1	WBGene00003826	1	WBGene00003654	0
WBGene00020320	1	FBgn0033183	1	WBGene00020320	1	WBGene00019347	0
WBGene00009189	1	FBgn0033317	1	WBGene00009189	1	WBGene00009050	0
WBGene00020251	1	FBgn0033417	1	WBGene00020251	1	WBGene00019347	0
WBGene00014075	1	FBgn0033474	1	WBGene00014075	1	WBGene00013095	0
WBGene00001470	1	FBgn0033636	1	WBGene00001470	1	WBGene00001400	0
WBGene00008606	1	FBgn0033815	1	WBGene00008606	1	WBGene00007053	0
WBGene00018009	1	FBgn0034057	1	WBGene00018009	1	WBGene00015806	0
WBGene00013676	1	FBgn0034537	1	WBGene00013676	1	WBGene00013095	0
WBGene00009772	1	FBgn0034814	1	WBGene00009772	1	WBGene00009050	0
WBGene00008386	1	FBgn0035136	1	WBGene00008386	1	WBGene00007053	0
WBGene00012644	1	FBgn0035202	1	WBGene00012644	1	WBGene00012639	0
WBGene00021637	1	FBgn0035449	1	WBGene00021637	1	WBGene00020368	0
WBGene00022794	1	FBgn0035520	1	WBGene00022794	1	WBGene00020368	0
WBGene00017733	1	FBgn0035830	1	WBGene00017733	1	WBGene00015806	0
WBGene00009084	1	FBgn0036124	1	WBGene00009084	1	WBGene00009050	0
WBGene00016754	1	FBgn0036126	1	WBGene00016754	1	WBGene00015806	0
WBGene00012948	1	FBgn0036268	1	WBGene00012948	1	WBGene00012639	0
WBGene00008683	1	FBgn0036314	1	WBGene00008683	1	WBGene00007053	0
WBGene00019257	1	FBgn0036555	1	WBGene00019257	1	WBGene00015806	0
WBGene00001029	1	FBgn0037051	1	WBGene00001029	1	WBGene00000561	0
WBGene00009672	1	FBgn0037466	1	WBGene00009672	1	WBGene00009050	0
WBGene00006975	1	FBgn0037471	1	WBGene00006975	1	WBGene00006970	0
WBGene00010892	1	FBgn0038039	1	WBGene00010892	1	WBGene00009998	0
WBGene00011253	1	FBgn0038046	1	WBGene00011253	1	WBGene00011111	0
WBGene00021931	1	FBgn0038047	1	WBGene00021931	1	WBGene00020368	0
WBGene00010476	1	FBgn0038772	1	WBGene00010476	1	WBGene00009998	0
WBGene00007776	1	FBgn0038851	1	WBGene00007776	1	WBGene00007053	0
WBGene00022500	1	FBgn0039152	1	WBGene00022500	1	WBGene00020368	0
WBGene00000376	1	FBgn0039168	1	WBGene00000376	1	WBGene00000366	0
WBGene00012735	1	FBgn0039169	1	WBGene00012735	1	WBGene00012639	0
WBGene00007042	1	FBgn0039227	1	WBGene00007042	1	WBGene00006970	0
WBGene00016620	1	FBgn0039489	1	WBGene00016620	1	WBGene00015806	0
WBGene00003510	1	FBgn0039509	1	WBGene00003510	1	WBGene00003106	0
WBGene00003222	1	FBgn0039559	1	WBGene00003222	1	WBGene00003106	0
WBGene00000584	1	FBgn0040318	1	WBGene00000584	1	WBGene00000561	0
WBGene00004949	1	FBgn0042630	1	WBGene00004949	1	WBGene00004735	0
WBGene00020823	1	FBgn0043002	1	WBGene00020823	1	WBGene00020368	0
WBGene00009174	1	FBgn0052264	1	WBGene00009174	1	WBGene00009050	0
WBGene00001377	1	FBgn0063692	1	WBGene00001377	1	WBGene00001324	0
