# Supplementary material for: Comparative analysis of function and interaction of transcription factors in nematodes: Extensive conservation of orthology coupled to rapid sequence evolution
Source: BMC Genomics. 2008 Aug 27;9:399. doi: 10.1186/1471-2164-9-399 (PMC2533025; doi:10.1186/1471-2164-9-399)
Supplement: Additional file 9 — BLASTP hits of C. briggsae-divergent TFs in C. elegans genome. [file 1471-2164-9-399-S9.xls]

## Sheet: Sheet1
BLASTP hits of C. briggsae-divergent TF genes in C. elegans genome
C. briggsae TF gene	Description	C. elegans homolog(s)	BLASTP E-value
CBG07501	ZF, C2H2-type	egl-43	0.082
CBG14033	bHLH	hlh-25; hlh-26; hlh-27; hlh-28; hlh-29	0.063
CBG06833	ZF, C2H2-type	F47E1.3	0.052
CBG24783	bHLH	zip-1	0.026
CBG07911	bHLH	ceh-37	0.017
CBG02426	ZF, C4 type/NHR	nhr-17	0.002
CBG11788	HOX	Y53C12C.1	0.001
CBG17528	HOX	smc-3	0.001
CBG23749	HOX	ajm-1	0.00061
CBG06831	ZF, C2H2-type	K02D7.2	0.00028
CBG24183	ZF, C4 type/NHR	nhr-104	0.00011
CBG10342	bHLH	hlh-3	3.2e-05
CBG10425	ZF, C2H2-type	Y26D4A.9	1.2e-05
CBG17529	HOX, Myb-like DNA-binding domain	Y55B1BR.3	8.1e-06
CBG10948	HOX	Y38E10A.6	5.7e-06
CBG17776	HOX	ceh-5	2.4e-06
CBG20891	ZF; CCCH type	F02E11.4; Y110A2AL.1; Y110A2AL.10	5.5e-07
CBG06834	ZF, C2H2-type	ZK337.2	5.2e-07
CBG06830	ZF, C2H2-type	blmp-1	1.5e-07
CBG07271	ZF, C2H2-type	Y38H8A.5; M163.2	7.1e-08
CBG10343	bHLH	cnd-1	7e-08
CBG21063	HOX	nmy-2	5.2e-09
CBG16288	HOX	T13C5.4	3e-09
CBG09123	ZF; CCCH type	F02E11.4; Y110A2AL.1; Y110A2AL.10	2.9e-09
CBG13776	ZF; CCCH type	F02E11.4; Y110A2AL.1; Y110A2AL.10	2.6e-09
CBG17043	ZF, C2H2-type	sec-24.1	2e-09
CBG19497	HOX	ceh-38	1e-09
CBG22342	HOX	Y38E10A.6	1.2e-10
CBG06828	ZF, C2H2-type	lin-12	1.1e-10
CBG07135	ZF, C2H2-type	C46E10.9	1e-10
CBG10190	PHD finger	C01G6.5	2.8e-11
CBG10193	PHD finger	ttn-1	2.4e-11
CBG10608	bHLH	ngn-1	5.2e-12
CBG22459	HOX	dlx-1	3.1e-12
CBG19858	ZF, C2H2-type	Y26D4A.9	1.8e-12
CBG19506	ZF, C2H2 and C4-type	ehn-3	1.4e-12
CBG07474	ZF, C2H2-type	tra-1	5.4e-13
CBG01108	ZF, C4 type/NHR	nhr-221	3.1e-13
CBG07478	ZF, C2H2-type	tra-1	1.7e-13
CBG07472	ZF, C2H2-type	tra-1	1.2e-13
CBG19824	HOX, CUT subfamily	ceh-21	9e-14
CBG17047	ZF; CCCH type	mex-5	8.4e-14
CBG11640	T-box family	sea-1	4.5e-14
CBG10306	ZF; CCCH type	F02E11.4; Y110A2AL.1; Y110A2AL.10	3.9e-15
CBG11645	ZF, C2H2-type	eor-1	1.9e-15
CBG17046	ZF; CCCH type	mex-5	1e-15
CBG21591	HOX, CUT subfamily	ceh-49	1e-15
CBG24391	ZF, C4 type/NHR	nhr-181	4.5e-16
CBG01173	ZF, C2H2-type	srj-45	1.1e-16
CBG07223	ZF; CCCH type	F02E11.4; Y110A2AL.1; Y110A2AL.10	1.1e-16
CBG11646	T-box family	sea-1	7.1e-17
CBG15489	GATA family	med-1; med-2	6.6e-17
CBG21589	HOX, CUT subfamily	ceh-49	2.2e-17
CBG20316	HOX	F55F10.1	7.7e-18
CBG24389	T-box family	tbx-30; tbx-39; tbx-40; Y59E9AR.5	6.6e-18
CBG21587	HOX, CUT subfamily	ceh-49	4.8e-18
CBG02192	ZF, C2H2-type	sptf-1	3.4e-18
CBG15047	HOX, CUT subfamily	ceh-49	3.1e-18
CBG07226	ZF; CCCH type	F02E11.4; Y110A2AL.1; Y110A2AL.10	2.2e-18
CBG19501	HMG-box	sox-3	1.2e-18
CBG07191	HMG-box	sox-3	3.7e-19
CBG13715	GATA family	med-1; med-2	3.2e-19
CBG14539	HOX	mls-2	2.6e-19
CBG13704	HMG-box	sox-2	1.3e-19
CBG07951	CCAAT-binding factor (CBF)	Y53H1A.5	1.1e-19
CBG10308	ZF; CCCH type	F02E11.4; Y110A2AL.1; Y110A2AL.10	9.4e-20
CBG07149	ZF, C2H2-type	cbp-1	2.8e-20
CBG15050	HOX, CUT subfamily	ceh-49	1.6e-20
CBG02700	ZF, C4 type/NHR	sex-1	8.6e-21
CBG15828	ZF, C2H2-type	H39E23.3	6.4e-21
CBG19513	HMG-box	sox-2	4.8e-21
CBG20719	ZF, C4 type/NHR	nhr-181	3.4e-21
CBG14134	ZF, C2H2-type	K10B3.5	1e-21
CBG08365	HMG-box	egl-13	5e-22
CBG07189	HMG-box	sox-3	1.3e-22
CBG13679	ZF, C4 type/NHR	sex-1	1.2e-22
CBG19500	HOX, CUT subfamily	ceh-48	5.9e-23
CBG19517	ZF, C2H2-type	ehn-3	4.5e-23
CBG14447	T-box family	tbx-35	1.2e-23
CBG16279	HMG-box	sox-3	4.2e-24
CBG13807	ZF, C4 type/NHR	sex-1	1.7e-24
CBG18500	bHLH	hlh-12	5.6e-25
CBG01922	ZF, C2H2-type	F21G4.5	4.9e-26
CBG12840	HMG-box	sox-1	1.1e-26
CBG23879	HMG-box	pop-1	3.1e-27
CBG19489	HOX, CUT subfamily	ceh-38	2.6e-27
CBG16280	HMG-box	sox-3	2.2e-27
CBG07137	ZF; CCCH type	K02H8.1	8.7e-29
CBG10498	ZF, C4 type/NHR	nhr-237	2.4e-29
CBG13865	HOX, CUT subfamily	ceh-38	1.5e-29
CBG16744	HMG-box	pop-1	4.4e-30
CBG11789	HMG-box	pop-1	3.5e-31
CBG07471	ZF, C2H2-type	tra-1	3e-31
CBG24540	ZF; CCCH type	C33H5.17	2e-31
CBG07475	ZF, C2H2-type	tra-1	1.4e-31
CBG19488	HOX, CUT subfamily	ceh-38	1.3e-31
CBG06625	ZF, C4 type/NHR	nhr-164 ; nhr-165; nhr-169; nhr-174; nhr-217; nhr-77; srt-58	1.1e-31
CBG19496	ZF, C2H2-type	sri-40	1.1e-32
CBG07897	HOX, CUT subfamily	ceh-38	1.1e-34
CBG03688	ZF, C4 type/NHR	nhr-16	6.6e-35
CBG19650	bHLH	hnd-1	4.9e-35
CBG10974	HMG-box	pop-1	4.1e-35
CBG07180	ZF, C2H2-type	lsl-1	1.7e-35
CBG21953	bZIP, PHD finger	C16A11.5	1.6e-36
CBG08000	T-box family	scrm-6	3.3e-37
CBG20787	bun family	Y48C3A.12	1.6e-37
CBG16983	ZF, C4 type/NHR	nhr-167	1.3e-37
CBG07476	ZF, C2H2-type	tra-1	1.2e-37
CBG13668	HOX, CUT subfamily	ceh-21	2.3e-39
CBG01180	ZF, C4 type/NHR	nhr-167	8.4e-40
CBG08958	T-box family	tbx-11	7.3e-40
CBG07744	T-box family	tbx-37	8.1e-41
CBG05212	T-box family	tbx-11	2.5e-41
CBG11404	GATA family	end-3	1.7e-41
CBG23698	ZF, C4 type/NHR	nhr-65	1.7e-41
CBG19502	ZF, C2H2 and C4-type	R08E3.4	1.6e-41
CBG22952	ZF, C4 type/NHR	nhr-26	1.3e-41
CBG19536	ZF, C4 type/NHR	sex-1	8.7e-42
CBG17078	ZF, C4 type/NHR	nhr-112	2.5e-42
CBG24789	ZF, C2H2-type	R04A9.7	6.6e-43
CBG10973	HMG-box	pop-1	4e-43
CBG24390	ZF, C4 type/NHR	nhr-274	5.3e-44
CBG18608	ZF, C4 type/NHR	nhr-94	1.2e-44
CBG17903	ZF, C4 type/NHR	nhr-131	2.3e-46
CBG00043	HOX	mab-5	2.1e-46
CBG19520	ZF, C2H2-type	lsy-2	1e-46
CBG19535	ZF, C4 type/NHR	sex-1	4.7e-47
CBG23031	HOX	nob-1	4.3e-47
CBG17261	T-box family	tbx-37	2.6e-47
CBG04337	T-box family	tbx-38	1.6e-47
CBG09014	T-box family	tbx-11	5.3e-49
CBG02127	ZF, C2H2-type	tra-1	5.4e-50
CBG04336	T-box family	tbx-38	2.1e-50
CBG04338	T-box family	tbx-38	1.3e-50
CBG15506	ZF, C4 type/NHR	nhr-283	6.2e-51
CBG01263	ZF, C4 type/NHR	nhr-237	1.4e-51
CBG01193	ZF, C4 type/NHR	nhr-26	5.3e-52
CBG04534	T-box family	tbx-11	5e-52
CBG06732	ZF, C4 type/NHR	nhr-141	4e-53
CBG16291	ZF, C4 type/NHR	nhr-222	3.3e-53
CBG04845	ZF, C4 type/NHR	nhr-181	1.2e-53
CBG04942	ZF, C4 type/NHR	nhr-283	3.2e-54
CBG06307	ZF, C4 type/NHR	ZK1037.13	2.2e-55
CBG13700	ZF, BED-type	Y105C5A.15	8.8e-57
CBG00500	HOX	C49C3.5	1.2e-57
CBG04783	ZF, C4 type/NHR	nhr-171	6.5e-61
CBG11796	HOX, CUT subfamily	ceh-38	6.4e-63
CBG21999	ZF, C4 type/NHR	nhr-274	5.8e-63
CBG10507	ZF, C4 type/NHR	nhr-154	4.9e-63
CBG19562	ZF, C4 type/NHR	set-11	4.8e-63
CBG01402	ZF, C4 type/NHR	nhr-234	2.2e-63
CBG10702	HOX, CUT subfamily	ceh-38	9.2e-64
CBG21997	ZF, C4 type/NHR	nhr-248; nhr-269; ZK1037.13	6.6e-64
CBG12381	ZF, C2H2-type	F55H12.6	1.9e-64
CBG21293	ZF, C4 type/NHR	nhr-76	6.2e-65
CBG01338	ZF, C4 type/NHR	nhr-237	1.7e-65
CBG20877	T-box family	tbx-37; tbx-38	1e-65
CBG10500	ZF, C4 type/NHR	nhr-167; nhr-233	4.2e-68
CBG01044	DM family	mab-3	3.4e-71
CBG23753	ZF; CCCH type	pos-1	8.6e-73
CBG01262	ZF, C4 type/NHR	nhr-149	1.6e-73
CBG02035	ZF, C2H2-type	tra-4	9.9e-75
CBG10722	ZF, C4 type/NHR	nhr-92	6.4e-77
CBG03687	ZF, C4 type/NHR	nhr-86	2.5e-77
CBG01245	ZF, C4 type/NHR	nhr-184	1.7e-78
CBG16982	ZF, C4 type/NHR	nhr-30	4.1e-80
CBG04928	ZF, C4 type/NHR	nhr-30	1.5e-80
CBG04481	HOX, paired subfamily	vab-3	4.5e-88
CBG19603	ZF, C4 type/NHR	nhr-88	8.8e-89
CBG15631	WD domain	mes-6	3.7e-89
CBG01247	ZF, C4 type/NHR	nhr-133	6.9e-90
CBG15326	ZF, C2H2-type	C06E1.8	3.2e-90
CBG14442	ZF; CCCH type	Y55F3AM.6	2.1e-91
CBG22888	ZF, C4 type/NHR	nhr-98	1.9e-92
CBG01321	ZF, C4 type/NHR	nhr-154	3.5e-94
CBG01227	ZF, C4 type/NHR	nhr-115	6.5e-96
CBG06609	ZF, C4 type/NHR	nhr-102	6e-96
CBG17072	ZF, C4 type/NHR	nhr-112; nhr-150	8.5e-98
CBG19144	ZF, C4 type/NHR	nhr-117	1.2e-98
CBG04950	ZF, C4 type/NHR	nhr-283	3.8e-99
CBG01234	ZF, C4 type/NHR	nhr-59	1.6e-99
CBG14892	Cold-shock protein domain	cey-2	1.4e-99
CBG22872	ZF, C4 type/NHR	nhr-102	1.1e-100
CBG19169	ZF, C4 type/NHR	nhr-30	1.7e-104
CBG01357	ZF, C4 type/NHR	nhr-98	1.3e-105
CBG17908	ZF, C4 type/NHR	nhr-210; nhr-250; nhr-90	8.2e-108
CBG01244	ZF, C4 type/NHR	nhr-133	2.4e-108
CBG01359	ZF, C4 type/NHR	nhr-55	8.89e-112
CBG10390	ZF, C4 type/NHR	nhr-260	2.2e-112
CBG01243	ZF, C4 type/NHR	nhr-133; nhr-190; nhr-83	1e-112
CBG06601	ZF, C4 type/NHR	nhr-178	6e-114
CBG20727	ZF, C4 type/NHR	nhr-170	9.91e-115
CBG15249	ZF, C2H2-type	C09F5.3; grk-2	1.3e-115
CBG01352	ZF, C4 type/NHR	nhr-201; nhr-55	2.8e-119
CBG17901	ZF, C4 type/NHR	nhr-131	1.1e-121
CBG18276	HOX	cut-6; vab-7	9.51e-122
CBG19521	ZF, C2H2-type	lsy-2	5.2e-124
CBG10448	ZF, C4 type/NHR	nhr-115	5.11e-124
CBG01241	ZF, C4 type/NHR	nhr-103; nhr-134; nhr-56	3.9e-127
CBG17041	ZF; CCCH type	C34D10.2	5.4e-128
CBG06497	ZF, C4 type/NHR	nhr-124	1.3e-128
CBG01239	ZF, C4 type/NHR	nhr-126; nhr-134; nhr-18	8.3e-129
CBG04944	ZF, C4 type/NHR	nhr-260	6.4e-133
CBG24924	bHLH	hlh-30	9.31e-134
CBG15303	ZF, C2H2-type	egrh-1	8.99e-147
CBG07058	T-box family	mab-9	2.2e-149
CBG17685	ZF; CCCH type	C33H5.17	4.3e-150
CBG23772	ZF, C2H2-type	F59A3.2; lin-36	7.5e-183
CBG05139	HOX, ZFH subfamily, ZF, C2H2-type	ZC123.3	0
CBG06016	SNF2-related	C52B9.8; psa-4	0
CBG12238	HOX	No clear match	Not applicable
