# Supplementary material for: Comparative analysis of function and interaction of transcription factors in nematodes: Extensive conservation of orthology coupled to rapid sequence evolution
Source: BMC Genomics. 2008 Aug 27;9:399. doi: 10.1186/1471-2164-9-399 (PMC2533025; doi:10.1186/1471-2164-9-399)
Supplement: Additional file 10 — Tandem arrays of TF genes in C. elegans. [file 1471-2164-9-399-S10.xls]

## Sheet: C_ elegans TF arrays
Tandem arrays of TF genes in C. elegans
Chromosome	Number of genes	Number of orthologs	Array composed of only orthologs	Array composed of same family members	C. elegans TF genes	Gene families
1	3	3	Yes	Yes	ZK993.1, Y48G8AL.9, Y48G8AL.10	HOX, ZF-C2H2 type
1	3	2		Yes	C27A12.3, C27A12.2, C27A12.5	ZF-C2H2 type, HOX
1	3	2			C32F10.2, C32F10.5, C32F10.6	Rb, HMG-box, ZF-C4/NHR
1	2	2	Yes		C48E7.11, C48E7.3	bZIP, C/EBP
1	2	2	Yes		W10D5.1,W10D5.3	MADS, ZF-PHD
1	2	2	Yes		D1081.8, K02B12.1	SANT, HOX-POU
1	2	1		Yes	F55D12.3, F55D12.4	ZF-C4/NHR
1	2	1			Y53H1A.2, Y53H1A.5	ZF-C2H2 type, CBFB/NF-YA
1	2	0		Yes	C47F8.8, C47F8.2	ZF-C4/NHR
1	2	0		Yes	ZK1025.9, ZK1025.10	ZF-C4/NHR
1	2	0		Yes	E03H4.13, C54C8.1	ZF-C4/NHR
1	2	0		Yes	F52F12.4, F52F12.6	ZF-C2H2-BED type, ZF-C2H2 type
2	3	3	Yes	Yes	F18A1.4, F18A1.3, F18A1.2	ZF-C2H2-BED type, ZF-C2H2 type
2	3	2		Yes	C07E3.5, C07E3.6, T09F3.1	HOX, ZF-C2H2-BED type
2	3	1		Yes	T22C8.3, T22C8.4, T22C8.5	ZF-C2H2-BED type, ZF-C2H2 type
2	3	0		Yes	F45C12.3, F45C12.2, F45C12.15	HOX
2	3	0		Yes	C46E10.8, C46E10.9, F12E12.5	ZF-C2H2-BED type, ZF-C2H2 type
2	3	0		Yes	T12C9.5, T12C9.1, T12C9.6	ZF-C4/NHR
2	2	2	Yes	Yes	C52E12.6, C52E12.1	ZF-C2H2 type, ZF-C2H2-RING type
2	2	2	Yes		B0286.4, B0286.5	NOT, WH-Forkhead
2	2	2	Yes		F21D12.5, F21D12.1	HOX, ZF-C4/NHR
2	2	1			Y17G7A.1, W03C9.4	AT hook, ZF-C2H2 type
2	2	1			K12H6.1, K12H6.12	ZF-C4/NHR, ZF-C2H2 type
2	2	1			H20J04.3, H20J04.2	MADF, ZF-AT hook
2	2	0		Yes	F28C6.1, F28C6.2	AP-2
2	2	0		Yes	C17C3.8, C17C3.7	bHLH
2	2	0		Yes	C49D10.9, C49D10.6	ZF-C4/NHR
2	2	0		Yes	C17A2.8, C17A2.1	ZF-C4/NHR
3	2	2	Yes	Yes	C07H6.7, R13A5.5	HOX, HOX-labial type
3	2	2	Yes	Yes	T07C4.6, T07C4.2	T-box/TBX2
3	2	1			Y47D3A.6, Y47D3A.10	ZF-C2H2-BED type, T-box/TBX2
3	2	1			Y75B8A.29, Y75B8A.35	HOX, bZIP
3	2	1			Y75B8A.1, Y75B8A.2	HOX, bZIP
3	2	1			ZK652.6, ZK652.5	ZF-C2H2 type, HOX
3	2	1			C38D4.6, C38D4.7	HOX, ZF-C2H2 type
3	2	0		Yes	Y82E9BR.17, Y82E9BR.1	ZF-C2H2 type
3	2	0		Yes	Y48A6C.1, Y48A6C.3	ZF-C2H2 type
4	4	2		Yes	Y41D4B.8, Y41D4B.7, Y41D4B.27, Y41D4B.26	ZF-C4/NHR
4	4	0		Yes	Y116A8C.17, Y116A8C.18, Y116A8C.19, Y116A8C.20	ZF-CCCH type, ZF-C4/NHR
4	3	0		Yes	T07G12.10, T07G12.11, T07G12.12	ZF-C2H2 type
4	2	2	Yes	Yes	Y11D7A.12, Y11D7A.13	ZF-FLYWCH type
4	2	2	Yes		F55A8.1, F52C12.5	ZF, ZF-GATA
4	2	2	Yes		M04B2.3, M04B2.1	YEATS family, ZF-C2H2 type
4	2	2	Yes		C25G4.5, C25G4.4	SDC complex component, SAND
4	2	1		Yes	C28D4.9, C28D4.1	ZF-C4/NHR
4	2	1			R13.1, R13.2	ZF, HOX
4	2	0		Yes	F38C2.7, F38C2.5	ZF-CCCH type
4	2	0		Yes	Y73F8A.16, Y73F8A.17	T-box/TBX2
4	2	0		Yes	H22D14.1, F14A5.1	ZF-C4/NHR
4	2	0		Yes	Y59E9AR.5, Y59E9AR.3	T-box
4	2	0		Yes	F38C2.2, F38C2.8	bHLH
5	8	5		Yes	F47C10.3, F47C10.7, F47C10.8, F47C10.4, C17E7.5, C17E7.6, C17E7.7, C17E7.8	ZF-C4/NHR
5	7	4		Yes	R07B7.13, R07B7.15, R07B7.14, R07B7.16, C13C4.2, C13C4.1, C13C4.3	ZF-C4/NHR
5	7	2		Yes	C33G8.7, C33G8.12, C33G8.8, C33G8.9, C33G8.10, C33G8.11, C33G8.6	ZF-C4/NHR
5	7	1		Yes	F44C8.6, F44C8.5, F44C8.4, F44C8.3, F44C8.10, F44C8.2, F44C8.11	ZF-C4/NHR
5	6	3		Yes	M02H5.1, T01G6.7, T01G6.8, T01G6.6, T01G6.5, T01G6.4	ZF-C4/NHR
5	6	1		Yes	K06B4.1, K06B4.2, K06B4.5, K06B4.7, K06B4.6, K06B4.8	ZF-C4/NHR
5	5	3		Yes	T19A5.4, T19A5.5, F59E11.8, F59E11.10, F59E11.11	ZF-C4/NHR
5	5	2		Yes	F16B4.11, F16B4.12, Y46H3D.5, Y46H3D.6, Y46H3D.7	ZF-C4/NHR
5	5	1		Yes	M02H5.7, M02H5.6, M02H5.5, M02H5.4, M02H5.3	ZF-C4/NHR
5	5	1		Yes	T27B7.6, T27B7.5, T27B7.2, T27B7.4, T27B7.3	ZF-C4/NHR
5	3	2		Yes	F57A10.5, F57A10.6, T26E4.16	ZF-C4/NHR
5	3	1		Yes	F41B5.9, F41B5.10, Y5H2A.2	ZF-C4/NHR
5	2	2	Yes	Yes	T06C12.6, T06C12.7	ZF-C4/NHR
5	2	2	Yes	Yes	C10G8.6, C10G8.7	HOX-SIX
5	2	2	Yes	Yes	VC5.6, VC5.5	ZF-C4/NHR
5	2	2	Yes	Yes	H12C20.6, H12C20.3	ZF-C4/NHR
5	2	2	Yes		T27F2.4, F46F3.1	bZIP, HOX-NK2
5	2	1		Yes	C34D1.1, C34D1.2	ZF-DM
5	2	1		Yes	R11G11.2, R11G11.1	ZF-C4/NHR
5	2	1		Yes	F44C8.8, F44C8.9	ZF-C4/NHR
5	2	1		Yes	C54F6.9, C54F6.8	ZF-C4/NHR
5	2	1		Yes	Y39B6A.17, Y39B6A.47	ZF-C4/NHR
5	2	1		Yes	Y17D7A.3, Y17D7A.1	ZF-C4/NHR
5	2	1		Yes	Y17D7B.1, C54E10.5	ZF-C4/NHR
5	2	1		Yes	R04B5.3, R04B5.4	ZF-C4/NHR
5	2	1		Yes	F16B4.9, F16B4.1	ZF-C4/NHR
5	2	1		Yes	T13F3.2, T13F3.3	ZF-C4/NHR
5	2	1		Yes	K06B4.10, K06B4.11	ZF-C4/NHR
5	2	0		Yes	C06C6.5, C06C6.4	ZF-C4/NHR
5	2	0		Yes	C03G6.8, C03G6.12	ZF-C4/NHR
5	2	0		Yes	C50B6.14, C50B6.8	ZF-C4/NHR
5	2	0		Yes	ZK1037.4, ZK1037.5	ZF-C4/NHR
5	2	0		Yes	ZK6.2, ZK6.1	ZF-C4/NHR
5	2	0		Yes	F09C6.8, F09C6.9	ZF-C4/NHR
5	2	0		Yes	ZK6.5, ZK6.4	ZF-C4/NHR
5	2	0		Yes	C12D5.8, C12D5.2	ZF-C4/NHR
5	2	0		Yes	F10G2.9, C03G6.10	ZF-C4/NHR
5	2	0		Yes	ZK488.2, ZK488.1	ZF-C4/NHR
X	5	2		Yes	T07C5.5, T07C5.4, T07C5.3, T07C5.2, T07C5.2	ZF-C4/NHR
X	3	0		Yes	T26C11.5, T26C11.6, T26C11.7	HOX-CUT
X	2	2	Yes	Yes	C33D12.7, C33D12.1	HOX
X	2	2	Yes	Yes	C37E2.4, C37E2.5	HOX
X	2	2	Yes	Yes	C56E10.1, C56E10.4	ZF-C4/NHR
X	2	2	Yes		F22A3.1, F22A3.5	WH-ETS, HOX
X	2	2	Yes		ZC64.3, ZC64.4	HOX-POU, HOX-LIM
X	2	2	Yes		F16H11.4, F16H11.5	HOX, ZF-C4/NHR
X	2	1		Yes	C39B10.6, C33D3.1	ZF-GATA
X	2	1		Yes	F52E4.8, K10B3.5	ZF-C2H2 type
X	2	1			K08H2.8, K09A11.1	ZF-C4/NHR, ZF-C2H2-BED type
X	2	0		Yes	F31A3.4, F31A3.2	bHLH
X	2	0		Yes	C29F7.4, C29F7.5	WH-Forkhead
X	2	0		Yes	R04A9.5, R04A9.7	HOX
