# Supplementary material for: Comparative analysis of function and interaction of transcription factors in nematodes: Extensive conservation of orthology coupled to rapid sequence evolution
Source: BMC Genomics. 2008 Aug 27;9:399. doi: 10.1186/1471-2164-9-399 (PMC2533025; doi:10.1186/1471-2164-9-399)
Supplement: Additional file 11 — Tandem arrays of TF genes in C. briggsae. [file 1471-2164-9-399-S11.xls]

## Sheet: C. briggsae TF arrays
Tandem arrays of TF genes in C. briggsae
Chromosome	Number of genes	Number of orthologs	Cluster composed of only orthologs	Cluster composed of same family members	C. briggsae TF genes	Gene families
1	6	4		Yes	CBG07928, CBG07951, CBG07952, CBG07957, CBG07977, CBG08000	ZF-C4 type/NHR, CCAAT-binding factor (CBF), ZF-C2H2-type, AT hook, T-box family
1	4	4	Yes		CBG20386, CBG20416, CBG20429, CBG20480	ZF-C2H2-type, P-TEFb, MADF, ZF
1	3	3	Yes	Yes	CBG08512, CBG08513, CBG08515	ZF-C2H2-type, HOX
1	3	3	Yes		CBG18807, CBG18873, CBG19471	EYA family, HMG-box, ZF
1	2	3			CBG12017, CBG12020, CBG12031	PHD finger, ZF-C2H2-type, ZF-CCCH type
1	2	2	Yes		CBG12531, CBG12532	HOX, POU subfamily, Myb-like DNA-binding domain
1	2	2	Yes		CBG12575, CBG12576	bZIP, TonB box, C/EBPA family
1	2	2	Yes		CBG12442, CBG12444	MADS, ZF
1	2	1			CBG05137, CBG05139	HOX, ZF-C2H2-type
1	2	1		Yes	CBG12381, CBG12382	ZF-C2H2-type, ZF-C2H2-BED type
1	2	1		Yes	CBG12839, CBG12840	HMG-box
1	2	1		Yes	CBG22102, CBG22103	ZF-C2H2-type
1	2	0		Yes	CBG03853, CBG03854	ZF-C2H2-type
2	3	3	Yes	Yes	CBG13027, CBG13028, CBG13032	ZF, ZF-C2H2-type
2	3	0		Yes	CBG19496, CBG19497, CBG19500	ZF-C2H2-type, HOX, HOX-CUT
2	3	0		Yes	CBG19514, CBG19517, CBG19520	HOX, ZF-C2H2-type
2	3	0		Yes	CBG04336, CBG04337, CBG04338	T-box family
2	2	2	Yes		CBG00861, CBG18450	HOX-paired, ZF-C2H2-type
2	2	2	Yes		CBG03676, CBG03678	NOT, WH
2	2	2	Yes	Yes	CBG11205, CBG11206	ZF-C2H2-type
2	2	2	Yes	Yes	CBG02756, CBG02753	ZF-C2H2-type
2	2	1		Yes	CBG01045, CBG01044	DM family
2	2	1		Yes	CBG20727, CBG20729	ZF-C4 type/NHR
2	2	1			CBG07041, CBG07036	ZF, ZF-C2H2-type
2	2	0			CBG19501, CBG19502	HMG-box, ZF-C2H2-C4-type
2	2	0		Yes	CBG19535, CBG19536	ZF-C4 type/NHR
2	2	0		Yes	CBG03687, CBG03688	ZF-C4 type/NHR
2	2	0			CBG02700, CBG02698	ZF-C4 type/NHR, ZF-C2H2-type
2	2	0		Yes	CBG20719, CBG20720	ZF-C4 type/NHR
2	2	0		Yes	CBG10343, CBG10342	bHLH
2	2	0		Yes	CBG10193, CBG10190	PHD finger
2	2	0		Yes	CBG17047, CBG17046	ZF-CCCH type
2	2	0			CBG17043, CBG17041	ZF-C2H2-type, ZF-CCCH type
2	2	0		Yes	CBG07226, CBG07225	ZF-CCCH type
2	2	0		Yes	CBG07191, CBG07189	HMG-box
3	3	3	Yes	Yes	CBG16588, CBG16589, CBG16590	ZF-C4 type/NHR, ZF-C2H2-type
3	2	2	Yes	Yes	CBG24603, CBG24602	T-box family
3	2	2	Yes		CBG00029, CBG00030	HOX, ZF
3	2	2	Yes		CBG15133, CBG15132	bHLH, T-box family
3	2	1			CBG13188, CBG13191	ZF-C2H2-type, T-box family
3	2	1			CBG17979, CBG17980	ZF-C2H2-type, HOX
3	2	1			CBG00043, CBG12241	HOX, ZF
3	2	1			CBG15249, CBG15248	ZF-C2H2-type, WH-ETS
3	2	1		Yes	CBG23031, CBG23030	HOX
3	2	0			CBG22459, CBG15631	HOX, WD domain
3	2	0		Yes	CBG18154, CBG18155	GATA family
3	2	0		Yes	CBG06830, CBG06831	ZF-C2H2-type
3	2	0		Yes	CBG06833, CBG06834	ZF-C2H2-type
4	4	3		Yes	CBG13574, CBG13575, CBG13576, CBG13577	ZF-C4 type/NHR
4	3	1		Yes	CBG11645, CBG11646, CBG11647	ZF-C2H2-type, T-box family
4	2	2	Yes		CBG06140, CBG06138	YEATS family, human AF-9-like, ZF-C2H2-type
4	2	2	Yes	Yes	CBG17747, CBG17744	ZF-C4 type/NHR
4	2	2	Yes		CBG05363, CBG05364	ZF-C4 type/NHR, bHLH
4	2	2	Yes	Yes	CBG13548, CBG13549	GATA family
4	2	1		Yes	CBG13700, CBG13701	ZF-BED-type
4	2	1			CBG13807, CBG13809	ZF-C4 type/NHR, bHLH
4	2	1		Yes	CBG14996, CBG14997	ZF-C4 type/NHR
4	2	1			CBG19823, CBG19824	ZF, HOX-CUT
4	2	1			CBG17628, CBG17627	HOX-paired, ZF, MIZ-type
4	2	0			CBG13665, CBG13666	PHD finger, bHLH
4	2	0			CBG13668, CBG13669	HOX-CUT, ZF, PHD-type
4	2	0		Yes	CBG13862, CBG13865	HOX, CUT subfamily
4	2	0		Yes	CBG11640, CBG11641	T-box family
5	6	0		Yes	CBG01243, CBG01244, CBG01245, CBG01246, CBG01247, CBG01248	ZF-C4 type/NHR
5	4	4	Yes	Yes	CBG23383, CBG23381, CBG23380, CBG23379	ZF-C4 type/NHR
5	4	3		Yes	CBG19141, CBG19142, CBG19143, CBG19144	ZF-C4 type/NHR
5	4	1		Yes	CBG10497, CBG10498, CBG10499, CBG10500	ZF-C4 type/NHR
5	3	2		Yes	CBG01233, CBG01234, CBG01235	ZF-C4 type/NHR
5	3	1		Yes	CBG01239, CBG01240, CBG01241	ZF-C4 type/NHR
5	2	2	Yes		CBG06550, CBG01523	ZF-C4 type/NHR, PHD finger
5	2	2	Yes	Yes	CBG06611, CBG06614	ZF-C4 type/NHR
5	2	2	Yes	Yes	CBG01198, CBG01199	ZF-C4 type/NHR
5	2	2	Yes	Yes	CBG23319, CBG23318	ZF-C4 type/NHR
5	2	2	Yes		CBG23294, CBG23291	ZF, HOX
5	2	2	Yes	Yes	CBG19060, CBG19061	ZF-C4 type/NHR
5	2	2	Yes	Yes	CBG19079, CBG19080	ZF-C4 type/NHR
5	2	2	Yes	Yes	CBG22906, CBG22907	ZF-C4 type/NHR
5	2	1			CBG06502, CBG06503	ZF, ZF-C4 type/NHR
5	2	1		Yes	CBG20316, CBG20317	HOX
5	2	1			CBG01158, CBG01159	bZIP, ZF
5	2	1		Yes	CBG01227, CBG01229	ZF-C4 type/NHR
5	2	1		Yes	CBG01250, CBG01251	ZF-C4 type/NHR
5	2	1		Yes	CBG01352, CBG01353	ZF-C4 type/NHR
5	2	1		Yes	CBG09413, CBG09411	DM family
5	2	1		Yes	CBG22872, CBG22874	ZF-C4 type/NHR
5	2	1		Yes	CBG05690, CBG05691	DM family
5	2	0		Yes	CBG17903, CBG17901	ZF-C4 type/NHR
5	2	0		Yes	CBG10447, CBG10448	ZF-C4 type/NHR
5	2	0		Yes	CBG01262, CBG01263	ZF-C4 type/NHR
5	2	0		Yes	CBG04942, CBG04950	ZF-C4 type/NHR
5	2	0		Yes	CBG17078, CBG17072	ZF-C4 type/NHR
5	2	0		Yes	CBG23698, CBG23699	ZF-C4 type/NHR
X	5	0		Yes	CBG07478, CBG07477, CBG07476, CBG07475, CBG07474	ZF-C2H2-type
X	2	2	Yes	Yes	CBG16312, CBG16311	HOX
X	2	2	Yes	Yes	CBG14125, CBG14126	HOX
X	2	2	Yes		CBG14297, CBG14299	HOX-POU, HOX-LIM
X	2	2	Yes		CBG14514, CBG14515	HOX, ZF-C4 type/NHR
X	2	2	Yes		CBG10834, CBG10835	WH-ETS, HOX
X	2	2	Yes	Yes	CBG10857, CBG10861	ZF-C4 type/NHR
X	2	1			CBG04483, CBG04481	HOX, HOX-paired
X	2	1		Yes	CBG14133, CBG14134	ZF-C2H2-type
X	2	1		Yes	CBG14258, CBG14259	HOX
X	2	1		Yes	CBG14538, CBG14539	HOX
X	2	0		Yes	CBG16280, CBG16279	HMG-box
X	2	0		Yes	CBG17528, CBG17529	HOX, HOX, Myb-like DNA-binding domain
X	2	0		Yes	CBG10973, CBG10974	HMG-box
X	2	0		Yes	CBG07472, CBG07471	ZF-C2H2-type
