# Supplementary material for: Comparative analysis of function and interaction of transcription factors in nematodes: Extensive conservation of orthology coupled to rapid sequence evolution
Source: BMC Genomics. 2008 Aug 27;9:399. doi: 10.1186/1471-2164-9-399 (PMC2533025; doi:10.1186/1471-2164-9-399)
Supplement: Additional file 13 — C. elegans genes and their mutant phenotypes in RNAi assays. [file 1471-2164-9-399-S13.xls]

## Sheet: RNAi phenotype
C. elegans genes and their mutant phenotypes in RNAi assays
Viability-E:	Embryonic growth and survival
Viability-PE:	Post-embryonic growth and survival
Others:	Other defects (e.g., life span-related)
Sequence name	CGC name	C. elegans TF	nematode-conserved TF	nematode-fly-mouse-human-conserved TF	Fertility	Viability	Viability-E	Viability-PE	Vulva	Sex	Body	Behavior	Others
B0286.4	ntl-2	Yes	Yes	Yes	Yes	Yes	Yes	Yes	Yes	Yes		Yes
B0336.3		Yes	Yes	Yes		Yes					Yes
C01G8.9	lss-4	Yes	Yes	Yes	Yes	Yes	Yes	Yes	Yes	Yes	Yes
C01H6.5	nhr-23	Yes	Yes	Yes	Yes	Yes	Yes	Yes		Yes	Yes	Yes
C08F8.8	nhr-67	Yes	Yes	Yes		Yes		Yes	Yes	Yes	Yes	Yes
C13G5.1	ceh-16	Yes	Yes	Yes		Yes	Yes				Yes	Yes
C16A3.4		Yes	Yes	Yes	Yes	Yes	Yes	Yes
C25A1.11	aha-1	Yes	Yes	Yes		Yes					Yes	Yes
C26C6.1	tag-185	Yes	Yes	Yes	Yes	Yes	Yes	Yes	Yes	Yes	Yes	Yes
C26C6.5	dcp-66	Yes	Yes	Yes	Yes	Yes	Yes	Yes	Yes	Yes		Yes
C28A5.4	ceh-43	Yes	Yes	Yes	Yes	Yes	Yes	Yes				Yes
C30A5.7	unc-86	Yes	Yes	Yes						Yes		Yes
C32F10.2	lin-35	Yes	Yes	Yes	Yes	Yes	Yes	Yes	Yes	Yes	Yes
C40H5.5	ttx-3	Yes	Yes	Yes	Yes
C48D5.1	nhr-6	Yes	Yes	Yes	Yes	Yes	Yes	Yes
C48E7.3	lpd-2	Yes	Yes	Yes	Yes	Yes		Yes
C49A1.4	eya-1	Yes	Yes	Yes		Yes		Yes			Yes	Yes
D1081.8		Yes	Yes	Yes	Yes	Yes	Yes	Yes
F02E9.2	lin-28	Yes	Yes	Yes						Yes
F11A10.2		Yes	Yes	Yes		Yes	Yes	Yes
F21H11.3	tbx-2	Yes	Yes	Yes		Yes		Yes				Yes
F23B12.7		Yes	Yes	Yes	Yes	Yes	Yes	Yes
F26H9.2		Yes	Yes	Yes		Yes	Yes
F29F11.5	ceh-22	Yes	Yes	Yes		Yes
F29G9.4	fos-1	Yes	Yes	Yes	Yes				Yes	Yes
F30F8.8	taf-5	Yes	Yes	Yes		Yes	Yes	Yes				Yes
F31E3.1	ceh-20	Yes	Yes	Yes		Yes	Yes	Yes	Yes	Yes	Yes	Yes
F38A5.13	dnj-11	Yes	Yes	Yes		Yes	Yes
F41E6.4	smk-1	Yes	Yes	Yes	Yes	Yes	Yes		Yes	Yes		Yes
F43G9.12		Yes	Yes	Yes	Yes	Yes	Yes	Yes	Yes	Yes		Yes
F45E4.9	hmg-5	Yes	Yes	Yes	Yes
F47D12.4	hmg-1.2	Yes	Yes	Yes	Yes	Yes	Yes	Yes	Yes	Yes	Yes
F54F2.2	zfp-1	Yes	Yes	Yes	Yes	Yes	Yes		Yes	Yes
F55A3.3		Yes	Yes	Yes		Yes	Yes
F55B12.1	ceh-24	Yes	Yes	Yes	Yes	Yes	Yes				Yes	Yes
F55D12.4	unc-55	Yes	Yes	Yes								Yes
H25P06.2	cdk-9	Yes	Yes	Yes	Yes	Yes	Yes	Yes				Yes
K01G5.1	tag-331	Yes	Yes	Yes	Yes	Yes	Yes	Yes	Yes	Yes	Yes
K02B12.1	ceh-6	Yes	Yes	Yes	Yes	Yes		Yes			Yes	Yes
K08A8.2	sox-2	Yes	Yes	Yes	Yes	Yes	Yes	Yes		Yes	Yes	Yes
K08B4.1	lag-1	Yes	Yes	Yes	Yes	Yes	Yes	Yes	Yes	Yes	Yes
K10G6.1	lin-31	Yes	Yes	Yes					Yes	Yes	Yes
R03C1.3	cog-1	Yes	Yes	Yes	Yes
R07E5.3		Yes	Yes	Yes	Yes	Yes	Yes	Yes	Yes	Yes		Yes
R10E11.1	cbp-1	Yes	Yes	Yes	Yes	Yes	Yes					Yes
R11E3.6	eor-1	Yes	Yes	Yes		Yes		Yes
R12B2.1	sma-4	Yes	Yes	Yes							Yes
R13A5.5	ceh-13	Yes	Yes	Yes		Yes		Yes			Yes	Yes
R53.3	egl-43	Yes	Yes	Yes	Yes	Yes		Yes	Yes	Yes	Yes	Yes
T05C1.4		Yes	Yes	Yes		Yes	Yes
T20B12.8	hmg-4	Yes	Yes	Yes	Yes	Yes	Yes	Yes	Yes	Yes	Yes	Yes
T23G7.1	dpl-1	Yes	Yes	Yes	Yes	Yes	Yes		Yes	Yes		Yes
T26A5.8		Yes	Yes	Yes	Yes	Yes	Yes
T27A1.6	mab-9	Yes	Yes	Yes		Yes	Yes
T28F12.2	unc-62	Yes	Yes	Yes	Yes	Yes	Yes		Yes	Yes	Yes	Yes
W02D3.9	unc-37	Yes	Yes	Yes		Yes	Yes	Yes				Yes
W02D9.3		Yes	Yes	Yes									Yes
W05E10.3	ceh-32	Yes	Yes	Yes		Yes	Yes	Yes			Yes	Yes
W09C2.1	elt-1	Yes	Yes	Yes		Yes	Yes	Yes	Yes	Yes	Yes	Yes
W10C8.2	pop-1	Yes	Yes	Yes	Yes	Yes	Yes		Yes	Yes	Yes
W10D5.3	gei-17	Yes	Yes	Yes		Yes	Yes		Yes	Yes	Yes
Y105E8A.17	ekl-4	Yes	Yes	Yes	Yes	Yes	Yes					Yes
Y113G7B.23	psa-1	Yes	Yes	Yes	Yes	Yes		Yes	Yes	Yes
Y116A8C.35	uaf-2	Yes	Yes	Yes	Yes	Yes	Yes		Yes	Yes	Yes	Yes
Y15E3A.1	nhr-91	Yes	Yes	Yes		Yes	Yes		Yes	Yes
Y16B4A.1	unc-3	Yes	Yes	Yes								Yes
Y2H9A.1	mes-4	Yes	Yes	Yes	Yes
Y40B1A.4	sptf-3	Yes	Yes	Yes	Yes	Yes	Yes	Yes	Yes	Yes	Yes	Yes
Y47D3B.7	sbp-1	Yes	Yes	Yes	Yes	Yes	Yes	Yes			Yes	Yes
Y48G8AR.1	grh-1	Yes	Yes	Yes	Yes	Yes	Yes	Yes
Y52B11A.9		Yes	Yes	Yes	Yes	Yes	Yes	Yes	Yes	Yes	Yes	Yes
Y56A3A.1	ntl-3	Yes	Yes	Yes		Yes	Yes	Yes
Y56A3A.18		Yes	Yes	Yes	Yes	Yes	Yes	Yes
Y65B4BR.5		Yes	Yes	Yes	Yes	Yes	Yes	Yes	Yes	Yes	Yes	Yes
Y71H2AM.17		Yes	Yes	Yes	Yes	Yes	Yes	Yes	Yes	Yes	Yes	Yes
Y82E9BR.15	elc-1	Yes	Yes	Yes		Yes	Yes	Yes
ZC247.3	lin-11	Yes	Yes	Yes		Yes
ZC518.3	ccr-4	Yes	Yes	Yes		Yes	Yes
ZK1193.5		Yes	Yes	Yes	Yes	Yes		Yes			Yes
B0280.4	odd-1	Yes	Yes			Yes		Yes				Yes
B0286.5	fkh-6	Yes	Yes		Yes				Yes	Yes	Yes
B0304.1	hlh-1	Yes	Yes		Yes	Yes	Yes	Yes			Yes	Yes
B0414.2	rnt-1	Yes	Yes		Yes	Yes	Yes
C01B7.1		Yes	Yes			Yes	Yes	Yes
C01F6.9		Yes	Yes			Yes
C02B8.4	hlh-8	Yes	Yes							Yes
C03B8.4	lin-13	Yes	Yes		Yes	Yes		Yes	Yes	Yes	Yes
C04A2.3	egl-27	Yes	Yes		Yes	Yes	Yes	Yes	Yes	Yes	Yes	Yes
C05D2.5	gak-1	Yes	Yes		Yes
C07A12.5	spr-3	Yes	Yes		Yes
C07H6.7	lin-39	Yes	Yes						Yes	Yes		Yes
C08B11.3		Yes	Yes			Yes	Yes	Yes	Yes	Yes	Yes
C08C3.1	egl-5	Yes	Yes							Yes
C09G9.7		Yes	Yes			Yes	Yes
C12C8.3	lin-41	Yes	Yes		Yes	Yes		Yes	Yes	Yes	Yes	Yes
C13C4.2	nhr-154	Yes	Yes										Yes
C18B12.3	dsc-1	Yes	Yes									Yes
C18D1.1	die-1	Yes	Yes			Yes	Yes	Yes	Yes	Yes	Yes
C25D7.3	sdc-3	Yes	Yes						Yes	Yes	Yes
C25G4.5	dpy-26	Yes	Yes							Yes
C27A12.2		Yes	Yes			Yes	Yes
C32C4.5	mab-23	Yes	Yes								Yes
C32F10.6	nhr-2	Yes	Yes			Yes	Yes	Yes			Yes	Yes
C33D3.1	elt-2	Yes	Yes		Yes	Yes		Yes			Yes	Yes
C34H3.2	odd-2	Yes	Yes			Yes		Yes				Yes
C35C5.1	sdc-2	Yes	Yes		Yes	Yes	Yes	Yes	Yes	Yes	Yes	Yes
C36A4.8	brc-1	Yes	Yes										Yes
C36F7.1	irx-1	Yes	Yes		Yes	Yes		Yes			Yes
C37F5.1	lin-1	Yes	Yes			Yes	Yes		Yes	Yes
C38D4.3	mel-28	Yes	Yes		Yes	Yes	Yes	Yes	Yes	Yes		Yes
C38D4.6	pal-1	Yes	Yes			Yes	Yes
C44B9.4	athp-1	Yes	Yes		Yes
C44C10.8	hnd-1	Yes	Yes		Yes	Yes	Yes	Yes		Yes	Yes
C47C12.3	ref-2	Yes	Yes						Yes	Yes		Yes
C53D5.4	ztf-3	Yes	Yes			Yes	Yes				Yes	Yes
D1046.2		Yes	Yes			Yes		Yes	Yes	Yes		Yes
D1081.2	unc-120	Yes	Yes		Yes	Yes	Yes				Yes	Yes
F09G2.9		Yes	Yes		Yes	Yes	Yes
F10B5.3		Yes	Yes		Yes
F10C1.5	dmd-5	Yes	Yes						Yes	Yes		Yes
F11A1.3	daf-12	Yes	Yes								Yes
F11C1.6	nhr-25	Yes	Yes		Yes	Yes	Yes	Yes		Yes	Yes	Yes
F13C5.2		Yes	Yes			Yes	Yes	Yes
F13D11.2	hbl-1	Yes	Yes		Yes	Yes	Yes	Yes	Yes	Yes	Yes	Yes
F13H6.1		Yes	Yes			Yes						Yes
F15C11.1	sem-4	Yes	Yes							Yes
F16H11.5	nhr-45	Yes	Yes		Yes
F18A1.2	lin-26	Yes	Yes			Yes	Yes	Yes
F18A1.3	lir-1	Yes	Yes			Yes	Yes	Yes				Yes
F22A3.5	ceh-60	Yes	Yes		Yes	Yes	Yes
F23F1.1		Yes	Yes		Yes	Yes		Yes	Yes	Yes
F25D7.3	blmp-1	Yes	Yes						Yes	Yes	Yes	Yes
F25H8.6		Yes	Yes			Yes		Yes
F26A10.2		Yes	Yes		Yes	Yes						Yes
F26B1.7	let-381	Yes	Yes			Yes		Yes	Yes	Yes	Yes	Yes
F26C11.2	unc-4	Yes	Yes									Yes
F26F12.7	let-418	Yes	Yes		Yes	Yes	Yes	Yes
F27E5.2	pax-3	Yes	Yes		Yes	Yes		Yes	Yes	Yes	Yes	Yes
F32A5.1	ada-2	Yes	Yes		Yes	Yes	Yes				Yes	Yes
F32H2.1	gei-11	Yes	Yes		Yes	Yes	Yes	Yes	Yes	Yes
F33D4.1	nhr-8	Yes	Yes		Yes	Yes	Yes	Yes			Yes
F33H1.4		Yes	Yes			Yes	Yes	Yes				Yes
F38A6.1	pha-4	Yes	Yes		Yes	Yes	Yes	Yes				Yes
F40F8.7	pqm-1	Yes	Yes										Yes
F40H3.4	fkh-8	Yes	Yes									Yes
F42A9.2	lin-49	Yes	Yes		Yes	Yes						Yes
F44A6.2	sex-1	Yes	Yes		Yes	Yes	Yes	Yes			Yes
F44B9.6	lin-36	Yes	Yes			Yes		Yes
F45E6.2	atf-6	Yes	Yes			Yes		Yes
F45H11.4	mgl-2	Yes	Yes			Yes	Yes
F46F3.1	ceh-27	Yes	Yes			Yes	Yes
F48D6.3	hlh-13	Yes	Yes			Yes	Yes	Yes				Yes
F49H12.1	lsy-2	Yes	Yes		Yes	Yes			Yes	Yes		Yes
F52E1.1	pos-1	Yes	Yes			Yes	Yes
F53B3.1	tra-4	Yes	Yes							Yes
F54C4.3		Yes	Yes		Yes	Yes	Yes	Yes	Yes	Yes	Yes	Yes
F54H5.4	mua-1	Yes	Yes			Yes		Yes	Yes	Yes
F55A8.1	egl-18	Yes	Yes		Yes	Yes	Yes	Yes	Yes	Yes	Yes	Yes
F56A12.1	unc-39	Yes	Yes			Yes	Yes	Yes		Yes		Yes
F56D1.1		Yes	Yes		Yes
F57B10.1		Yes	Yes		Yes	Yes	Yes	Yes			Yes	Yes
F57C9.4		Yes	Yes			Yes	Yes
F58A4.11	gei-13	Yes	Yes			Yes	Yes				Yes	Yes
F58E6.10	unc-42	Yes	Yes									Yes
F58G1.2		Yes	Yes		Yes
F59B10.1	pqn-47	Yes	Yes			Yes		Yes	Yes	Yes	Yes	Yes
H10E21.3	nhr-80	Yes	Yes		Yes	Yes	Yes
JC8.6	lin-54	Yes	Yes			Yes	Yes		Yes	Yes
K06B4.1	nhr-51	Yes	Yes									Yes
K10C3.6	nhr-49	Yes	Yes		Yes	Yes	Yes	Yes				Yes
K10D2.3	cid-1	Yes	Yes		Yes	Yes	Yes
K10G6.3	sea-2	Yes	Yes			Yes	Yes
K11G9.4	egl-46	Yes	Yes			Yes		Yes				Yes
K12H4.1	ceh-26	Yes	Yes			Yes		Yes				Yes
M04B2.1	mep-1	Yes	Yes		Yes	Yes		Yes	Yes	Yes
M05B5.5	hlh-2	Yes	Yes		Yes	Yes	Yes	Yes	Yes	Yes	Yes	Yes
M6.3	pha-2	Yes	Yes			Yes		Yes
R03E9.1	mdl-1	Yes	Yes			Yes	Yes
R07B1.1	vab-15	Yes	Yes		Yes							Yes
R119.6	taf-4	Yes	Yes		Yes	Yes	Yes	Yes				Yes
R11G11.2	nhr-58	Yes	Yes			Yes	Yes
R13F6.9	sma-3	Yes	Yes								Yes
R13H8.1	daf-16	Yes	Yes										Yes
R144.3		Yes	Yes			Yes	Yes	Yes			Yes
R74.3	xbp-1	Yes	Yes			Yes		Yes
T01B10.4	nhr-14	Yes	Yes										Yes
T01E8.2	ref-1	Yes	Yes			Yes	Yes					Yes
T03F6.2	dnj-17	Yes	Yes		Yes
T05A10.1	sma-9	Yes	Yes								Yes
T05G5.2	hlh-4	Yes	Yes			Yes			Yes	Yes
T07C4.2	tbx-8	Yes	Yes			Yes	Yes	Yes			Yes
T07C4.6	tbx-9	Yes	Yes			Yes	Yes	Yes			Yes
T09A12.4	nhr-66	Yes	Yes			Yes	Yes	Yes
T09F3.1		Yes	Yes			Yes	Yes
T10G3.5	eea-1	Yes	Yes		Yes	Yes	Yes				Yes
T12F5.4	lin-59	Yes	Yes		Yes	Yes		Yes		Yes		Yes
T14F9.4	peb-1	Yes	Yes		Yes				Yes	Yes	Yes	Yes
T19A5.4	nhr-44	Yes	Yes		Yes
T19E7.2	skn-1	Yes	Yes			Yes	Yes
T22B3.1	dpy-20	Yes	Yes								Yes
T22B7.1	egl-13	Yes	Yes		Yes				Yes	Yes
T24C4.7		Yes	Yes			Yes	Yes
T24H10.7		Yes	Yes			Yes	Yes	Yes			Yes
T26A8.4		Yes	Yes			Yes	Yes	Yes	Yes	Yes	Yes	Yes
T27B1.2		Yes	Yes			Yes	Yes	Yes			Yes	Yes
T27C4.4	egr-1	Yes	Yes		Yes	Yes	Yes	Yes	Yes	Yes	Yes	Yes
W01D2.2	nhr-61	Yes	Yes		Yes	Yes	Yes	Yes			Yes
W02A2.7	mex-5	Yes	Yes		Yes	Yes	Yes	Yes	Yes	Yes	Yes	Yes
W02C12.3	hlh-30	Yes	Yes		Yes
W03C9.4	lin-29	Yes	Yes		Yes	Yes		Yes	Yes	Yes		Yes
W03C9.7	mex-1	Yes	Yes		Yes	Yes	Yes		Yes	Yes
W03F9.2		Yes	Yes		Yes	Yes
W04D2.4		Yes	Yes		Yes	Yes	Yes	Yes				Yes
W05B5.3	nhr-85	Yes	Yes							Yes
Y104H12A.1	nhr-41	Yes	Yes										Yes
Y111B2A.10		Yes	Yes			Yes	Yes
Y11D7A.12		Yes	Yes			Yes	Yes				Yes
Y18D10A.1		Yes	Yes			Yes	Yes	Yes				Yes
Y37A1B.1	lst-3	Yes	Yes			Yes						Yes
Y39B6A.12		Yes	Yes		Yes
Y39B6A.47	nhr-145	Yes	Yes			Yes	Yes
Y40B10A.8	nhr-86	Yes	Yes			Yes	Yes
Y45G5AM.1	nhr-114	Yes	Yes		Yes
Y47D3A.6	tra-1	Yes	Yes		Yes	Yes	Yes	Yes	Yes	Yes	Yes
Y48E1B.7		Yes	Yes		Yes	Yes	Yes
Y49E10.14	pie-1	Yes	Yes			Yes	Yes
Y53C10A.12	hsf-1	Yes	Yes		Yes	Yes		Yes	Yes	Yes		Yes
Y53G8AR.9		Yes	Yes						Yes	Yes
Y54E10BR.8		Yes	Yes								Yes
Y62E10A.17		Yes	Yes			Yes	Yes	Yes			Yes
Y70C5C.6	nhr-112	Yes	Yes		Yes
Y79H2A.3		Yes	Yes			Yes		Yes				Yes
ZC123.3		Yes	Yes		Yes	Yes		Yes	Yes	Yes		Yes
ZC395.8	ztf-8	Yes	Yes		Yes							Yes
ZC64.3	ceh-18	Yes	Yes		Yes	Yes	Yes
ZK662.4	lin-15B	Yes	Yes			Yes	Yes	Yes	Yes	Yes
ZK867.1	syd-9	Yes	Yes			Yes		Yes		Yes		Yes
ZK993.1	ceh-45	Yes	Yes			Yes	Yes
AH6.5	mex-6	Yes				Yes	Yes		Yes	Yes	Yes	Yes
B0261.1		Yes			Yes	Yes	Yes	Yes
C02F5.12		Yes				Yes	Yes
C09G4.5	mes-6	Yes			Yes	Yes		Yes				Yes
C09G9.6	oma-1	Yes			Yes
C17C3.10	hlh-27	Yes				Yes	Yes
C17C3.7	hlh-25	Yes				Yes	Yes
C17G10.4	cdc-14	Yes			Yes	Yes
C28C12.8	hlh-12	Yes			Yes	Yes	Yes				Yes
C32F10.5	hmg-3	Yes			Yes	Yes	Yes	Yes	Yes	Yes	Yes	Yes
C50E10.4	sop-2	Yes								Yes
F15E6.1		Yes											Yes
F26H11.2	nurf-1	Yes			Yes	Yes
F28C6.1		Yes				Yes	Yes
F28C6.2		Yes				Yes	Yes	Yes			Yes	Yes
F38C2.2	hlh-17	Yes								Yes
F47A4.2	dpy-22	Yes			Yes	Yes	Yes	Yes	Yes	Yes	Yes	Yes
F52F12.4	lsl-1	Yes				Yes	Yes
F52F12.6	ekl-2	Yes				Yes	Yes					Yes
H20J04.2		Yes										Yes
K06B4.2	nhr-52	Yes										Yes
K06B4.8	nhr-198	Yes				Yes
M142.4	vab-7	Yes									Yes	Yes
R06C7.7	lin-61	Yes			Yes	Yes
R08H2.9	nhr-269	Yes			Yes
T02E1.3	gla-3	Yes			Yes	Yes	Yes
T07G12.10	zim-2	Yes				Yes	Yes
T07G12.11	zim-3	Yes				Yes	Yes				Yes
T11G6.8		Yes				Yes	Yes
T12D8.1	tag-350	Yes				Yes	Yes	Yes			Yes	Yes
W02H5.7	sknr-1	Yes				Yes	Yes
Y17G7A.1	hmg-12	Yes				Yes	Yes
Y38E10A.6		Yes				Yes	Yes
Y48A6C.1		Yes			Yes	Yes		Yes				Yes
Y48A6C.5	pha-1	Yes			Yes	Yes	Yes	Yes
Y53C10A.3		Yes				Yes	Yes	Yes			Yes	Yes
Y66A7A.5		Yes			Yes				Yes	Yes	Yes	Yes
Y66A7A.8	tbx-33	Yes			Yes	Yes	Yes	Yes			Yes	Yes
Y75B8A.2	nob-1	Yes				Yes	Yes				Yes
ZK1037.5	nhr-247	Yes				Yes	Yes	Yes			Yes
ZK6.4	nhr-253	Yes										Yes
ZK6.5	nhr-254	Yes										Yes
ZK892.7	sdz-38	Yes				Yes	Yes
AC3.7	ugt-1												Yes
AC7.1	tag-49				Yes	Yes	Yes					Yes
AC7.2	soc-2					Yes		Yes
AC8.6					Yes	Yes	Yes	Yes
B0001.2						Yes	Yes
B0001.7									Yes	Yes
B0024.14	crm-1				Yes							Yes
B0024.4						Yes
B0024.6	gcy-6												Yes
B0025.1	vps-34					Yes		Yes				Yes
B0025.2	csn-2				Yes	Yes	Yes			Yes
B0034.3	casy-1					Yes	Yes
B0035.10	his-45				Yes	Yes	Yes	Yes			Yes	Yes
B0035.11					Yes	Yes	Yes	Yes			Yes	Yes
B0035.12						Yes	Yes	Yes		Yes	Yes	Yes
B0035.14	dnj-1											Yes
B0035.15						Yes						Yes
B0035.5						Yes	Yes				Yes
B0035.6						Yes	Yes
B0035.7	his-47				Yes	Yes	Yes	Yes		Yes		Yes
B0035.8	his-48				Yes	Yes	Yes	Yes	Yes	Yes		Yes
B0035.9	his-46				Yes	Yes	Yes	Yes	Yes	Yes		Yes
B0041.4	rpl-4				Yes	Yes	Yes
B0041.7	xnp-1				Yes				Yes	Yes
B0047.4	math-1					Yes	Yes
B0205.1						Yes	Yes
B0205.11						Yes	Yes
B0205.6					Yes	Yes	Yes	Yes
B0205.7	kin-3				Yes	Yes	Yes
B0205.9						Yes	Yes
B0207.4	air-2				Yes	Yes	Yes		Yes	Yes
B0207.6					Yes	Yes	Yes		Yes	Yes		Yes
B0212.3						Yes	Yes
B0212.4					Yes
B0212.5	osm-9											Yes
B0213.15	cyp-34A9												Yes
B0218.3	pmk-1												Yes
B0228.5	trx-1												Yes
B0238.11					Yes	Yes		Yes	Yes	Yes
B0240.3	daf-11					Yes	Yes
B0240.4	npp-22					Yes	Yes
B0244.8	egg-1				Yes	Yes	Yes
B0250.1	rpl-2				Yes	Yes	Yes	Yes			Yes	Yes
B0250.3					Yes	Yes	Yes	Yes			Yes	Yes
B0250.7					Yes	Yes	Yes	Yes			Yes	Yes
B0250.8					Yes	Yes	Yes	Yes
B0261.2	let-363				Yes	Yes	Yes	Yes
B0261.4					Yes	Yes	Yes	Yes			Yes
B0272.1	tbb-4				Yes	Yes	Yes	Yes
B0272.2						Yes	Yes
B0280.1					Yes	Yes	Yes	Yes
B0280.11						Yes	Yes
B0280.12	glr-2					Yes	Yes	Yes
B0280.17					Yes	Yes	Yes
B0280.3												Yes
B0280.9						Yes	Yes	Yes
B0285.1					Yes	Yes	Yes	Yes			Yes	Yes
B0285.7						Yes		Yes				Yes
B0285.9	ckb-2				Yes	Yes	Yes
B0303.15						Yes	Yes	Yes
B0303.3						Yes	Yes
B0334.11	ooc-3					Yes	Yes
B0334.5						Yes
B0334.8	age-1												Yes
B0336.1	wrm-1					Yes	Yes
B0336.10	rpl-23				Yes	Yes	Yes	Yes				Yes
B0336.2	arf-1.2				Yes	Yes	Yes		Yes	Yes		Yes
B0336.6					Yes	Yes	Yes	Yes	Yes	Yes	Yes	Yes
B0348.4	egl-8				Yes	Yes	Yes					Yes
B0348.5						Yes
B0348.6	ife-3				Yes	Yes	Yes
B0350.2	unc-44					Yes					Yes	Yes
B0361.10					Yes	Yes	Yes	Yes			Yes	Yes
B0361.2					Yes
B0361.5	psd-1					Yes					Yes
B0361.6						Yes	Yes	Yes
B0361.8						Yes		Yes				Yes
B0365.3	eat-6					Yes	Yes	Yes
B0365.6	clec-41					Yes					Yes	Yes
B0365.7						Yes	Yes
B0379.4	tag-188									Yes
B0391.8						Yes
B0393.1	rps-0				Yes	Yes	Yes	Yes	Yes	Yes		Yes
B0393.6						Yes	Yes
B0393.8					Yes	Yes	Yes
B0395.1	nhx-1					Yes	Yes					Yes
B0395.2												Yes
B0395.3												Yes
B0403.4	tag-320					Yes		Yes				Yes
B0410.2	vang-1					Yes	Yes
B0412.2	daf-7											Yes
B0412.3					Yes	Yes
B0412.4	rps-29				Yes	Yes	Yes	Yes			Yes	Yes
B0414.1	srz-4					Yes	Yes
B0414.5	cpb-3				Yes	Yes	Yes
B0414.7	mtk-1					Yes	Yes
B0416.5					Yes	Yes
B0432.12						Yes
B0432.3					Yes	Yes	Yes	Yes			Yes	Yes
B0457.1	lat-1											Yes
B0462.3	fbxb-119					Yes	Yes
B0464.1	drs-1				Yes	Yes	Yes	Yes				Yes
B0464.2						Yes	Yes	Yes
B0464.5	spk-1				Yes	Yes	Yes	Yes	Yes	Yes
B0464.7	baf-1				Yes	Yes	Yes				Yes	Yes
B0464.9					Yes	Yes	Yes	Yes
B0491.2	sqt-1					Yes	Yes				Yes	Yes
B0491.5					Yes	Yes	Yes	Yes			Yes
B0491.8	clh-2				Yes	Yes	Yes					Yes
B0495.2					Yes	Yes	Yes
B0495.4	nhx-2				Yes	Yes	Yes	Yes			Yes
B0495.6						Yes	Yes	Yes
B0495.7												Yes
B0511.10	eif-3.E				Yes	Yes	Yes	Yes	Yes	Yes
B0511.6						Yes		Yes
B0511.8	tag-264				Yes	Yes	Yes	Yes	Yes	Yes	Yes
B0511.9	mat-4				Yes	Yes	Yes
B0513.2						Yes	Yes
B0513.3	rpl-29				Yes
B0513.7						Yes					Yes
B0545.1	tpa-1				Yes	Yes	Yes
B0545.4					Yes	Yes	Yes
B0547.1	csn-5					Yes	Yes
B0554.6	dod-20												Yes
B0564.1					Yes	Yes	Yes	Yes		Yes	Yes
C01A2.3						Yes	Yes	Yes
C01A2.5						Yes	Yes	Yes			Yes	Yes
C01B10.1	drh-2												Yes
C01B10.11											Yes	Yes
C01B12.8						Yes	Yes
C01B4.6						Yes		Yes			Yes
C01B7.4	tag-117					Yes	Yes
C01B9.1					Yes
C01F1.1					Yes	Yes	Yes
C01F1.2						Yes	Yes	Yes
C01F1.3						Yes		Yes		Yes		Yes
C01F4.2						Yes
C01F6.1													Yes
C01F6.2						Yes	Yes
C01F6.3	cyp-31A1					Yes	Yes
C01F6.4	fem-3				Yes	Yes	Yes			Yes
C01F6.6	tag-60											Yes
C01F6.8	icl-1				Yes	Yes	Yes	Yes				Yes
C01G12.5						Yes
C01G5.2	tag-292					Yes	Yes
C01G5.5						Yes	Yes
C01G6.3					Yes	Yes	Yes
C01G6.5						Yes	Yes
C01G6.8	cam-1								Yes	Yes	Yes	Yes
C01G8.2	cln-3.2					Yes	Yes
C01G8.5	erm-1				Yes	Yes	Yes	Yes			Yes	Yes
C01G8.6						Yes		Yes
C01H6.7	tag-298				Yes	Yes	Yes	Yes			Yes
C02A12.4	lys-7												Yes
C02B10.2						Yes	Yes
C02B10.5					Yes	Yes	Yes				Yes	Yes
C02C6.1	dyn-1				Yes	Yes	Yes	Yes		Yes	Yes	Yes
C02F4.2	tax-6					Yes
C02F5.1	knl-1				Yes	Yes	Yes		Yes	Yes
C02F5.9	pbs-6				Yes	Yes	Yes	Yes		Yes	Yes	Yes
C02H7.3	aex-3											Yes
C03A7.2					Yes				Yes	Yes	Yes	Yes
C03B1.12	lmp-1										Yes
C03B8.1					Yes	Yes		Yes	Yes	Yes
C03B8.2					Yes	Yes	Yes	Yes	Yes	Yes
C03B8.3					Yes	Yes		Yes	Yes	Yes
C03C10.1	kin-19				Yes	Yes	Yes
C03C10.3	rnr-2				Yes	Yes	Yes	Yes	Yes	Yes
C03C11.2	fog-3				Yes					Yes
C03D6.1					Yes	Yes	Yes	Yes	Yes	Yes	Yes
C03D6.3	cel-1				Yes	Yes	Yes	Yes	Yes	Yes	Yes	Yes
C03D6.5						Yes	Yes
C03D6.6						Yes	Yes
C03D6.8	rpl-24.2				Yes	Yes	Yes	Yes	Yes	Yes	Yes
C03E10.6						Yes	Yes
C03G5.1	sdha-1					Yes	Yes				Yes
C03H5.2					Yes
C04A11.3	gck-4					Yes		Yes				Yes
C04C3.3					Yes	Yes	Yes
C04C3.4						Yes	Yes
C04F12.1													Yes
C04F12.4	rpl-14				Yes	Yes	Yes	Yes
C04F5.8						Yes	Yes
C04F6.1	vit-5					Yes	Yes
C04F6.3	cht-1					Yes	Yes
C04F6.4	unc-78					Yes		Yes		Yes		Yes
C04G2.3						Yes	Yes
C04G2.4	msp-36					Yes	Yes
C04G2.6	dis-3				Yes	Yes					Yes	Yes
C04H5.3	gcy-29												Yes
C04H5.6	mog-4				Yes	Yes	Yes	Yes	Yes	Yes		Yes
C05B5.4						Yes
C05C10.5						Yes	Yes				Yes
C05C10.6	ufd-3					Yes	Yes	Yes
C05C12.1						Yes		Yes				Yes
C05C12.3	gtl-1				Yes	Yes		Yes				Yes
C05C8.2						Yes		Yes		Yes	Yes
C05C8.6						Yes	Yes	Yes
C05C8.7					Yes	Yes	Yes	Yes				Yes
C05D10.2					Yes	Yes	Yes	Yes
C05D11.10						Yes	Yes	Yes
C05D11.11	mel-32					Yes	Yes
C05D11.12	let-721					Yes	Yes	Yes			Yes
C05D11.2	vps-16					Yes	Yes				Yes
C05D11.3	tag-170				Yes	Yes	Yes		Yes	Yes	Yes	Yes
C05D11.9						Yes	Yes	Yes			Yes
C05D2.6					Yes
C05E11.1											Yes
C05E4.9	gei-7												Yes
C06A1.1	cdc-48.1					Yes	Yes	Yes			Yes	Yes
C06A1.3												Yes
C06A1.4					Yes
C06A1.5					Yes	Yes	Yes
C06A1.6					Yes
C06A1.7					Yes
C06A5.1					Yes	Yes	Yes		Yes	Yes	Yes
C06A5.3					Yes				Yes	Yes
C06A6.2						Yes	Yes
C06A8.1						Yes
C06A8.2					Yes	Yes	Yes	Yes			Yes
C06A8.4	skr-17					Yes	Yes
C06A8.5						Yes	Yes				Yes
C06A8.9	glr-4											Yes
C06B3.4	stdh-1												Yes
C06B8.8	rpl-38				Yes	Yes
C06C3.1	mel-11				Yes	Yes	Yes					Yes
C06E1.10	rha-2				Yes	Yes	Yes	Yes
C06E4.6					Yes	Yes		Yes	Yes	Yes	Yes
C06E7.1					Yes	Yes			Yes	Yes	Yes	Yes
C06E7.3					Yes	Yes			Yes	Yes	Yes	Yes
C06G1.1											Yes	Yes
C06G1.4	ain-1									Yes		Yes
C06G3.10	cogc-2				Yes	Yes	Yes	Yes	Yes	Yes
C06G3.11	tin-9.1				Yes	Yes	Yes		Yes	Yes	Yes	Yes
C06G3.2	klp-18					Yes	Yes
C06G3.5						Yes	Yes
C06G3.6						Yes	Yes
C06G4.2	clp-1												Yes
C06H2.1	atp-5				Yes	Yes	Yes	Yes
C07A12.4	pdi-2					Yes	Yes	Yes			Yes	Yes
C07A9.2					Yes	Yes	Yes	Yes	Yes	Yes
C07A9.3	tlk-1					Yes	Yes	Yes
C07B5.5	nuc-1												Yes
C07D10.2	bath-44				Yes
C07D8.2						Yes	Yes	Yes				Yes
C07D8.3						Yes	Yes	Yes				Yes
C07E3.1					Yes	Yes	Yes	Yes				Yes
C07E3.2	pro-2				Yes	Yes	Yes	Yes			Yes
C07F11.1	tol-1					Yes	Yes	Yes			Yes
C07F11.2						Yes
C07G1.5	hgrs-1				Yes	Yes	Yes	Yes			Yes	Yes
C07G2.3	cct-5				Yes	Yes	Yes	Yes	Yes	Yes		Yes
C07H6.1	lig-4				Yes	Yes	Yes				Yes
C07H6.2					Yes	Yes	Yes				Yes
C07H6.3					Yes						Yes
C07H6.5	cgh-1				Yes	Yes	Yes	Yes	Yes	Yes
C07H6.6	clk-2				Yes	Yes	Yes				Yes	Yes
C07H6.8	cux-7				Yes	Yes	Yes				Yes
C08A9.1	sod-3												Yes
C08B11.1	zyg-11					Yes	Yes		Yes	Yes
C08B11.4	nrf-6				Yes	Yes	Yes				Yes	Yes
C08B11.5	sap-49					Yes	Yes		Yes	Yes
C08B11.6						Yes	Yes				Yes
C08B11.7	ubh-4					Yes	Yes	Yes
C08B6.9	aos-1				Yes	Yes	Yes	Yes
C08C3.4					Yes
C08F1.3	fbxb-13					Yes	Yes				Yes
C08F8.1	pfd-1				Yes	Yes	Yes		Yes	Yes	Yes	Yes
C08F8.2					Yes	Yes	Yes	Yes
C08H9.2						Yes			Yes	Yes	Yes	Yes
C08H9.3					Yes	Yes	Yes	Yes
C08H9.5	old-1												Yes
C09B7.1	ser-7											Yes
C09B7.2													Yes
C09B8.5						Yes	Yes
C09B9.6	msp-55					Yes	Yes
C09D1.1	unc-89											Yes
C09D4.5	rpl-19				Yes	Yes	Yes	Yes
C09D8.1	ptp-3				Yes	Yes	Yes				Yes
C09E9.2						Yes	Yes
C09F5.1					Yes				Yes	Yes
C09F5.2	orai-1				Yes
C09G12.9						Yes	Yes
C09G4.2					Yes
C09G4.3	dom-6					Yes	Yes
C09G4.4					Yes	Yes		Yes				Yes
C09G5.6	bli-1				Yes	Yes	Yes	Yes			Yes	Yes
C09H10.10					Yes	Yes	Yes	Yes
C09H10.2	rpl-41				Yes	Yes	Yes	Yes	Yes	Yes
C09H10.3	nuo-1				Yes	Yes	Yes	Yes			Yes
C09H10.6	nasp-1									Yes		Yes
C09H10.7					Yes	Yes	Yes		Yes	Yes
C09H10.8					Yes	Yes	Yes		Yes	Yes
C09H5.2										Yes
C09H6.3	mau-2				Yes	Yes	Yes
C10A4.7											Yes
C10C5.6	daf-15											Yes
C10C6.1	kin-4				Yes	Yes	Yes
C10C6.5											Yes
C10C6.6						Yes	Yes
C10C6.9						Yes	Yes			Yes
C10E2.3	hda-4					Yes					Yes	Yes
C10E2.6					Yes	Yes		Yes			Yes
C10F3.3	acy-2										Yes	Yes
C10F3.4						Yes	Yes
C10F3.5	pcm-1					Yes	Yes
C10G11.1						Yes		Yes
C10G11.10						Yes		Yes
C10G11.5	pnk-1				Yes	Yes	Yes	Yes
C10G6.1									Yes	Yes		Yes
C10G8.5	ncx-2					Yes
C10H11.1													Yes
C10H11.10	kca-1					Yes	Yes				Yes
C10H11.8						Yes		Yes			Yes
C10H11.9	let-502				Yes	Yes	Yes	Yes			Yes	Yes
C11E4.6					Yes
C11E4.7												Yes
C11H1.3						Yes		Yes	Yes	Yes	Yes	Yes
C11H1.4	prx-1					Yes
C12D8.10	akt-1												Yes
C13B9.3					Yes	Yes		Yes				Yes
C13B9.4												Yes
C13F10.2						Yes	Yes
C13F10.4						Yes		Yes				Yes
C13F10.7						Yes	Yes
C13G3.3	pptr-2				Yes	Yes	Yes	Yes
C14A4.1	tag-242					Yes	Yes				Yes	Yes
C14A4.11					Yes	Yes	Yes				Yes
C14A4.14						Yes	Yes	Yes
C14A4.2	dap-3				Yes	Yes	Yes	Yes
C14A4.4	crn-3					Yes		Yes			Yes
C14A4.5	crn-5					Yes		Yes			Yes
C14B1.4	tag-125				Yes
C14B1.5						Yes		Yes
C14B1.7						Yes		Yes
C14B1.9						Yes	Yes
C14B9.1	hsp-12.2				Yes
C14B9.10						Yes	Yes
C14B9.2					Yes	Yes	Yes				Yes
C14B9.4	plk-1				Yes	Yes	Yes	Yes	Yes	Yes
C14B9.7	rpl-21				Yes	Yes	Yes	Yes
C14C10.2												Yes
C14C10.3	ril-2				Yes	Yes	Yes	Yes			Yes
C14C10.4					Yes	Yes	Yes	Yes
C14C11.4					Yes
C14C11.8	pqn-13											Yes
C14F5.5	sem-5				Yes	Yes	Yes	Yes	Yes	Yes	Yes	Yes
C15A11.1	col-35				Yes	Yes		Yes			Yes	Yes
C15A11.6	col-62					Yes	Yes
C15C6.3						Yes			Yes	Yes		Yes
C15C6.4					Yes	Yes			Yes	Yes	Yes
C15C7.5						Yes					Yes	Yes
C15C8.4						Yes
C15C8.7					Yes							Yes
C15F1.3	tra-2				Yes				Yes	Yes
C15F1.4	ppp-1				Yes	Yes	Yes	Yes			Yes
C15F1.8						Yes	Yes
C15H11.12						Yes	Yes
C15H11.2						Yes	Yes
C15H11.3	nxf-1					Yes	Yes
C15H11.6	nxf-2					Yes	Yes
C15H11.7	pas-1				Yes	Yes	Yes	Yes			Yes	Yes
C15H11.8					Yes	Yes	Yes
C15H11.9					Yes	Yes	Yes	Yes
C15H7.4									Yes	Yes
C15H9.10						Yes	Yes	Yes
C15H9.4					Yes	Yes
C15H9.6	hsp-3				Yes	Yes	Yes	Yes			Yes
C15H9.8	prx-3					Yes
C16A11.4											Yes	Yes
C16A3.2						Yes	Yes
C16A3.3						Yes	Yes	Yes		Yes
C16A3.5					Yes	Yes	Yes	Yes
C16A3.6					Yes	Yes	Yes	Yes	Yes	Yes
C16A3.8	tag-213				Yes	Yes	Yes	Yes			Yes	Yes
C16A3.9	rps-13				Yes	Yes	Yes	Yes
C16B8.4						Yes	Yes
C16C10.2						Yes		Yes
C16C10.3						Yes		Yes
C16C10.6						Yes	Yes	Yes
C16C10.7	rnf-5												Yes
C16C10.8						Yes		Yes
C16C8.13						Yes	Yes
C16C8.14						Yes	Yes
C16C8.16						Yes	Yes
C16C8.4					Yes	Yes	Yes
C16D9.2	rol-3					Yes	Yes					Yes
C16H3.2	lec-9					Yes	Yes
C17C3.11					Yes
C17C3.4	ins-11										Yes
C17C3.5											Yes
C17E4.11						Yes	Yes
C17E4.2						Yes	Yes
C17E4.3						Yes	Yes
C17E4.4						Yes	Yes
C17E4.5	pab-3					Yes	Yes	Yes				Yes
C17E4.9						Yes	Yes	Yes			Yes	Yes
C17E7.4						Yes	Yes
C17F4.5											Yes
C17G1.6	nas-37										Yes
C17G10.2					Yes	Yes	Yes	Yes	Yes	Yes	Yes	Yes
C17H12.1	dyci-1					Yes	Yes	Yes
C17H12.14	vha-8				Yes	Yes	Yes	Yes
C18A3.3					Yes	Yes	Yes	Yes	Yes	Yes
C18A3.4						Yes	Yes
C18A3.5						Yes	Yes	Yes	Yes	Yes
C18A3.6	rab-3											Yes
C18A3.9						Yes	Yes	Yes
C18B12.4												Yes
C18B2.1						Yes	Yes
C18C4.10	klc-2					Yes	Yes
C18D11.4	rsp-8					Yes		Yes				Yes
C18D4.1						Yes	Yes
C18D4.2	fbxa-136					Yes	Yes
C18E3.2					Yes	Yes	Yes	Yes	Yes	Yes		Yes
C18E3.3						Yes	Yes	Yes
C18E3.5										Yes		Yes
C18E3.6						Yes	Yes
C18E3.7	ppw-1					Yes	Yes
C18E3.9						Yes	Yes
C18E9.1	cal-2					Yes	Yes
C18E9.10						Yes	Yes	Yes
C18E9.11	ooc-5					Yes	Yes	Yes
C18E9.2											Yes	Yes
C18E9.3	pqn-14					Yes		Yes
C18E9.4						Yes	Yes	Yes
C18E9.6					Yes	Yes	Yes				Yes
C18G1.4	pgl-3					Yes	Yes
C18H2.1										Yes
C23F12.1	flna-1					Yes			Yes	Yes		Yes
C23F12.2	flna-2											Yes
C23G10.3	rps-3				Yes	Yes	Yes	Yes				Yes
C23G10.4	rpn-2				Yes	Yes	Yes	Yes				Yes
C23G10.8					Yes	Yes	Yes		Yes	Yes
C23H3.1	egl-26					Yes	Yes	Yes
C23H3.4	sptl-1					Yes	Yes	Yes				Yes
C23H3.5					Yes	Yes	Yes		Yes	Yes		Yes
C23H3.7	tre-5					Yes	Yes	Yes
C23H4.1	cab-1											Yes
C24A1.1	flp-24					Yes	Yes
C24A11.9	coq-1					Yes				Yes		Yes
C24B9.9	dod-3												Yes
C24D10.4					Yes	Yes						Yes
C24G6.1	syp-2					Yes	Yes
C24G6.8						Yes					Yes
C24H11.1												Yes
C24H11.2												Yes
C24H11.7	gbf-1				Yes	Yes	Yes	Yes				Yes
C24H11.9	mdt-21					Yes
C24H12.5						Yes		Yes			Yes	Yes
C25A1.13						Yes	Yes
C25A1.5						Yes		Yes			Yes	Yes
C25A1.6						Yes					Yes
C25A1.7	irs-2					Yes					Yes
C25A1.9					Yes	Yes	Yes	Yes	Yes	Yes	Yes	Yes
C25A11.2						Yes	Yes			Yes
C25A11.4	ajm-1					Yes	Yes					Yes
C25A8.5												Yes
C25D7.1						Yes	Yes
C25D7.10					Yes
C25D7.6	mcm-3				Yes	Yes	Yes		Yes	Yes
C25E10.11						Yes	Yes
C25F6.2	dlg-1					Yes	Yes	Yes
C25G4.6					Yes	Yes		Yes	Yes	Yes
C25H3.11						Yes
C25H3.14						Yes	Yes
C25H3.3						Yes	Yes
C25H3.6						Yes	Yes	Yes			Yes	Yes
C25H3.7					Yes	Yes	Yes
C25H3.8					Yes	Yes		Yes				Yes
C25H3.9						Yes	Yes
C26B2.1						Yes	Yes
C26B2.2													Yes
C26B9.3									Yes	Yes		Yes
C26C6.2	goa-1				Yes	Yes	Yes		Yes	Yes		Yes
C26C6.3	nas-36											Yes
C26D10.1	ran-3				Yes	Yes	Yes	Yes	Yes	Yes
C26D10.2	hel-1				Yes	Yes	Yes	Yes			Yes	Yes
C26D10.3						Yes	Yes	Yes
C26D10.5	eff-1					Yes	Yes		Yes	Yes	Yes
C26D10.7						Yes	Yes		Yes	Yes	Yes
C26E6.3						Yes	Yes
C26E6.4	rpb-2				Yes	Yes	Yes	Yes				Yes
C26E6.5	fsn-1											Yes
C26E6.6					Yes	Yes	Yes	Yes			Yes
C26E6.8	ula-1				Yes	Yes	Yes		Yes	Yes		Yes
C26F1.3						Yes
C26F1.4	rps-30				Yes	Yes	Yes	Yes
C26F1.9	rpl-39				Yes	Yes	Yes	Yes
C27A2.2	rpl-22				Yes	Yes	Yes	Yes			Yes
C27A2.3	ify-1				Yes	Yes	Yes					Yes
C27A2.6	dsh-2				Yes	Yes	Yes	Yes	Yes	Yes	Yes	Yes
C27B7.7												Yes
C27C7.5												Yes
C27D11.1	egl-45				Yes	Yes	Yes	Yes		Yes	Yes	Yes
C27D6.1												Yes
C27D6.3												Yes
C27D9.1					Yes	Yes	Yes				Yes
C27F2.10					Yes	Yes	Yes	Yes			Yes	Yes
C27F2.2	nca-2					Yes	Yes
C27F2.4					Yes	Yes						Yes
C27F2.8						Yes	Yes	Yes			Yes	Yes
C27H5.3						Yes	Yes
C27H5.4					Yes	Yes	Yes	Yes
C27H6.1	apt-10					Yes	Yes
C27H6.2	ruvb-1				Yes	Yes	Yes	Yes	Yes	Yes	Yes
C27H6.3					Yes
C28A5.3	nex-3					Yes	Yes			Yes		Yes
C28C12.10	tag-77				Yes
C28C12.2						Yes	Yes	Yes				Yes
C28C12.4						Yes	Yes
C28C12.9	gei-9				Yes	Yes	Yes
C28D4.3	gln-6					Yes	Yes
C28H8.11						Yes
C28H8.12	dnc-2					Yes	Yes
C28H8.6	tag-327					Yes	Yes	Yes
C29A12.3	lig-1					Yes	Yes
C29E4.1	col-90										Yes
C29E4.12						Yes	Yes
C29E4.2	kle-2					Yes	Yes		Yes	Yes
C29E4.3	ran-2				Yes	Yes	Yes
C29E4.4	npp-15					Yes	Yes
C29E4.7						Yes	Yes		Yes	Yes		Yes
C29E4.8					Yes	Yes	Yes	Yes
C29E6.1	let-653				Yes				Yes	Yes		Yes
C29E6.2	trpa-1				Yes	Yes	Yes
C29E6.3	pph-2					Yes		Yes
C29F3.7						Yes
C29F4.1	col-125					Yes		Yes			Yes	Yes
C29F5.4	mps-1					Yes	Yes
C29F9.12						Yes	Yes			Yes
C29F9.7	pat-4				Yes	Yes	Yes	Yes			Yes	Yes
C29F9.8					Yes
C29F9.9					Yes
C29H12.1	rrt-2				Yes	Yes	Yes
C29H12.2						Yes
C29H12.5										Yes
C30B5.1	tag-319				Yes	Yes	Yes
C30B5.4						Yes	Yes	Yes			Yes
C30C11.1						Yes	Yes	Yes			Yes
C30C11.2	rpn-3				Yes	Yes	Yes	Yes				Yes
C30C11.4					Yes	Yes	Yes	Yes	Yes	Yes	Yes	Yes
C30D11.1	unc-103					Yes		Yes				Yes
C30F12.2						Yes	Yes
C30F8.2	vha-16				Yes	Yes	Yes	Yes
C30G12.6						Yes	Yes
C30G12.7	puf-8				Yes					Yes
C30G7.1	hil-1									Yes		Yes
C30H7.2					Yes	Yes			Yes	Yes
C31B8.7											Yes	Yes
C31C9.2						Yes	Yes
C31C9.4										Yes	Yes
C31E10.7						Yes	Yes	Yes			Yes	Yes
C31H1.8						Yes	Yes
C31H2.1												Yes
C31H2.2	dpy-8									Yes	Yes	Yes
C32A3.1	sel-8				Yes	Yes	Yes	Yes	Yes	Yes
C32A3.2						Yes		Yes
C32D5.10						Yes		Yes
C32D5.12						Yes	Yes	Yes			Yes	Yes
C32D5.2	sma-6										Yes
C32D5.3					Yes	Yes	Yes
C32D5.5	tag-337					Yes	Yes
C32D5.8						Yes	Yes
C32D5.9	lgg-1					Yes	Yes
C32E12.3	osr-1					Yes		Yes			Yes	Yes
C32E12.4						Yes		Yes			Yes	Yes
C32E8.10	unc-11				Yes	Yes	Yes
C32E8.2	rpl-13				Yes	Yes	Yes	Yes				Yes
C32E8.3					Yes	Yes		Yes
C32E8.5					Yes	Yes	Yes	Yes			Yes	Yes
C32E8.8	ptr-2				Yes	Yes	Yes	Yes				Yes
C32F10.8						Yes	Yes	Yes
C32H11.1													Yes
C32H11.10	dod-21												Yes
C32H11.12	dod-24												Yes
C32H11.5													Yes
C33A12.1						Yes	Yes	Yes
C33A12.20						Yes	Yes	Yes
C33B4.3	shn-1				Yes	Yes
C33C12.4						Yes	Yes
C33D12.3	twk-26					Yes	Yes
C33D9.1	exc-5										Yes	Yes
C33E10.5						Yes	Yes
C33E10.9					Yes	Yes	Yes
C33F10.12													Yes
C33F10.5	rig-6				Yes						Yes
C33F10.8						Yes	Yes
C33F10.9	msp-40					Yes	Yes
C33H5.10	tag-322				Yes	Yes
C33H5.15	sgo-1				Yes	Yes	Yes	Yes
C33H5.18						Yes		Yes			Yes	Yes
C33H5.4	klp-10					Yes	Yes
C33H5.7						Yes		Yes	Yes	Yes
C33H5.9	sec-10				Yes	Yes			Yes	Yes	Yes	Yes
C34B2.10					Yes	Yes	Yes	Yes				Yes
C34B2.4													Yes
C34B2.5						Yes		Yes
C34B2.7	sdha-2					Yes	Yes	Yes		Yes
C34B2.8						Yes	Yes	Yes
C34B4.1	max-1												Yes
C34B7.2												Yes
C34C12.3	pph-6					Yes	Yes					Yes
C34C12.8						Yes	Yes	Yes			Yes
C34C6.4					Yes
C34C6.5	tag-274											Yes
C34C6.6	prx-5					Yes	Yes	Yes			Yes
C34E10.1	gop-3					Yes	Yes	Yes
C34E10.11						Yes	Yes
C34E10.2	gop-2				Yes	Yes	Yes	Yes	Yes	Yes
C34E10.4	wrs-2					Yes	Yes	Yes
C34E10.6	atp-2				Yes	Yes	Yes	Yes
C34E7.4											Yes	Yes
C34F11.3						Yes		Yes				Yes
C34F11.4	msp-50				Yes	Yes	Yes					Yes
C34F11.5												Yes
C34F11.6	msp-49					Yes	Yes
C34F11.9	dsh-1					Yes	Yes
C34F6.1													Yes
C34F6.11													Yes
C34F6.3	col-179												Yes
C34F6.4	hst-2									Yes
C34G6.1					Yes
C34G6.6	noah-1					Yes	Yes	Yes	Yes	Yes	Yes	Yes
C34G6.7	pqn-19											Yes
C35A11.3													Yes
C35A11.4						Yes	Yes	Yes
C35B1.1	ubc-1				Yes	Yes		Yes				Yes
C35C5.4	mig-2												Yes
C35D10.1						Yes	Yes
C35D10.13					Yes	Yes	Yes
C35D10.16	arx-6					Yes	Yes
C35D10.4	coq-8				Yes	Yes
C35D10.5						Yes	Yes	Yes
C35D10.6												Yes
C35D10.7						Yes	Yes
C35E7.8						Yes
C36A4.4					Yes	Yes	Yes
C36A4.5						Yes	Yes
C36B1.1	cle-1								Yes	Yes
C36B1.10	gska-3					Yes		Yes				Yes
C36B1.14						Yes	Yes	Yes				Yes
C36B1.3						Yes	Yes	Yes				Yes
C36B1.4	pas-4				Yes	Yes	Yes	Yes				Yes
C36B1.5					Yes	Yes	Yes	Yes	Yes	Yes
C36B1.6						Yes	Yes
C36B1.7						Yes	Yes
C36E6.3	mlc-1					Yes		Yes		Yes		Yes
C36E6.5	mlc-2					Yes		Yes		Yes		Yes
C36E8.1						Yes
C36E8.4						Yes	Yes
C36E8.5	tbb-2				Yes	Yes	Yes	Yes
C36H8.1												Yes
C36H8.2	inx-6					Yes		Yes
C37A2.2	pqn-20										Yes
C37A2.4	cye-1				Yes	Yes	Yes	Yes	Yes	Yes	Yes
C37A2.7						Yes	Yes
C37A5.9	pry-1					Yes	Yes
C37C3.2					Yes	Yes	Yes	Yes				Yes
C37C3.3						Yes	Yes	Yes			Yes	Yes
C37C3.6	ppn-1				Yes	Yes	Yes	Yes	Yes	Yes	Yes	Yes
C37H5.5						Yes	Yes	Yes		Yes		Yes
C37H5.6					Yes	Yes	Yes		Yes	Yes		Yes
C37H5.8	hsp-6				Yes	Yes	Yes	Yes
C37H5.9	nas-9					Yes	Yes
C38C10.4	gpr-2				Yes	Yes	Yes	Yes				Yes
C38C10.5	rgr-1				Yes	Yes	Yes	Yes
C38C3.5	unc-60				Yes	Yes		Yes	Yes	Yes		Yes
C38C6.6	tag-297					Yes		Yes			Yes	Yes
C39B10.1										Yes
C39B5.2						Yes	Yes
C39B5.3	fbxa-62					Yes	Yes
C39E6.1	lon-2					Yes	Yes				Yes
C39E9.1													Yes
C39E9.10					Yes	Yes	Yes	Yes
C39E9.11						Yes	Yes					Yes
C39E9.13	rfc-3				Yes	Yes	Yes		Yes	Yes		Yes
C39E9.14	dli-1				Yes	Yes	Yes		Yes	Yes		Yes
C39E9.3	col-131				Yes	Yes	Yes
C39F7.1						Yes					Yes	Yes
C39F7.2													Yes
C39F7.4	rab-1				Yes	Yes		Yes				Yes
C40A11.9						Yes	Yes	Yes				Yes
C40D2.3	math-21											Yes
C40H1.1	cpb-1				Yes
C40H5.6					Yes	Yes	Yes	Yes	Yes	Yes		Yes
C40H5.8						Yes	Yes	Yes	Yes	Yes		Yes
C41C4.3												Yes
C41C4.6	ulp-4					Yes	Yes			Yes	Yes	Yes
C41C4.8	cdc-48.2					Yes	Yes	Yes			Yes	Yes
C41D11.1					Yes
C41D11.2	eif-3.H					Yes	Yes	Yes				Yes
C41D11.7					Yes
C41D11.8	cps-6												Yes
C41G7.1	smn-1				Yes	Yes	Yes	Yes				Yes
C41G7.2	klp-16					Yes	Yes				Yes
C41G7.3						Yes	Yes
C41H7.4						Yes	Yes	Yes			Yes	Yes
C41H7.5						Yes	Yes	Yes			Yes	Yes
C41H7.6						Yes	Yes
C42C1.10						Yes	Yes				Yes
C42C1.14	rpl-34					Yes	Yes	Yes			Yes
C42C1.2												Yes
C42C1.3						Yes		Yes			Yes
C42C1.5	tag-335				Yes	Yes	Yes	Yes			Yes	Yes
C42C1.6						Yes	Yes	Yes
C42D4.8	rpc-1				Yes	Yes	Yes	Yes	Yes	Yes
C42D8.2	vit-2												Yes
C42D8.5	acn-1					Yes		Yes	Yes	Yes	Yes	Yes
C42D8.8	apl-1				Yes	Yes		Yes			Yes	Yes
C42D8.9													Yes
C43E11.1	cogc-5					Yes	Yes
C43E11.10	cdc-6				Yes	Yes	Yes
C43E11.11						Yes	Yes				Yes
C43E11.4	tufm-2				Yes	Yes	Yes				Yes	Yes
C43E11.6	nab-1											Yes
C43E11.9					Yes	Yes		Yes	Yes	Yes
C43G2.2									Yes	Yes	Yes	Yes
C43H8.1					Yes				Yes	Yes	Yes
C43H8.2						Yes
C44B11.3	mec-12					Yes	Yes	Yes
C44B12.1					Yes	Yes	Yes
C44B12.2	ost-1				Yes	Yes	Yes	Yes		Yes	Yes
C44B12.5					Yes	Yes	Yes
C44B7.2					Yes
C44B7.3										Yes
C44B9.2						Yes
C44C1.1						Yes		Yes			Yes	Yes
C44C1.4	vps-45				Yes
C44C10.1	col-180					Yes		Yes			Yes	Yes
C44E4.4					Yes	Yes	Yes	Yes	Yes	Yes
C44H4.2	sym-5					Yes					Yes	Yes
C44H4.5	tap-1											Yes
C45B2.7	ptr-4				Yes	Yes	Yes	Yes			Yes	Yes
C45G3.1	aspm-1				Yes	Yes	Yes	Yes	Yes	Yes		Yes
C45G3.3	gip-2				Yes	Yes	Yes
C45G3.5					Yes	Yes	Yes
C45G9.11					Yes
C45G9.5						Yes	Yes	Yes
C46A5.1												Yes
C46A5.3	col-14								Yes	Yes
C46A5.4									Yes	Yes
C46A5.5						Yes	Yes		Yes	Yes
C46C2.1	wnk-1					Yes				Yes
C46F11.4					Yes
C46F4.2	acs-17												Yes
C46F9.4	math-25											Yes
C46G7.1						Yes		Yes				Yes
C46G7.4	pqn-22					Yes	Yes
C46H11.6									Yes	Yes		Yes
C47A10.1	pgp-9					Yes	Yes
C47B2.3	tba-2					Yes	Yes	Yes
C47B2.4	pbs-2				Yes	Yes	Yes	Yes				Yes
C47B2.5	eif-6				Yes	Yes	Yes	Yes
C47B2.8	prx-11												Yes
C47C12.4						Yes		Yes				Yes
C47D12.1	trr-1				Yes	Yes	Yes	Yes	Yes	Yes	Yes	Yes
C47D12.2					Yes	Yes	Yes	Yes	Yes	Yes
C47D12.6	trs-1				Yes	Yes	Yes	Yes
C47D12.8						Yes	Yes
C47E12.1	srs-2				Yes	Yes	Yes	Yes				Yes
C47E12.2					Yes	Yes	Yes	Yes			Yes	Yes
C47E12.4	pyp-1				Yes	Yes	Yes	Yes
C47E12.5	uba-1				Yes	Yes	Yes					Yes
C47E12.7					Yes	Yes	Yes	Yes
C47E8.4						Yes	Yes	Yes			Yes	Yes
C47E8.5	daf-21				Yes
C47E8.7	unc-112				Yes	Yes	Yes	Yes				Yes
C47G2.1	cut-1										Yes
C47G2.3						Yes	Yes
C47G2.5					Yes	Yes	Yes	Yes			Yes	Yes
C48A7.1	egl-19				Yes				Yes	Yes	Yes
C48A7.2					Yes	Yes	Yes		Yes	Yes		Yes
C48B4.9						Yes
C48B6.2					Yes	Yes	Yes	Yes	Yes	Yes
C48B6.6	smg-1								Yes	Yes
C48D1.2	ced-3				Yes
C48E7.2					Yes	Yes		Yes			Yes
C48E7.6						Yes	Yes
C49A9.9						Yes	Yes
C49C3.11					Yes
C49C3.6						Yes	Yes
C49C3.9													Yes
C49C8.6						Yes	Yes
C49D10.10						Yes	Yes
C49D10.11	sdz-7					Yes	Yes
C49F5.1	sams-1				Yes	Yes					Yes	Yes
C49H3.11	rps-2				Yes	Yes	Yes	Yes
C49H3.5	ntl-4				Yes	Yes	Yes					Yes
C49H3.8					Yes	Yes	Yes		Yes	Yes		Yes
C50A2.2					Yes	Yes			Yes	Yes	Yes
C50B6.11						Yes	Yes
C50B6.2	nasp-2					Yes	Yes					Yes
C50B8.2	bir-2					Yes	Yes
C50C10.7	str-2												Yes
C50C3.6	prp-8				Yes	Yes	Yes		Yes	Yes	Yes
C50C3.9	unc-36											Yes
C50D2.1						Yes
C50D2.3												Yes
C50E3.5					Yes	Yes	Yes
C50F2.2						Yes	Yes
C50F2.3					Yes	Yes	Yes	Yes
C50F4.11	mdf-1								Yes	Yes		Yes
C50F4.13	his-35				Yes	Yes	Yes	Yes		Yes		Yes
C50F4.2					Yes						Yes	Yes
C50F4.5	his-41				Yes	Yes	Yes	Yes	Yes	Yes		Yes
C50F4.7	his-37				Yes	Yes	Yes	Yes	Yes	Yes		Yes
C50F7.4						Yes	Yes				Yes	Yes
C50H2.1	fshr-1					Yes	Yes					Yes
C51E3.7	egl-3											Yes
C52A11.2						Yes	Yes	Yes	Yes	Yes	Yes	Yes
C52B11.4						Yes	Yes			Yes
C52B9.7	paf-2				Yes	Yes	Yes	Yes
C52D10.10					Yes
C52D10.6	skr-12				Yes
C52D10.7	skr-9				Yes	Yes	Yes	Yes			Yes	Yes
C52D10.8	skr-13				Yes
C52D10.9	skr-8				Yes	Yes	Yes	Yes			Yes	Yes
C52E12.2	unc-104											Yes
C52E12.3	sqv-7					Yes	Yes
C52E4.1	cpr-1												Yes
C52E4.2	mif-2					Yes	Yes
C52E4.3	snr-4				Yes	Yes	Yes	Yes				Yes
C52E4.4	rpt-1				Yes	Yes	Yes	Yes				Yes
C52E4.6	cyl-1				Yes	Yes	Yes	Yes			Yes	Yes
C53A3.2					Yes
C53A5.1	ril-1					Yes	Yes	Yes
C53A5.3	hda-1				Yes	Yes	Yes		Yes	Yes
C53A5.6					Yes	Yes		Yes				Yes
C53A5.9						Yes	Yes
C53B4.4												Yes
C53B4.7	bre-1					Yes		Yes		Yes	Yes	Yes
C53B7.4	asg-2				Yes	Yes	Yes				Yes
C53C9.2						Yes
C53D5.5					Yes
C53D5.6	imb-3				Yes	Yes	Yes	Yes
C53H9.1	rpl-27				Yes	Yes	Yes	Yes
C53H9.2					Yes	Yes	Yes	Yes	Yes	Yes
C54A12.1	ptr-6					Yes	Yes
C54A12.2						Yes	Yes
C54C6.1	rpl-37				Yes	Yes	Yes	Yes
C54C6.2	ben-1				Yes	Yes	Yes	Yes
C54C8.9	nlp-39					Yes	Yes
C54D1.5	lam-2				Yes	Yes	Yes	Yes			Yes	Yes
C54D1.6	bar-1								Yes	Yes		Yes
C54E4.3	gcy-37					Yes	Yes
C54E4.4						Yes	Yes
C54F6.14	ftn-1					Yes	Yes
C54G10.2	rfc-1					Yes	Yes	Yes
C54G4.1	rskn-2											Yes
C54G4.6	dod-18												Yes
C54G4.8	cyc-1				Yes	Yes	Yes	Yes	Yes	Yes	Yes
C54G4.9						Yes	Yes
C54H2.5	sft-4				Yes	Yes	Yes	Yes	Yes	Yes	Yes
C55A6.11						Yes	Yes
C55A6.2					Yes	Yes	Yes
C55A6.7													Yes
C55A6.9					Yes	Yes	Yes	Yes	Yes	Yes	Yes	Yes
C55B7.11						Yes	Yes
C55B7.2	gly-2					Yes	Yes
C55B7.3						Yes	Yes
C55B7.4	acdh-1												Yes
C55B7.5	uri-1				Yes	Yes	Yes		Yes	Yes		Yes
C55B7.8	dbr-1				Yes	Yes	Yes				Yes	Yes
C55B7.9	mdt-18					Yes	Yes	Yes	Yes	Yes	Yes	Yes
C55C3.3						Yes	Yes
C55C3.5						Yes	Yes
C55F2.1					Yes
C55F2.2					Yes
C56A3.4						Yes
C56A3.8					Yes	Yes		Yes
C56A3.9					Yes	Yes	Yes	Yes
C56C10.10						Yes	Yes
C56C10.12											Yes	Yes
C56C10.13	dnj-8									Yes		Yes
C56C10.3	tag-309					Yes	Yes	Yes			Yes	Yes
C56C10.8	icd-1				Yes	Yes	Yes		Yes	Yes	Yes	Yes
C56C10.9						Yes						Yes
C56E6.1	tag-177					Yes	Yes	Yes
C56G2.1					Yes	Yes	Yes
C56G2.15												Yes
C56G2.3					Yes	Yes
C56G2.6	let-767				Yes	Yes	Yes	Yes			Yes	Yes
C56G7.1	mlc-4					Yes	Yes
CD4.10						Yes	Yes				Yes
CD4.3					Yes	Yes	Yes	Yes
CD4.4						Yes	Yes	Yes			Yes	Yes
CD4.6	pas-6				Yes	Yes	Yes	Yes				Yes
D1007.12	rpl-24.1				Yes	Yes	Yes	Yes
D1007.2	col-52					Yes	Yes				Yes
D1007.5						Yes					Yes	Yes
D1007.6	rps-10				Yes	Yes	Yes	Yes				Yes
D1007.7						Yes	Yes
D1014.3	snap-1				Yes	Yes	Yes	Yes			Yes	Yes
D1037.2	smp-2										Yes
D1037.4	rab-8				Yes	Yes	Yes
D1043.1						Yes	Yes	Yes			Yes	Yes
D1046.1					Yes							Yes
D1046.t1					Yes							Yes
D1054.14					Yes	Yes	Yes	Yes				Yes
D1054.15	tag-135				Yes	Yes	Yes	Yes
D1054.2	pas-2					Yes	Yes	Yes
D1054.3					Yes	Yes	Yes
D1054.8													Yes
D1069.3					Yes	Yes		Yes	Yes	Yes		Yes
D1081.4												Yes
D2005.1					Yes	Yes		Yes
D2005.5	drh-3					Yes	Yes
D2007.4						Yes	Yes	Yes
D2013.2	wdfy-2										Yes	Yes
D2013.5	eat-3				Yes	Yes	Yes	Yes			Yes
D2013.6					Yes	Yes
D2013.7	eif-3.F				Yes	Yes	Yes	Yes	Yes	Yes	Yes
D2013.8	scp-1					Yes	Yes
D2021.1					Yes	Yes	Yes		Yes	Yes	Yes	Yes
D2023.7	col-158					Yes	Yes
D2024.3	elo-3					Yes		Yes
D2024.5						Yes	Yes	Yes				Yes
D2024.6	cap-1				Yes	Yes	Yes	Yes
D2024.8	col-114								Yes	Yes	Yes	Yes
D2030.3					Yes	Yes		Yes
D2030.4						Yes	Yes	Yes
D2030.6						Yes	Yes
D2030.9						Yes				Yes		Yes
D2045.1	atx-2				Yes	Yes	Yes			Yes
D2045.5					Yes					Yes
D2045.6	cul-1				Yes	Yes	Yes	Yes			Yes
D2045.7					Yes
D2045.8					Yes
D2045.9					Yes	Yes			Yes	Yes		Yes
D2062.4					Yes
D2085.1	pyr-1					Yes	Yes	Yes				Yes
D2085.3					Yes	Yes	Yes	Yes	Yes	Yes	Yes
D2085.4					Yes
D2085.6													Yes
D2089.1	rsp-7					Yes	Yes	Yes			Yes	Yes
D2089.2						Yes	Yes	Yes			Yes	Yes
D2092.1						Yes	Yes
D2092.8						Yes		Yes
D2096.1						Yes	Yes	Yes
D2096.12												Yes
D2096.8					Yes	Yes	Yes	Yes	Yes	Yes	Yes	Yes
D2096.9						Yes	Yes
DY3.2	lmn-1				Yes	Yes	Yes	Yes			Yes	Yes
DY3.6	mfb-1												Yes
E01A2.2										Yes
E01A2.4						Yes	Yes				Yes	Yes
E01A2.6						Yes	Yes
E01B7.1						Yes	Yes	Yes			Yes	Yes
E01G4.4	pqn-27				Yes	Yes		Yes
E02A10.1					Yes	Yes	Yes	Yes
E02D9.1					Yes	Yes		Yes	Yes	Yes		Yes
E02H1.1					Yes	Yes	Yes	Yes
E02H1.4	pme-2				Yes
E02H1.6						Yes		Yes
E02H9.3						Yes	Yes
E03A3.3	his-69					Yes	Yes	Yes				Yes
E03H4.2												Yes
E03H4.8					Yes	Yes	Yes	Yes			Yes	Yes
E04A4.4	hoe-1					Yes	Yes				Yes
E04A4.5					Yes	Yes	Yes	Yes	Yes	Yes
E04A4.7					Yes	Yes	Yes	Yes
E04A4.8	rpl-20				Yes	Yes	Yes	Yes				Yes
E04D5.1						Yes	Yes
E04F6.3	maoc-1												Yes
E04F6.4						Yes	Yes	Yes
E04F6.5						Yes	Yes
EEED8.1	mel-47					Yes	Yes
EEED8.3						Yes	Yes
EEED8.5	mog-5				Yes	Yes	Yes					Yes
EGAP2.3	pho-1					Yes	Yes
EGAP7.1	dpy-3										Yes	Yes
F01D4.4	egl-21											Yes
F01D5.4						Yes	Yes			Yes
F01F1.11						Yes	Yes
F01F1.12					Yes	Yes	Yes			Yes		Yes
F01F1.3						Yes	Yes
F01F1.7						Yes	Yes					Yes
F01F1.8	cct-6				Yes	Yes	Yes	Yes	Yes	Yes	Yes	Yes
F01G10.1						Yes	Yes	Yes			Yes
F01G10.9					Yes
F01G12.2	sur-7					Yes			Yes	Yes
F01G12.5	let-2				Yes	Yes	Yes	Yes				Yes
F01G4.1	psa-4					Yes	Yes
F01G4.2	ard-1				Yes	Yes		Yes	Yes	Yes		Yes
F01G4.4						Yes	Yes
F01G4.6					Yes	Yes	Yes	Yes	Yes	Yes
F02A9.2	far-1										Yes
F02A9.4					Yes	Yes	Yes	Yes
F02A9.6	glp-1				Yes	Yes	Yes	Yes			Yes
F02C9.3	tat-6				Yes	Yes	Yes		Yes	Yes
F02D10.1	col-183										Yes
F02D10.5	flr-1				Yes	Yes	Yes				Yes
F02D10.6						Yes	Yes
F02E8.1	asb-2				Yes	Yes	Yes	Yes			Yes
F02E8.3	aps-2				Yes	Yes	Yes					Yes
F02E8.6	ncr-1					Yes	Yes
F02E9.5						Yes	Yes
F07A11.2					Yes	Yes	Yes
F07A11.6	din-1				Yes	Yes	Yes	Yes			Yes
F07A5.1	inx-14				Yes	Yes	Yes
F07A5.7	unc-15				Yes	Yes		Yes		Yes	Yes	Yes
F07B7.10	his-51				Yes	Yes	Yes	Yes		Yes		Yes
F07B7.11	his-54				Yes	Yes	Yes	Yes	Yes	Yes		Yes
F07B7.3	his-53				Yes	Yes	Yes	Yes		Yes		Yes
F07B7.4	his-52				Yes	Yes	Yes	Yes	Yes	Yes		Yes
F07B7.5	his-49				Yes	Yes	Yes	Yes			Yes	Yes
F07B7.9	his-50				Yes	Yes	Yes	Yes	Yes	Yes		Yes
F07C3.1	ptd-2				Yes
F07C4.3	srd-29					Yes	Yes
F07C6.4						Yes	Yes
F07D10.1	rpl-11.2				Yes	Yes	Yes	Yes	Yes	Yes
F07D3.2	flp-6					Yes
F07E5.10						Yes		Yes				Yes
F07E5.5					Yes	Yes			Yes	Yes	Yes	Yes
F07E5.9						Yes		Yes				Yes
F07H5.2	sgn-1											Yes
F08B1.1	vhp-1								Yes	Yes		Yes
F08B12.2	prx-12					Yes	Yes	Yes			Yes
F08B4.1	dic-1				Yes	Yes	Yes	Yes				Yes
F08B4.3					Yes	Yes	Yes
F08B4.5					Yes	Yes	Yes	Yes	Yes	Yes	Yes	Yes
F08B4.6	hst-1				Yes	Yes	Yes
F08B4.7					Yes	Yes	Yes
F08B6.2	gpc-2				Yes	Yes	Yes
F08B6.4	unc-87											Yes
F08C6.1	adt-2					Yes		Yes			Yes	Yes
F08C6.2						Yes		Yes				Yes
F08D12.1						Yes	Yes	Yes			Yes	Yes
F08F1.9					Yes	Yes	Yes		Yes	Yes
F08F3.3	rhr-1					Yes	Yes
F08F8.2					Yes	Yes	Yes	Yes			Yes	Yes
F08G12.4	vhl-1				Yes	Yes		Yes
F08G2.1	his-44				Yes	Yes	Yes	Yes	Yes	Yes		Yes
F08G2.2	his-43				Yes	Yes	Yes	Yes		Yes		Yes
F08G2.3	his-42				Yes	Yes	Yes	Yes			Yes	Yes
F08G5.1						Yes	Yes
F08G5.6													Yes
F08H9.5													Yes
F09B12.1	mlt-9				Yes	Yes		Yes				Yes
F09B9.2	unc-115					Yes					Yes	Yes
F09C12.7	msp-74					Yes	Yes
F09C3.4	fbxa-103				Yes
F09C6.10					Yes	Yes	Yes
F09D1.1					Yes	Yes	Yes		Yes	Yes	Yes	Yes
F09E10.10						Yes	Yes
F09E5.1	pkc-3				Yes	Yes	Yes		Yes	Yes	Yes
F09E5.11						Yes		Yes			Yes	Yes
F09E5.13	agt-2					Yes	Yes
F09E5.15	prdx-2										Yes	Yes
F09E5.2						Yes	Yes	Yes			Yes	Yes
F09E5.4	srg-69					Yes		Yes			Yes	Yes
F09E5.5	sec-6					Yes		Yes				Yes
F09E5.8						Yes	Yes
F09E8.3	msh-5					Yes	Yes
F09F3.5					Yes	Yes	Yes	Yes				Yes
F09F7.2	mlc-3									Yes		Yes
F09F7.3					Yes	Yes	Yes	Yes
F09F7.4						Yes	Yes
F09F7.5													Yes
F09F7.7						Yes	Yes
F09G2.4					Yes	Yes	Yes		Yes	Yes
F09G8.3					Yes	Yes	Yes	Yes				Yes
F10B5.1	rpl-10				Yes	Yes	Yes	Yes			Yes
F10B5.2						Yes	Yes
F10B5.5	pch-2					Yes	Yes
F10B5.6	emb-27				Yes	Yes	Yes		Yes	Yes
F10B5.8						Yes	Yes
F10C1.2	ifb-1					Yes	Yes	Yes			Yes	Yes
F10C1.7	ifb-2					Yes	Yes				Yes
F10C2.4						Yes	Yes
F10C2.6	drs-2				Yes	Yes	Yes
F10C5.1	mat-3				Yes	Yes	Yes	Yes	Yes	Yes	Yes	Yes
F10D2.9	fat-7				Yes	Yes	Yes				Yes	Yes
F10D7.5					Yes	Yes	Yes					Yes
F10E7.2						Yes	Yes
F10E7.6						Yes		Yes			Yes	Yes
F10E7.7	rpl-33				Yes	Yes	Yes	Yes			Yes	Yes
F10E9.10						Yes	Yes
F10E9.11						Yes	Yes
F10E9.4					Yes	Yes		Yes
F10E9.5					Yes	Yes		Yes	Yes	Yes
F10E9.6	mig-10					Yes	Yes			Yes		Yes
F10E9.7						Yes	Yes
F10E9.8	sas-4					Yes	Yes		Yes	Yes	Yes	Yes
F10G2.2					Yes	Yes	Yes					Yes
F10G7.1	tag-151					Yes	Yes				Yes	Yes
F10G7.2	tsn-1				Yes	Yes	Yes
F10G7.3	asf-1					Yes	Yes
F10G7.4	scc-1				Yes	Yes	Yes	Yes	Yes	Yes	Yes	Yes
F10G7.5						Yes
F10G7.8	rpn-5					Yes	Yes
F10G8.3	npp-17				Yes	Yes	Yes		Yes	Yes		Yes
F10G8.4	eak-6					Yes	Yes
F10G8.6					Yes	Yes
F11A10.1	lex-1					Yes	Yes			Yes
F11A10.3	mig-32					Yes	Yes
F11A10.7						Yes	Yes	Yes
F11A10.8	tag-287					Yes	Yes	Yes				Yes
F11A3.2					Yes	Yes	Yes	Yes	Yes	Yes		Yes
F11A5.12	stdh-2												Yes
F11C3.3	unc-54										Yes
F11C7.5						Yes
F11E6.3						Yes						Yes
F11E6.5	elo-2				Yes	Yes						Yes
F11E6.6						Yes	Yes
F11G11.10	col-17										Yes	Yes
F11G11.12	col-73										Yes
F11G11.13						Yes	Yes
F11G11.5						Yes	Yes
F11G11.8	nspd-5					Yes					Yes	Yes
F11H8.1	rfl-1					Yes	Yes					Yes
F11H8.4	cyk-1				Yes	Yes	Yes	Yes	Yes	Yes	Yes	Yes
F12A10.2						Yes	Yes
F12A10.6						Yes	Yes
F12F6.6	sec-24.1				Yes	Yes		Yes				Yes
F12F6.7					Yes	Yes	Yes		Yes	Yes		Yes
F13A2.4												Yes
F13B10.2	rpl-3				Yes	Yes	Yes	Yes				Yes
F13B9.5	ksr-1				Yes
F13D12.7	gpb-1				Yes	Yes	Yes					Yes
F13D2.2						Yes		Yes				Yes
F13E6.2						Yes
F13E6.4									Yes	Yes
F13E6.6	rhgf-1					Yes	Yes			Yes		Yes
F13G3.11						Yes	Yes
F13G3.7													Yes
F13G3.8	eat-5											Yes
F13H10.4						Yes						Yes
F13H8.2						Yes		Yes
F13H8.7					Yes
F13H8.9						Yes	Yes
F14B4.2						Yes	Yes
F14B4.3					Yes	Yes	Yes	Yes	Yes	Yes		Yes
F14B6.6						Yes
F14B8.1	nhx-4					Yes	Yes
F14D12.2	unc-97					Yes	Yes	Yes			Yes	Yes
F14D2.11						Yes	Yes
F14D2.2						Yes	Yes	Yes			Yes	Yes
F14D7.2									Yes	Yes
F14E5.5						Yes	Yes
F14F11.2					Yes	Yes	Yes					Yes
F14F4.3	mrp-5					Yes		Yes			Yes	Yes
F14F7.1	col-98				Yes						Yes	Yes
F14H3.8						Yes	Yes
F14H8.1	obr-2					Yes	Yes
F15A2.1	col-184					Yes	Yes
F15A2.5	efn-3				Yes
F15A2.6	sad-1											Yes
F15A4.2						Yes	Yes
F15B10.2	drh-1												Yes
F15B9.7	cdh-6				Yes
F15D3.1	dys-1											Yes
F15D3.4					Yes							Yes
F15D3.6						Yes
F15D3.7					Yes	Yes	Yes		Yes	Yes
F15E6.3					Yes
F15E6.6					Yes
F15E6.9					Yes
F15G9.4	him-4								Yes	Yes		Yes
F15H10.3	apc-10				Yes	Yes	Yes
F15H9.3	sri-17					Yes	Yes
F16A11.2						Yes		Yes
F16B4.6						Yes
F16B4.8	cdc-25.2				Yes	Yes	Yes	Yes			Yes
F16D3.1	tba-5					Yes	Yes	Yes
F16D3.4					Yes	Yes	Yes	Yes	Yes	Yes	Yes	Yes
F16F9.2	dpy-6										Yes
F16H6.1	clec-42					Yes					Yes	Yes
F17C11.10						Yes	Yes
F17C11.7											Yes
F17C11.9					Yes	Yes	Yes
F17C8.1	acy-1											Yes
F17C8.6						Yes	Yes
F17E9.10	his-32				Yes	Yes	Yes	Yes			Yes	Yes
F17E9.12	his-31				Yes	Yes	Yes	Yes	Yes	Yes	Yes	Yes
F17E9.13	his-33				Yes	Yes	Yes	Yes		Yes		Yes
F17E9.14					Yes	Yes	Yes	Yes				Yes
F17E9.9	his-34				Yes	Yes	Yes	Yes	Yes	Yes		Yes
F17H10.1						Yes	Yes
F18A1.5						Yes	Yes
F18A1.7						Yes	Yes
F18A12.1												Yes
F18C12.2	rme-8					Yes	Yes	Yes			Yes	Yes
F18C12.3						Yes
F18C5.2	wrn-1					Yes		Yes	Yes	Yes	Yes
F18E2.2	tag-167				Yes	Yes	Yes		Yes	Yes
F18E2.3	scc-3				Yes	Yes	Yes	Yes	Yes	Yes		Yes
F18E3.7						Yes	Yes
F18F11.5					Yes	Yes	Yes	Yes			Yes	Yes
F18G5.2	pes-8				Yes	Yes		Yes		Yes		Yes
F18G5.3	gpa-12					Yes	Yes			Yes		Yes
F18H3.5	cdk-4				Yes	Yes		Yes	Yes	Yes	Yes	Yes
F19B6.1					Yes				Yes	Yes
F19B6.2	ufd-1					Yes	Yes	Yes			Yes	Yes
F19C7.1						Yes
F19C7.7	col-110										Yes	Yes
F19F10.12						Yes	Yes
F19F10.9						Yes	Yes
F19H6.1						Yes		Yes	Yes	Yes		Yes
F19H6.4						Yes	Yes
F20A1.9						Yes	Yes
F20B6.1						Yes	Yes	Yes
F20B6.2	vha-12				Yes	Yes	Yes	Yes				Yes
F20B6.3	mrp-6									Yes
F20B6.8	hpk-1											Yes
F20C5.3						Yes	Yes
F20D1.2						Yes	Yes
F20D12.1	csr-1				Yes	Yes	Yes	Yes
F20D12.2					Yes	Yes	Yes	Yes			Yes	Yes
F20D12.4	czw-1				Yes	Yes	Yes	Yes				Yes
F20D6.9						Yes
F20G2.5													Yes
F20G4.1					Yes	Yes	Yes	Yes				Yes
F20G4.3	nmy-2				Yes	Yes	Yes	Yes	Yes	Yes
F20H11.2	nsh-1				Yes	Yes	Yes		Yes	Yes	Yes
F20H11.3	mdh-1				Yes	Yes	Yes
F20H11.6					Yes	Yes	Yes	Yes	Yes	Yes
F21A3.7					Yes	Yes
F21C3.5	pfd-6				Yes	Yes	Yes	Yes	Yes	Yes	Yes	Yes
F21D12.2					Yes
F21D12.3						Yes	Yes
F21D5.1					Yes	Yes	Yes
F21D5.5						Yes		Yes			Yes
F21D5.7					Yes	Yes		Yes
F21D5.8						Yes	Yes	Yes			Yes
F21D9.2					Yes
F21F8.3	asp-5												Yes
F21F8.7	asp-6												Yes
F21H12.1						Yes	Yes					Yes
F21H12.2						Yes	Yes
F21H12.4	ptc-2					Yes	Yes	Yes		Yes		Yes
F21H12.5	fbf-2				Yes	Yes	Yes			Yes		Yes
F21H7.4						Yes	Yes
F22A3.6						Yes	Yes
F22B3.1	his-64				Yes	Yes	Yes	Yes	Yes	Yes		Yes
F22B3.2	his-63				Yes	Yes	Yes	Yes			Yes	Yes
F22B3.4					Yes	Yes	Yes
F22B3.8					Yes	Yes	Yes
F22B5.1	evl-20				Yes	Yes	Yes		Yes	Yes	Yes	Yes
F22B5.2	eif-3.G				Yes	Yes	Yes	Yes			Yes
F22B5.3	cut-3										Yes
F22B5.7	zyg-9					Yes	Yes		Yes	Yes	Yes
F22B5.9	frs-2				Yes	Yes	Yes	Yes
F22B7.13	gpr-1				Yes	Yes	Yes	Yes				Yes
F22B7.5	dnj-10					Yes	Yes	Yes				Yes
F22D3.5						Yes	Yes			Yes
F22D6.1	kin-14										Yes
F22D6.10	col-60					Yes		Yes
F22D6.3	nrs-1				Yes	Yes	Yes	Yes
F22D6.4						Yes	Yes	Yes			Yes
F22D6.5	prp-4				Yes	Yes	Yes					Yes
F22D6.6	ekl-1					Yes	Yes
F22E5.12						Yes		Yes
F22E5.15	sri-55					Yes	Yes	Yes			Yes	Yes
F22E5.18	sri-59					Yes	Yes	Yes			Yes	Yes
F22F4.1										Yes
F22F4.2	inx-3					Yes		Yes				Yes
F22G12.3					Yes
F22G12.4						Yes	Yes
F23B12.3											Yes	Yes
F23B12.5					Yes	Yes	Yes
F23B12.6	tag-114					Yes	Yes
F23B2.13						Yes	Yes
F23B2.5	flp-1											Yes
F23C8.5						Yes	Yes
F23C8.6						Yes	Yes	Yes				Yes
F23C8.7												Yes
F23F1.5					Yes	Yes	Yes	Yes			Yes	Yes
F23F1.8	rpt-4				Yes	Yes	Yes	Yes			Yes	Yes
F23F1.9					Yes	Yes		Yes	Yes	Yes
F23F12.6	rpt-3				Yes	Yes	Yes	Yes				Yes
F23H11.2					Yes						Yes
F23H11.4						Yes	Yes					Yes
F23H11.5					Yes	Yes	Yes	Yes			Yes
F23H12.10						Yes	Yes
F23H12.2					Yes	Yes	Yes	Yes
F23H12.4	sqt-3				Yes	Yes	Yes	Yes			Yes	Yes
F23H12.5					Yes	Yes		Yes				Yes
F23H12.8					Yes	Yes		Yes				Yes
F25B3.1					Yes				Yes	Yes		Yes
F25B3.6					Yes	Yes	Yes	Yes			Yes	Yes
F25B4.6					Yes	Yes	Yes	Yes			Yes	Yes
F25B4.9	clec-1										Yes	Yes
F25B5.2					Yes				Yes	Yes
F25B5.4	ubq-1				Yes	Yes	Yes	Yes
F25B5.7					Yes	Yes		Yes	Yes	Yes
F25C8.3												Yes
F25D7.1	cup-2				Yes
F25D7.4						Yes	Yes
F25E2.2						Yes	Yes
F25E2.4	ifd-2					Yes	Yes	Yes			Yes
F25E5.1					Yes							Yes
F25F8.2	glc-2					Yes	Yes
F25G6.2						Yes	Yes	Yes
F25G6.3	acr-16											Yes
F25G6.6	nrs-2					Yes						Yes
F25G6.9						Yes	Yes
F25H2.10	rpa-0				Yes	Yes	Yes	Yes
F25H2.11	tct-1				Yes	Yes	Yes					Yes
F25H2.12						Yes	Yes
F25H2.2					Yes	Yes
F25H2.4					Yes	Yes	Yes	Yes			Yes	Yes
F25H2.5					Yes	Yes	Yes		Yes	Yes
F25H2.8	ubc-25								Yes	Yes		Yes
F25H2.9	pas-5				Yes	Yes	Yes	Yes				Yes
F25H5.3						Yes	Yes
F25H5.4	eft-2				Yes	Yes	Yes	Yes	Yes	Yes
F25H5.5						Yes	Yes
F25H5.6					Yes	Yes		Yes			Yes
F25H8.2					Yes	Yes			Yes	Yes	Yes	Yes
F25H8.3	gon-1				Yes	Yes	Yes		Yes	Yes		Yes
F25H9.6					Yes	Yes		Yes				Yes
F26A3.2					Yes	Yes	Yes	Yes	Yes	Yes
F26A3.3	ego-1				Yes	Yes	Yes	Yes			Yes
F26B1.2						Yes	Yes
F26B1.3	ima-2					Yes	Yes	Yes
F26C11.3					Yes
F26D10.10	gln-5					Yes	Yes
F26D10.3	hsp-1				Yes	Yes	Yes	Yes				Yes
F26D11.11	let-413				Yes	Yes	Yes		Yes	Yes	Yes	Yes
F26D2.2	syp-1					Yes	Yes
F26E4.1	sur-6					Yes	Yes	Yes	Yes	Yes		Yes
F26E4.10	drsh-1					Yes	Yes
F26E4.11	hrdl-1					Yes	Yes
F26E4.2						Yes	Yes		Yes	Yes
F26E4.4						Yes	Yes	Yes
F26E4.6					Yes	Yes	Yes	Yes
F26E4.8	tba-1				Yes	Yes	Yes	Yes
F26E4.9	cco-1				Yes	Yes	Yes	Yes			Yes
F26F2.7						Yes	Yes
F26F4.1						Yes
F26F4.10	rrt-1				Yes	Yes	Yes	Yes
F26F4.11					Yes	Yes	Yes	Yes	Yes	Yes
F26F4.13	kbp-2					Yes	Yes
F26F4.7	nhl-2				Yes
F26G1.1					Yes	Yes
F26G1.7	msp-3					Yes	Yes
F26G1.8	msp-42					Yes	Yes
F26G5.1						Yes	Yes
F26G5.9	tam-1				Yes	Yes	Yes					Yes
F26H11.1	kbp-3					Yes	Yes	Yes	Yes	Yes		Yes
F26H9.4						Yes	Yes
F26H9.6	rab-5					Yes	Yes	Yes
F27C1.2					Yes	Yes					Yes
F27C1.3					Yes	Yes		Yes
F27C1.4					Yes	Yes		Yes				Yes
F27C1.6					Yes	Yes		Yes	Yes	Yes		Yes
F27C1.7	atp-3				Yes	Yes	Yes	Yes
F27C1.8	dpy-5								Yes	Yes	Yes
F27C8.6						Yes	Yes			Yes
F27D4.1					Yes	Yes	Yes
F27D4.2						Yes	Yes	Yes			Yes	Yes
F27D4.3					Yes				Yes	Yes
F27D4.5	tag-173					Yes	Yes					Yes
F27D9.1	unc-18				Yes							Yes
F28B12.3	vrk-1					Yes	Yes
F28B3.1						Yes	Yes
F28B3.5													Yes
F28B3.7	him-1				Yes	Yes	Yes	Yes	Yes	Yes		Yes
F28B3.8	imb-1				Yes	Yes	Yes
F28B4.3						Yes
F28C1.2	egl-10											Yes
F28C6.3	cpf-1				Yes	Yes	Yes	Yes	Yes	Yes		Yes
F28C6.5						Yes	Yes
F28C6.6	suf-1				Yes	Yes	Yes
F28C6.7	rpl-26				Yes	Yes	Yes	Yes
F28C6.8					Yes	Yes					Yes	Yes
F28C6.9						Yes	Yes
F28D1.1						Yes	Yes	Yes
F28D1.10	gex-3				Yes	Yes	Yes	Yes	Yes	Yes	Yes	Yes
F28D1.11					Yes						Yes	Yes
F28D1.2						Yes	Yes
F28D1.3	thn-1												Yes
F28D1.7	rps-23				Yes	Yes	Yes	Yes	Yes	Yes		Yes
F28D1.8						Yes						Yes
F28D9.1	rsr-1					Yes	Yes					Yes
F28D9.4						Yes	Yes
F28F8.10					Yes	Yes	Yes	Yes
F28F8.3	lsm-5					Yes	Yes
F28F8.5					Yes	Yes	Yes		Yes	Yes		Yes
F28F8.6	atx-3					Yes	Yes
F28H1.2	cpn-3					Yes	Yes	Yes
F28H1.3	ars-2				Yes	Yes	Yes	Yes				Yes
F28H6.1	akt-2												Yes
F28H7.9	sre-6											Yes
F29A7.6					Yes	Yes		Yes	Yes	Yes	Yes
F29B9.10					Yes	Yes	Yes	Yes
F29B9.11					Yes	Yes	Yes	Yes
F29B9.2						Yes	Yes
F29B9.5						Yes	Yes	Yes				Yes
F29B9.6	ubc-9				Yes	Yes	Yes	Yes	Yes	Yes		Yes
F29B9.8						Yes	Yes
F29C12.4					Yes	Yes	Yes	Yes			Yes
F29C12.6						Yes	Yes
F29C12.7					Yes
F29C4.2					Yes	Yes	Yes
F29C4.5	duo-2											Yes
F29C6.1					Yes
F29D10.4	hum-1											Yes
F29D11.1	lrp-1					Yes		Yes	Yes	Yes	Yes	Yes
F29D11.2						Yes	Yes	Yes			Yes	Yes
F29F11.1	sqv-4					Yes	Yes
F29F11.6	gsp-1				Yes	Yes	Yes	Yes				Yes
F29G6.1					Yes	Yes	Yes
F29G6.3					Yes	Yes					Yes	Yes
F29G9.2						Yes	Yes
F29G9.3	aps-1				Yes	Yes	Yes	Yes			Yes	Yes
F29G9.5	rpt-2				Yes	Yes	Yes
F30A10.1											Yes
F30A10.10					Yes				Yes	Yes		Yes
F30A10.13					Yes	Yes	Yes	Yes				Yes
F30A10.2					Yes	Yes	Yes	Yes				Yes
F30A10.6						Yes	Yes	Yes			Yes
F30A10.8	stn-1				Yes	Yes					Yes	Yes
F30A10.9					Yes	Yes		Yes				Yes
F30B5.1	dpy-13										Yes	Yes
F30B5.4					Yes
F30F8.3						Yes	Yes
F30F8.9						Yes	Yes
F30H5.1	unc-45				Yes	Yes	Yes					Yes
F31A9.2						Yes	Yes
F31B12.1	plc-1				Yes
F31C3.2													Yes
F31C3.5						Yes	Yes	Yes	Yes	Yes	Yes	Yes
F31D4.1						Yes	Yes	Yes
F31D4.3	fkb-6					Yes	Yes		Yes	Yes
F31D5.4												Yes
F31E3.3	rfc-4				Yes	Yes	Yes
F31E3.5	eft-3				Yes	Yes	Yes	Yes				Yes
F31E8.6						Yes	Yes
F31F7.1						Yes	Yes
F32A11.2	hpr-17					Yes
F32A11.3					Yes
F32A11.4					Yes	Yes	Yes
F32A5.5	aqp-1												Yes
F32A5.6	prx-13					Yes	Yes	Yes
F32A5.7	lsm-4					Yes	Yes				Yes	Yes
F32A6.3	vps-41					Yes	Yes
F32A7.4						Yes	Yes
F32A7.5						Yes	Yes
F32A7.6	aex-5					Yes	Yes	Yes
F32B5.6						Yes	Yes
F32B5.8	cpz-1					Yes	Yes	Yes			Yes
F32B6.3					Yes	Yes	Yes		Yes	Yes
F32B6.6	msp-77					Yes	Yes					Yes
F32B6.7	ssp-32					Yes						Yes
F32D1.1	figl-1				Yes
F32D1.10	mcm-7				Yes	Yes	Yes		Yes	Yes
F32D1.2					Yes	Yes	Yes
F32D1.6						Yes	Yes	Yes			Yes
F32D1.7						Yes	Yes
F32D1.9						Yes	Yes
F32D8.13					Yes	Yes	Yes					Yes
F32D8.5					Yes	Yes	Yes					Yes
F32D8.6	emo-1				Yes	Yes	Yes	Yes
F32E10.1					Yes	Yes	Yes	Yes		Yes
F32E10.2						Yes	Yes
F32E10.4	ima-3				Yes	Yes	Yes	Yes				Yes
F32E10.5						Yes	Yes
F32E10.6						Yes	Yes
F32H2.2	mdt-31				Yes	Yes	Yes
F32H2.3	spd-2				Yes	Yes	Yes	Yes
F32H2.5	fasn-1					Yes	Yes
F32H2.6						Yes	Yes	Yes				Yes
F32H5.1						Yes
F33A8.1	let-858					Yes	Yes				Yes
F33A8.5	sdhd-1					Yes	Yes	Yes			Yes
F33C8.1	tag-53				Yes					Yes		Yes
F33D11.1													Yes
F33D11.10					Yes	Yes	Yes	Yes
F33D11.3	col-54					Yes	Yes
F33D11.5					Yes
F33D4.2	itr-1				Yes	Yes		Yes				Yes
F33D4.5					Yes	Yes	Yes	Yes
F33D4.7					Yes	Yes	Yes	Yes
F33D4.8						Yes	Yes
F33E11.2					Yes	Yes	Yes
F33E2.2	dlk-1					Yes		Yes
F33G12.4						Yes	Yes	Yes
F33H1.2	gpd-4					Yes	Yes	Yes		Yes	Yes
F33H1.3					Yes	Yes	Yes	Yes			Yes	Yes
F33H2.2									Yes	Yes		Yes
F33H2.3						Yes	Yes
F33H2.5					Yes	Yes	Yes		Yes	Yes		Yes
F33H2.6													Yes
F33H2.8												Yes
F34D10.2						Yes	Yes
F34D10.3						Yes	Yes
F35A5.5						Yes						Yes
F35A5.8	erp-1											Yes
F35B12.5	sas-5					Yes	Yes
F35C5.3					Yes
F35C5.7	clec-64											Yes
F35C8.6	pfn-2												Yes
F35D2.3													Yes
F35D6.1	fem-1				Yes
F35F11.1					Yes	Yes	Yes
F35G12.10	asb-1				Yes	Yes	Yes	Yes			Yes
F35G12.11						Yes	Yes	Yes
F35G12.12						Yes	Yes
F35G12.2					Yes	Yes	Yes		Yes	Yes
F35G12.3	sel-5					Yes	Yes
F35G12.8	smc-4					Yes	Yes	Yes	Yes	Yes
F35G12.9	apc-11				Yes	Yes	Yes	Yes
F35H10.1	his-30				Yes	Yes	Yes	Yes		Yes		Yes
F35H10.11	his-29				Yes	Yes	Yes	Yes	Yes	Yes		Yes
F35H10.4	vha-5				Yes	Yes	Yes	Yes	Yes	Yes	Yes	Yes
F35H10.5						Yes		Yes				Yes
F35H10.7									Yes	Yes
F36A2.3										Yes		Yes
F36A2.6	rps-15				Yes	Yes	Yes	Yes
F36A2.7					Yes	Yes	Yes	Yes
F36A2.8					Yes
F36A4.10	col-34										Yes	Yes
F36A4.6	col-33					Yes		Yes			Yes	Yes
F36A4.7	ama-1				Yes	Yes	Yes					Yes
F36D3.1						Yes	Yes
F36F12.6					Yes
F36F2.3	tag-214					Yes	Yes
F36F2.4	syn-13				Yes	Yes	Yes
F36F2.6	fcp-1					Yes	Yes
F36G9.3					Yes	Yes	Yes
F36H1.2	tag-144				Yes	Yes			Yes	Yes	Yes
F36H1.4	lin-3				Yes					Yes
F36H12.2						Yes
F36H12.6	msp-52					Yes	Yes
F36H12.7	msp-19					Yes	Yes
F36H2.1	tat-5				Yes	Yes	Yes		Yes	Yes
F37A4.6					Yes
F37A4.7	rbf-1											Yes
F37A4.8	isw-1				Yes	Yes	Yes		Yes	Yes
F37B12.1									Yes	Yes
F37B12.3						Yes	Yes	Yes			Yes	Yes
F37B12.5									Yes	Yes
F37B4.2	ifc-1					Yes	Yes	Yes			Yes
F37C12.1					Yes	Yes	Yes	Yes
F37C12.11	rps-21				Yes	Yes	Yes	Yes				Yes
F37C12.13					Yes	Yes	Yes	Yes
F37C12.14					Yes	Yes	Yes
F37C12.2						Yes	Yes	Yes
F37C12.3					Yes	Yes	Yes	Yes			Yes
F37C12.4	rpl-36				Yes	Yes	Yes	Yes				Yes
F37C12.7					Yes	Yes	Yes		Yes	Yes		Yes
F37C12.9	rps-14				Yes	Yes	Yes	Yes				Yes
F37C4.4					Yes	Yes	Yes
F37D6.1	mus-101				Yes	Yes	Yes	Yes	Yes	Yes		Yes
F37E3.1					Yes	Yes	Yes	Yes	Yes	Yes	Yes	Yes
F38A1.13						Yes	Yes
F38A1.8					Yes	Yes	Yes					Yes
F38A5.10	nspb-4				Yes	Yes	Yes	Yes				Yes
F38A5.12	nspb-2				Yes	Yes	Yes	Yes				Yes
F38A5.14	nspb-1				Yes	Yes	Yes	Yes				Yes
F38A5.5	nspb-3				Yes	Yes	Yes	Yes				Yes
F38A5.9	nspb-5				Yes	Yes	Yes	Yes				Yes
F38B2.1	ifa-1					Yes	Yes	Yes
F38B7.5	duo-1											Yes
F38E1.7	mom-2				Yes	Yes	Yes	Yes			Yes
F38E11.2	hsp-12.6												Yes
F38E11.5					Yes	Yes	Yes	Yes			Yes	Yes
F38H4.10									Yes	Yes
F38H4.4						Yes		Yes
F38H4.9	let-92				Yes	Yes	Yes	Yes	Yes	Yes		Yes
F39B2.10	dnj-12					Yes	Yes
F39B2.11					Yes
F39B2.4	sur-2					Yes	Yes	Yes		Yes		Yes
F39B2.6	rps-26				Yes	Yes	Yes	Yes			Yes	Yes
F39G3.7	prx-6					Yes					Yes	Yes
F39H11.2	tlf-1					Yes	Yes	Yes			Yes	Yes
F39H11.3	cdk-8				Yes	Yes	Yes	Yes			Yes
F39H11.5	pbs-7				Yes	Yes	Yes	Yes				Yes
F39H12.2						Yes	Yes
F39H2.2	sig-7				Yes	Yes	Yes	Yes
F39H2.4	syp-3					Yes	Yes
F40F11.1	rps-11				Yes	Yes	Yes					Yes
F40F11.2						Yes	Yes					Yes
F40F11.3						Yes
F40F11.4						Yes
F40F12.7						Yes	Yes					Yes
F40F4.6						Yes
F40F8.1						Yes	Yes
F40F8.10	rps-9				Yes	Yes	Yes	Yes			Yes
F40F8.11													Yes
F40F9.6						Yes	Yes	Yes
F40G12.10						Yes	Yes
F40G9.1						Yes		Yes				Yes
F40H6.6					Yes	Yes	Yes	Yes
F41B4.2										Yes
F41B4.4	glr-6					Yes	Yes
F41C3.4						Yes	Yes	Yes			Yes	Yes
F41C3.8													Yes
F41C6.1	unc-6											Yes
F41C6.2						Yes
F41C6.3						Yes
F41D3.2					Yes
F41D3.4					Yes
F41E6.13	atgr-18					Yes
F41E6.2	grd-5					Yes	Yes
F41E7.1									Yes	Yes		Yes
F41F3.4	col-139										Yes	Yes
F41G3.14						Yes		Yes				Yes
F41G3.4	fis-1					Yes	Yes
F41H10.10	htp-1												Yes
F41H10.7	elo-5					Yes
F41H10.8	elo-6					Yes
F42A6.3						Yes	Yes
F42A6.6						Yes	Yes
F42A6.7	hrp-1				Yes	Yes	Yes	Yes				Yes
F42A6.8	fbxa-130											Yes
F42A8.1						Yes	Yes	Yes			Yes
F42A8.2	sdhb-1				Yes	Yes	Yes	Yes			Yes
F42C5.10						Yes		Yes			Yes
F42C5.6						Yes	Yes
F42C5.7	grl-4					Yes
F42C5.8	rps-8				Yes	Yes		Yes				Yes
F42C5.9					Yes	Yes		Yes				Yes
F42E11.4	tni-1					Yes	Yes		Yes	Yes	Yes	Yes
F42G4.6												Yes
F42G8.10					Yes	Yes	Yes	Yes
F42G8.12	isp-1				Yes	Yes	Yes
F42G8.6									Yes	Yes
F42G9.7	snt-2				Yes	Yes	Yes				Yes
F42G9.8					Yes	Yes	Yes
F42H10.5						Yes	Yes
F43B10.2	tag-343					Yes						Yes
F43C1.2	mpk-1				Yes	Yes	Yes	Yes	Yes	Yes		Yes
F43C1.3						Yes
F43C1.6						Yes
F43D2.1					Yes	Yes			Yes	Yes		Yes
F43D9.1					Yes	Yes	Yes	Yes			Yes
F43D9.3					Yes							Yes
F43D9.4	sip-1												Yes
F43D9.5	taf-11.3					Yes
F43E2.1						Yes	Yes
F43E2.2						Yes	Yes
F43E2.7						Yes	Yes	Yes			Yes
F43E2.8	hsp-4				Yes	Yes	Yes	Yes			Yes
F43G6.1	dna-2					Yes	Yes
F43G6.9	patr-1				Yes	Yes	Yes	Yes
F43G9.1					Yes	Yes	Yes		Yes	Yes	Yes	Yes
F43G9.10						Yes	Yes	Yes
F43G9.3						Yes	Yes				Yes
F43G9.5					Yes	Yes	Yes					Yes
F43G9.6	fer-1											Yes
F44A2.3						Yes	Yes
F44B9.7	pqn-38					Yes	Yes		Yes	Yes	Yes	Yes
F44B9.8						Yes	Yes
F44C4.4	gon-14				Yes	Yes			Yes	Yes	Yes
F44D12.8						Yes	Yes
F44E5.1						Yes
F44F4.10												Yes
F44F4.11	tba-4				Yes	Yes	Yes	Yes	Yes	Yes		Yes
F44F4.2					Yes	Yes	Yes
F44G3.6	skr-3											Yes
F44G4.1						Yes		Yes
F44G4.2					Yes	Yes	Yes	Yes
F45B8.2	rgs-10				Yes	Yes	Yes
F45C12.12						Yes	Yes
F45C12.7						Yes	Yes
F45E1.6	his-71					Yes	Yes	Yes			Yes
F45E12.2	brf-1				Yes	Yes		Yes
F45E12.3	cul-4				Yes	Yes			Yes	Yes		Yes
F45E12.5					Yes	Yes	Yes
F45E4.8	nlp-20					Yes	Yes
F45E6.1											Yes
F45F2.10					Yes	Yes	Yes
F45F2.12	his-8				Yes	Yes	Yes	Yes	Yes	Yes		Yes
F45F2.13	his-6				Yes	Yes	Yes	Yes			Yes	Yes
F45F2.2	his-39				Yes	Yes	Yes	Yes	Yes	Yes		Yes
F45F2.3	his-5				Yes	Yes	Yes	Yes	Yes	Yes		Yes
F45F2.4	his-7				Yes	Yes	Yes	Yes		Yes		Yes
F45G2.2												Yes
F45G2.4						Yes		Yes				Yes
F45G2.5	bli-5				Yes	Yes		Yes			Yes	Yes
F45G2.8					Yes	Yes	Yes	Yes
F45G2.9						Yes		Yes
F45H10.2					Yes	Yes					Yes
F45H10.4	drr-1												Yes
F45H11.2	ned-8				Yes	Yes	Yes		Yes	Yes	Yes	Yes
F45H11.3						Yes	Yes
F46A8.3					Yes
F46A9.4	skr-2					Yes	Yes	Yes	Yes	Yes	Yes	Yes
F46A9.5	skr-1				Yes	Yes	Yes	Yes	Yes	Yes	Yes	Yes
F46A9.6	mec-8					Yes	Yes
F46B6.6						Yes
F46B6.9						Yes	Yes
F46C8.6	dpy-7					Yes				Yes	Yes	Yes
F46E10.1					Yes	Yes	Yes	Yes				Yes
F46E10.11						Yes		Yes				Yes
F46E10.9	dpy-11									Yes	Yes	Yes
F46F11.4	ubl-5				Yes	Yes		Yes				Yes
F46F11.5	vha-10				Yes	Yes	Yes	Yes
F46F11.9					Yes	Yes	Yes				Yes	Yes
F46F2.2	kin-20				Yes	Yes	Yes	Yes			Yes
F46F2.3						Yes	Yes
F46F3.4	ape-1												Yes
F46G10.5	ptr-24				Yes	Yes	Yes
F46G11.3	tag-257					Yes					Yes	Yes
F46H6.1	rhi-1											Yes
F47B7.2						Yes						Yes
F47B8.10						Yes
F47E1.4						Yes	Yes
F47F6.1	lin-42								Yes	Yes	Yes	Yes
F47F6.5					Yes	Yes	Yes				Yes	Yes
F47G3.3						Yes	Yes
F48A11.1	chs-2				Yes	Yes	Yes	Yes			Yes	Yes
F48A11.5	ubxn-3					Yes	Yes
F48C1.2						Yes	Yes
F48C1.4						Yes	Yes		Yes	Yes	Yes	Yes
F48E3.1	gly-12					Yes	Yes
F48E3.2						Yes	Yes
F48E8.1	lon-1					Yes	Yes					Yes
F48E8.2						Yes	Yes
F48E8.5	paa-1				Yes	Yes	Yes	Yes	Yes	Yes		Yes
[truncated: 2,356 more rows]
