# Supplementary material for: Comparative analysis of function and interaction of transcription factors in nematodes: Extensive conservation of orthology coupled to rapid sequence evolution
Source: BMC Genomics. 2008 Aug 27;9:399. doi: 10.1186/1471-2164-9-399 (PMC2533025; doi:10.1186/1471-2164-9-399)
Supplement: Additional file 15 — List of the worm (C. elegans) fly (D. melanogaster) and mouse (M. musculus) mutant phenotypes associated with conserved TF genes. [file 1471-2164-9-399-S15.xls]

## Sheet: Sheet1
List of the worm, fly, and mouse mutant phenotypes associated with conserved TF genes
C. elegans TF sequence name	CGC name	Fly ortholog	Mouse ortholog	MGI ID	RNAi phenotype in worm	Lethality in fly	Knock-out or mutant phenotype in mouse
B0286.4	ntl-2	FBgn0017550	Cnot2	MGI:1919318	Yes	Yes	Unknown
B0336.3		FBgn0032794	Rbm26	MGI:1921463	Yes		Unknown
B0564.10	unc-30	FBgn0020912	Pitx2	MGI:109340			Failed ventral body wall closure, right pulmonary isomerism, septal and valve defects, absent ocular muscles, arrested pituitary and tooth development, optic nerve, mandible and maxilla defects, and embryonic death.
C01G8.9	lss-4	FBgn0003013	Arid1a	MGI:1935147	Yes	Yes	Unknown
C01H6.5	nhr-23	FBgn0000448	Rorc	MGI:104856	Yes	Yes	Lack of peripheral and mesenteric lymph nodes and Peyer's patches, reduced numbers of thymocytes, and increased apoptosis with loss of thymic expression of anti-apoptosic factor Bcl-xL.
C04F1.3	lim-7	FBgn0003896	Isl2	MGI:109156		Yes	Defective nervous system and embryonic-perinatal stage lethality
C08F8.8	nhr-67	FBgn0003720	Nr2e1	MGI:1100526	Yes	Yes	Small brains, hypoplasia of cerebrum and olfactory lobes, thin optic layers, reduced retinal vessels and hydrocephaly on some genetic backgrounds. Mutants do poorly in sensorimotor tests, are aggressive and females lack maternal behavior.
C10G8.7	ceh-33	FBgn0003460	Six1	MGI:102780		Yes	Rib defects, muscle hypoplasia, absence of kidneys and thymus, craniofacial defects, and ear and nose defects. Heterozygotes show partial hearing loss.
C13G5.1	ceh-16	FBgn0000577	En1	MGI:95389	Yes	Yes	Death within 24 hours of birth. Mutants exhibit nervous system defects, including a lack of most of the colliculi, cerebellum, and the third and fourth cranial nerves in some lines, skeletal anomalies.
C16A3.4		FBgn0030878	Zfp622	MGI:1289282	Yes	Yes	Unknown
C16A3.7	tag-182	FBgn0001978	Nfx1	MGI:1921414		Yes	Unknown
C25A1.11	aha-1	FBgn0015014	Arnt	MGI:88071	Yes	Yes	Defective angiogenesis of the yolk sac and branchial arches, placental defects, and lethality by embryonic day 10.5.
C26C6.1	tag-185	FBgn0039227	Pbrm1	MGI:1923998	Yes		Embryonic lethality with hypoplastic cardiac ventricular chambers and malformation of the placenta.
C26C6.5	dcp-66	FBgn0010762	Gatad2a	MGI:2384585	Yes	Yes	Unknown
C27C12.6	dmd-4	FBgn0038851	Dmrta2	MGI:2653629			Unknown
C28A5.4	ceh-43	FBgn0000157	Dlx5	MGI:101926	Yes	Yes	Multiple defects in craniofacial structures, including ears, nose, mandible and calvaria, and die shortly after birth, with some exhibiting exencephaly.
C28H8.9		FBgn0033015	Dpf2	MGI:109529			Unknown
C30A5.7	unc-86	FBgn0000028	Pou4f3	MGI:102523	Yes	Yes	Defects associated with hearing/vestibular/ear, behavior, nervous system, growth/size, reproduction and homeostasis
C32F10.2	lin-35	FBgn0015799	Rbl2	MGI:105085	Yes	Yes	Arrested embryonic growth and varying disorganization in neural and dermamyotome structures, with death by embryonic day 11-13. On a different background mutants were viable and fertile.
C33D12.7	ceh-30	FBgn0004854	Barhl1	MGI:1859288			Progressive hearing loss starting at 2 weeks of age. Animals are completely deaf by 10 months of age and show degeneration of the inner and outer cochlear hair cells.
C34D10.2		FBgn0004395	Unk	MGI:2442456		Yes	Unknown
C34E10.7	cnd-1	FBgn0022740	Neurod1	MGI:1339708			Neonatal diabetes, pancreatic enteroendocrine cell deficits, impaired hearing and balance, retinal degeneration, and seizures. Survival past birth is dependent on genetic background.
C40H5.5	ttx-3	FBgn0000099	Lhx9	MGI:1316721	Yes	Yes	Loss of proliferation of the somatic cells of the genital ridge resulting in lack of discrete gonad formation, infertility in both sexes, and female-like genitalia in genetically male mice.
C43H6.7		FBgn0039489	Zdhhc16	MGI:1921418			Unknown
C45E1.1	nhr-64	FBgn0004914	Hnf4a	MGI:109128			Defective embryogenesis, embryonic-perinatal stage lethality
C48D5.1	nhr-6	FBgn0014859	Nr4a2	MGI:1352456	Yes	Yes	Failure to develop dopaminergic neurons in the mesencephalon and death within the first 12 hours of life. Heterozygotes suffer from reduced motor performance in old age.
C48E7.11		FBgn0036126	Cebpg	MGI:104982			Impaired natural killer cell cytotoxic activity and IFN-gamma production.
C48E7.3	lpd-2	FBgn0031736	Ngdn	MGI:1916216	Yes		Unknown
C49A1.4	eya-1	FBgn0063692	Eya2	MGI:109341	Yes		Unknown
D1007.1	ceh-17	FBgn0025334	Alx4	MGI:108359			Preaxial polydactyly of all feet and other skeletal alterations. Mutants show transitory alopecia and a posterior shift of the umbilicus. Males are sterile. Phenotype is incompletely penetrant and influenced by strain background.
D1081.8		FBgn0035136	Cdc5l	MGI:1918952	Yes		Unknown
F02E9.2	lin-28	FBgn0035626	Lin28b	MGI:3584032	Yes		Unknown
F09B12.2		FBgn0033815	Zdhhc24	MGI:1917855			Unknown
F11A10.2		FBgn0036314	Sf3a2	MGI:104912	Yes		Unknown
F14F3.1	vab-3	FBgn0005558	Pax6	MGI:97490		Yes	Eyes small and lens/cornea fused, microphthalmia, cataract, embryonic or perinatal lethality with anophthalmia and severe craniofacial and forebrain defects.
F16H11.4	ceh-1	FBgn0002941	Nkx1-2	MGI:104806		Yes	Unknown
F17A9.3		FBgn0016694	Dbp	MGI:94866		Yes	Premature death, spontaneous tonic-clonic seizures
F21H11.3	tbx-2	FBgn0000179	Tbx2	MGI:98494	Yes	Yes	Embryonic lethality with abnormal cardiac and vascular development, edema, and polydactyly.
F22A3.1	ets-4	FBgn0005659	Spdef	MGI:1353422			Unknown
F23B12.7		FBgn0036124	Cebpz	MGI:109386	Yes		Unknown
F23C8.4		FBgn0035830	D19Ertd721e	MGI:1289301			Unknown
F26H9.2		FBgn0052264	Phactr2	MGI:2446138	Yes		Unknown
F27D4.4		FBgn0033317	Zc3h15	MGI:1919747			Unknown
F28B12.2	egl-44	FBgn0003345	Tead3	MGI:109241		Yes	Unknown
F28F9.1	zag-1	FBgn0003053	Zeb2	MGI:1344407		Yes	Pleiotropic defects at embryonic day 8.5 and death between embryonic days 9.5 and 10.5.
F29F11.5	ceh-22	FBgn0003986	Nkx2-9	MGI:1270158	Yes	Yes	Abnormal development of the spinal accessory nerve, progressive bronchial dysplasia leading to lung cancer in aged mutants.
F29G9.4	fos-1	FBgn0001297	Creb5	MGI:2443973	Yes	Yes	Unknown
F30F8.8	taf-5	FBgn0010356	Taf5	MGI:2442144	Yes		Unknown
F31E3.1	ceh-20	FBgn0000611	Pbx2	MGI:1341793	Yes	Yes	Knock-out mutant exhibits no obvious defect
F33A8.3	cey-1	FBgn0022959	Csda	MGI:2137670			Postnatal lethality. Defects associated with endocrine/exocrine system, nervous system, reproductive system, embryogenesis, growth and size.
F33D11.12		FBgn0034057	Zdhhc3	MGI:1926134			Knock-out mutant exhibits no obvious defect
F33H1.1	daf-19	FBgn0020379	Rfx1	MGI:105982		Yes	Unknown
F38A5.13	dnj-11	FBgn0037051	Dnajc2	MGI:99470	Yes		Knock-out mutant exhibits no obvious defect
F39B2.1		FBgn0025635	Mizf	MGI:2429620			Unknown
F40G9.11	mxl-2	FBgn0039509	Mlx	MGI:108398			Unknown
F41E6.4	smk-1	FBgn0024555	Smek1	MGI:1915984	Yes	Yes	Unknown
F43G9.12		FBgn0037466	AW146020	MGI:2141656	Yes		Unknown
F45E4.9	hmg-5	FBgn0038805	Tfam	MGI:107810	Yes		Retarded growth, abnormal somite development, lack of optic discs, cardiac defects and delayed neural development. Mutants die by embryonic day 10.5.
F46B6.7	ztf-7	FBgn0034814	Zfp277	MGI:1890393			Unknown
F46C8.5	ceh-14	FBgn0002023	Lhx3	MGI:102673		Yes	Failure of growth and differentiation of Rathke's pouch, lack of both anterior and intermediate lobes of the pituitary gland, and death perinatally, within 24 hours of birth.
F46G10.6	mxl-3	FBgn0017578	Max	MGI:96921			Death between E5.5 and 6.5, generalized developmental arrest of both embryonic and extraembryonic tissues.
F47D12.4	hmg-1.2	FBgn0011764	Hmgb2	MGI:96157	Yes	Yes	Reduced fertility in males, females are normal
F53A2.5	dro-1	FBgn0028926	Dr1	MGI:1100515			Unknown
F53F8.1		FBgn0035454	Klf4	MGI:1342287			Death shortly after birth due to a skin defect that results in loss of fluids. Mutants also show a dramatic decrease in the number of goblet cells of the colon.
F54F2.2	zfp-1	FBgn0037471	Mllt6	MGI:1935145	Yes	Yes	Unknown
F54F2.9		FBgn0030990	Dnajc1	MGI:103268			Unknown
F55A3.3		FBgn0002183	Supt16h	MGI:1890948	Yes	Yes	Unknown
F55B12.1	ceh-24	FBgn0028993	Nkx2-1	MGI:108067	Yes		Abnormal lungs and ventral forebrain; lack of thyroids, pituitary gland, and tracheoesophageal septation, and death at birth from respiratory failure. Carriers show incoordination and high TSH.
F55D12.4	unc-55	FBgn0003651	Nr2f1	MGI:1352451	Yes	Yes	Perinatal lethality, abnormal neuron morphology in the brain
F56E3.4	fax-1	FBgn0034012	Nr2e3	MGI:1346317			Spontaneous mutant allele exhibits eye and nervous system-associated defects. No knock-out available.
F58A4.7	hlh-11	FBgn0001994	Tcfap4	MGI:103239		Yes	Unknown
H21P03.1	mbf-1	FBgn0026208	Edf1	MGI:1891227		Yes	Unknown
H25P06.2	cdk-9	FBgn0019949	Cdk9	MGI:1328368	Yes		Knock-out mutant exhibits no obvious defect
H32C10.3		FBgn0036555	Zdhhc17	MGI:2445110			Unknown
K01G5.1	tag-331	FBgn0038772	Rnf113a1	MGI:1917192	Yes		Unknown
K02B12.1	ceh-6	FBgn0004394	Pou3f3	MGI:102564	Yes	Yes	Death within 36 hours after birth. Mutant brains exhibit disorganized cells in the hippocampus and adjacent transitional cortex.
K02D7.2		FBgn0001981	Snai2	MGI:1096393		Yes	Growth retardation and eyelid deformities
K02H8.1		FBgn0053197	Mbnl1	MGI:1928482		Yes	Abnormal muscle morphology and physiology, cataracts
K03E6.1	lim-6	FBgn0036274	Lmx1b	MGI:1100513			Lack of patellae, nails, ulna, and ilium, abnormal calvaria, microphthalmia with anterior segment defects, and dysplastic kidneys. Mutants lack serotonergic neurons and fail to suckle.
K06A1.1		FBgn0023417	Tcfap2c	MGI:106032		Yes	Defective embryogenesis, embryonic-perinatal stage lethality
K08A8.2	sox-2	FBgn0042630	Sox15	MGI:98363	Yes		Abnormalities in muscle fiber differentiation and in muscle regeneration after injury.
K08B4.1	lag-1	FBgn0004837	Rbpj	MGI:96522	Yes	Yes	Retarded growth, incomplete turning, microencephaly, placenta defects and death by midgestation. Heterozygotes have learning/memory defects. Conditional mutants lack marginal zone B cells, show hair loss and epidermal defects.
K08F8.2	atf-2	FBgn0016076	Atf2	MGI:109349		Yes	Increased postnatal lethality, skeletal development defects, runting, decreased hearing, inner ear and brain abnormalities, hyperactivity, and ataxia.
K10G6.1	lin-31	FBgn0004897	Foxb1	MGI:1927549	Yes		Embryonic lethality with neural tube defects or severe posterior reduction. Survivors have high postnatal mortality, reduced growth, motor weakness, midbrain abnormalities and females have a lactational defect.
M04B2.3	gfl-1	FBgn0031873	Yeats4	MGI:1927224			Unknown
M18.8		FBgn0038039	Zdhhc6	MGI:1914230			Unknown
R03C1.3	cog-1	FBgn0040318	Nkx6-1	MGI:1206039	Yes		Defects associated with digestive/alimentary, endocrine/exocrine, behavior and nervous system; embryonic-perinatal lethality
R07E5.3		FBgn0011715	Smarcb1	MGI:1328366	Yes	Yes	Embryonic-perinatal stage lethality, spontaneous face and brain tumors.
R08B4.2	alr-1	FBgn0000061	Arx	MGI:1097716		Yes	Hemizygous males die perinatally
R10E11.1	cbp-1	FBgn0015624	Crebbp	MGI:1098280	Yes	Yes	Death around midgestation with defects in hemopoiesis, blood vessel formation, and neural tube closure. Heterozygotes may exhibit skeletal, cardiac, and hematopoietic defects, retarded growth, and hematologic tumors
R11E3.6	eor-1	FBgn0032401	Mynn	MGI:1931415	Yes		Unknown
R11H6.5		FBgn0038046	Ilf2	MGI:1915031			Unknown
R12B2.1	sma-4	FBgn0011655	Smad4	MGI:894293	Yes	Yes	Impaired formation of extraembryonic membrane and endoderm and die prior to gastrulation. Heterozygotes develop polyposis of the glandular stomach and duodenum.
R13A5.5	ceh-13	FBgn0002522	Hoxa1	MGI:96170	Yes	Yes	Death perinatally, altered and missing rhombomeric structures associated with abnormalities of cranial nerves and ganglia, defects in the skull, and both outer and inner ears, and anoxia at birth.
R53.3	egl-43	FBgn0031511	Prdm16	MGI:1917923	Yes		Embryonic-perinatal stage lethality and immune system-associated defects in homozygous animals carrying vector insertion.
T01D3.2		FBgn0003749	Npas3	MGI:1351610		Yes	Abnormal gait, impaired social behavior and are smaller. Homozygous null mice for one allele display darting behavior and hyperactivity. Homozygous null mice for a second allele show decreased anxiety and abnormal response to novelty.
T04D1.4	tag-192	FBgn0001309	Chd8	MGI:1915022		Yes	Retarded growth starting at E5.5 and developmental arrest at E6.5. Mutants develop into an egg cylinder but do not form a primitive streak or mesoderm and exhibit increased apoptosis at E7.5
T05C1.4		FBgn0033417	Camta2	MGI:2135957	Yes		Cardiovascular defects
T07F8.4		FBgn0033183	Mier1	MGI:1918398			Unknown
T08H4.3	ast-1	FBgn0005658	Ets2	MGI:95456			Defective trophoblast formation and death by embryonic day 8.5. Mammary tumors induced in carriers are reduced in size.
T14F9.5	lin-32	FBgn0010433	Atoh1	MGI:104654		Yes	Decreased cerebellum without folia, lack cerebellar granule neurons, inner-ear hair cells, D1 interneurons, and goblet, enteroendocrine, and Paneth cells. Mutants fail to breathe and die at birth.
T14G12.4	fkh-2	FBgn0004567	Foxe1	MGI:1353500		Yes	Postnatal lethality. Defects associated with endocrine, exocrine, craniofacial, skin, homeostasis and digestive system.
T20B12.8	hmg-4	FBgn0010278	Ssrp1	MGI:107912	Yes		Death between implantation and E5.5.
T23G7.1	dpl-1	FBgn0011763	Tfdp1	MGI:101934	Yes	Yes	Reduced expansion of the ectoplacental cone and chorion, small yolk sacs, and impaired endoreduplication in trophoblast giant cells. Mutants die by embryonic day 12.5.
T26A5.8		FBgn0043002	Pole3	MGI:1933378	Yes		Unknown
T27A1.6	mab-9	FBgn0031706	Tbx20	MGI:1888496	Yes		Embryonic lethality, impaired cardiac looping, a small hourglass shaped heart, and decreased cardiomyocyte proliferation.
T28F12.2	unc-62	FBgn0001235	Meis1	MGI:104717	Yes	Yes	Death during gestation, defects in eye, vasculature, and hematopoiesis.
W02D3.9	unc-37	FBgn0001139	Tle4	MGI:104633	Yes	Yes	Knock-out mutant exhibits no obvious defect
W02D9.3		FBgn0026582	Hmg20a	MGI:1914117	Yes	Yes	Unknown
W05E10.3	ceh-32	FBgn0025360	Six3	MGI:102764	Yes	Yes	Death at birth with anterior structures of the head and brain undeveloped.
W09C2.1	elt-1	FBgn0003507	Gata1	MGI:95661	Yes	Yes	Defective hematopoiesis. Mutant males mice die at mid-gestation and exhibit blocked erythroid development. Mutant females survive birth but exhibit varying degrees of anemia.
W10C8.2	pop-1	FBgn0005612	Tcf7l2	MGI:1202879	Yes		Intestinal epithelia abnormalities and death shortly after birth.
W10D5.3	gei-17	FBgn0003612	Pias1	MGI:1913125	Yes	Yes	Partial perinatal lethality, reduced body size, decreased susceptibility to viral infection, and increased susceptibility to bacterial infection and LPS-induced endotoxin shock.
W10D9.4		FBgn0032816	Nfyb	MGI:97317			Unknown
Y105E8A.17	ekl-4	FBgn0034537	Dmap1	MGI:1913483	Yes		Unknown
Y113G7B.23	psa-1	FBgn0002783	Smarcc2	MGI:1915344	Yes	Yes	Unknown
Y116A8C.35		FBgn0017457	U2af1	MGI:98884	Yes	Yes	Unknown
Y15E3A.1	nhr-91	FBgn0023546	Nr6a1	MGI:1352459	Yes	Yes	Defects associated with endocrine/exocrine gland, homeostasis/metabolism, reproductive system
Y16B4A.1	unc-3	FBgn0001319	Ebf1	MGI:95275	Yes	Yes	Reduced striatum due to excess apoptosis, altered facial branchiomotor neurone migration, and a block in B cell differentiation. Mutants are smaller than normal and many die prior to 4 weeks of age.
Y2H9A.1	mes-4	FBgn0039559	Whsc1l1	MGI:2142581	Yes		Unknown
Y38H8A.5		FBgn0031375	Fezf2	MGI:1859823			Premature death, abnormal food preference, hyperactivity, twichy movement, postnatal growth retardation, abnormal telencephalon development and abnormal thalamus morphology.
Y39A1A.5	rabx-5	FBgn0035202	Rabgef1	MGI:1929459			Postnatal lethality. Defects associated with hematopoietic/immune system, skin and homeostasis.
Y40B1A.4	sptf-3	FBgn0039169	Sp3	MGI:1277166	Yes		Homozygotes carrying vector insertion exhibit embryonic-perinatal stage lethality, other defects include immune system, liver, respiratory, skeleton and craniofacial abnormalities. Growth arrest.
Y42H9AR.3	rabs-5	FBgn0031991	Zfyve20	MGI:1925537			Unknown
Y47D3B.7	sbp-1	FBgn0015234	Srebf1	MGI:107606	Yes	Yes	Homeostasis defect
Y47G6A.7		FBgn0035449	Slc35c2	MGI:2385166			Unknown
Y47H9C.2		FBgn0036268	Zdhhc14	MGI:2653229			Unknown
Y48G8AR.1	grh-1	FBgn0004586	Grhl1	MGI:2182540	Yes	Yes	Unknown
Y51H1A.4	ing-3	FBgn0032516	Ing3	MGI:1919027			Unknown
Y52B11A.9		FBgn0024887	Kin	MGI:96676	Yes		Unknown
Y55F3AM.14		FBgn0038047	EG630882	MGI:3645405			Unknown
Y55F3AM.6		FBgn0029152	Mkrn1	MGI:1859353			Knock-out mutant exhibits no obvious defect
Y56A3A.1	ntl-3	FBgn0033029	Cnot3	MGI:2385261	Yes	Yes	Unknown
Y56A3A.18		FBgn0029885	Zfp593	MGI:1915290	Yes		Unknown
Y65B4BR.5		FBgn0017565	EG628277	MGI:3647386	Yes		Unknown
Y71H2AM.17		FBgn0030093	Smarce1	MGI:1927347	Yes		Unknown
Y73E7A.2		FBgn0031851	Aatf	MGI:1929608			Defective embryogenesis, embryonic-perinatal stage lethality
Y82E9BR.15	elc-1	FBgn0023211	Tceb1	MGI:1915173	Yes		Unknown
Y87G2A.3		FBgn0031298	Atg4a	MGI:2147903			Unknown
Y95B8A.7		FBgn0017453	Zfr	MGI:1341890			Spontaneous allele exhibits impaired gastrulation, with increased apoptosis and a low mitotic index, and death between embryonic days 8 and 9. No taregeted knockout available.
ZC247.3	lin-11	FBgn0026411	Lhx1	MGI:99783	Yes	Yes	Failure to develop head structures anterior to rhombomere 3 in the hindbrain, lack of kidneys and gonads,aberrant trajectories of limb motor axons, small. Most mutants die around embryonic day 10.
ZC518.3	ccr-4	FBgn0039168	Cnot6l	MGI:2443154	Yes		Unknown
ZC64.4	lim-4	FBgn0013751	Lhx6	MGI:1306803		Yes	Postnatal lethality. Defects associated with nervous system and behavior.
ZC8.4	lfi-1	FBgn0039152	Crocc	MGI:3529431			Retinal photoreceptor degeneration, lung inflammation
ZK1193.5	dve-1	FBgn0020307	Satb2	MGI:2679336	Yes	Yes	Embryonic-perinatal stage lethality. Defects associated with skeleton, craniofacial, limbs, digestive and respiratory system.
ZK370.2	sma-2	FBgn0011648	Smad9	MGI:1859993		Yes	Animals with exon 3 deletion are viable and fertile. Animals with neo cassette insertion in exon 3 appear to be hypomorphs with reduced midbrain and hindbrain.
ZK593.4	rbr-2	FBgn0031759	Jarid1b	MGI:1922855		Yes	Unknown
ZK686.4		FBgn0035520	Zmat2	MGI:1913742			Unknown
ZK757.4		FBgn0033474	Zdhhc20	MGI:1923215			Unknown
ZK783.4	flt-1	FBgn0033636	Baz2a	MGI:2151152			Unknown
