# Supplementary material for: Comparative analysis of function and interaction of transcription factors in nematodes: Extensive conservation of orthology coupled to rapid sequence evolution
Source: BMC Genomics. 2008 Aug 27;9:399. doi: 10.1186/1471-2164-9-399 (PMC2533025; doi:10.1186/1471-2164-9-399)
Supplement: Additional file 16 — List of TF genes and their interactors. The columns A and B merely list gene pairs that interact with each other and do not indicate the direction of regulation. [file 1471-2164-9-399-S16.xls]

## Sheet: Sheet1
Known physical and genetic interactions of C. elegans transcription factors
Interactor A (Sequence name)	Interactor A (CGC name)	Interactor B (Sequence name)	Interactor B (CGC name)
B0024.12	gna-1	C38D4.6	pal-1
B0218.3	pmk-1	B0336.7
B0218.3	pmk-1	C15C8.2	cky-1
B0218.3	pmk-1	C38D4.6	pal-1
B0218.3	pmk-1	F32B6.1	nhr-4
B0280.8	nhr-10	B0280.8	nhr-10
B0280.8	nhr-10	C27B7.4	rad-26
B0280.8	nhr-10	M03D4.1	zen-4
B0280.8	nhr-10	ZK930.3
B0286.4	ntl-2	B0286.4	ntl-2
B0286.4	ntl-2	F44G3.9	nhr-111
B0414.8		F57A10.5	nhr-60
B0464.5	spk-1	B0035.1
B0464.5	spk-1	F26H11.2	nurf-1
B0464.5	spk-1	F46F11.2	cey-2
B0507.1		Y37A1B.1	lst-3
C01B10.3		T18D3.7
C01C7.1	ark-1	C04A2.3	egl-27
C01C7.1	ark-1	F47A4.2	dpy-22
C01C7.1	ark-1	F47D12.4	hmg-1.2
C01C7.1	ark-1	K08A8.2	sox-2
C01G6.4		Y104H12A.1	nhr-41
C01G8.5	erm-1	C38D4.6	pal-1
C02F5.9	pbs-6	F44G3.9	nhr-111
C04F12.9	rnh-1.3	C38D4.6	pal-1
C04F12.9	rnh-1.3	Y104H12A.1	nhr-41
C05D11.4	let-756	C38D4.6	pal-1
C05D9.1	snx-1	Y75B8A.35	zip-1
C07A12.3	nhr-35	F01F1.12
C07A12.3	nhr-35	Y38A10A.5	crt-1
C07F11.1	tol-1	C48D5.1	nhr-6
C07H6.5	cgh-1	W03C9.7	mex-1
C07H6.5	cgh-1	W05H7.4
C07H6.5	cgh-1	ZK1025.9	nhr-113
C07H6.7	lin-39	F53F1.4
C07H6.7	lin-39	K10D6.4
C07H6.7	lin-39	R05D8.8	dhs-14
C08B11.1	zyg-11	C38D4.6	pal-1
C08F8.8	nhr-67	C32F10.6	nhr-2
C08F8.8	nhr-67	C38D4.6	pal-1
C08F8.8	nhr-67	C47E8.5	daf-21
C08F8.8	nhr-67	F49H12.3
C08F8.8	nhr-67	H19N07.1
C08F8.8	nhr-67	W02D3.9	unc-37
C08F8.8	nhr-67	ZK1098.4
C09G1.1	pqn-11	ZC395.8	ztf-8
C09G12.8	ced-10	F47A4.2	dpy-22
C09G12.8	ced-10	F47D12.4	hmg-1.2
C09G12.8	ced-10	T27C4.4	lin-40
C09G4.3	dom-6	C32F10.6	nhr-2
C09G4.3	dom-6	F43C1.4	nhr-20
C09G4.5	mes-6	C39E9.13	rfc-3
C09G4.5	mes-6	F13C5.6	unc-96
C09G4.5	mes-6	F25H8.2
C09G4.5	mes-6	K12H4.5
C09H10.6	nasp-1	F53B3.1	tra-4
C10C6.2	npr-3	Y7A9D.1
C12D8.1		AH6.5	mex-6
C12D8.1		C27B7.4	rad-26
C12D8.1		F32A11.6	moe-3
C12D8.1		Y113G7B.23	psa-1
C12D8.1		ZC513.6	oma-2
C13B9.3		Y104H12A.1	nhr-41
C14F5.5	sem-5	D1081.2	unc-120
C16A3.8	tag-213	C38D4.6	pal-1
C16A3.8	tag-213	C48D5.1	nhr-6
C16A3.8	tag-213	Y104H12A.1	nhr-41
C17G10.4	cdc-14	C16A3.9	rps-13
C17G10.4	cdc-14	H02I12.5
C17G10.4	cdc-14	T26E3.2	ndx-1
C17G10.4	cdc-14	ZK550.4
C18D11.4	rsp-8	F46F11.2	cey-2
C18H9.7	rpy-1	C07A12.1	ham-2
C18H9.7	rpy-1	R04B5.4	nhr-12
C18H9.7	rpy-1	Y45G5AM.1	nhr-114
C23G10.8		C17H12.9	ceh-48
C23G10.8		C48D5.1	nhr-6
C26B2.6		C38D4.6	pal-1
C27B7.1	spr-2	B0336.7
C27B7.1	spr-2	B0412.1	dac-1
C28H8.9		C34F11.9	dsh-1
C28H8.9		C44C10.4
C28H8.9		F36G3.1
C28H8.9		M04G12.1	tag-260
C28H8.9		T05C12.6	mig-5
C28H8.9		W07B8.5	cpr-5
C28H8.9		Y39B6A.1
C29F9.5		C38D4.6	pal-1
C32F10.2	lin-35	B0035.11
C32F10.2	lin-35	B0035.8	his-48
C32F10.2	lin-35	B0205.6
C32F10.2	lin-35	B0284.1
C32F10.2	lin-35	B0285.7
C32F10.2	lin-35	B0286.3
C32F10.2	lin-35	B0286.4	ntl-2
C32F10.2	lin-35	B0336.6
C32F10.2	lin-35	B0361.10
C32F10.2	lin-35	B0464.7	baf-1
C32F10.2	lin-35	B0491.5
C32F10.2	lin-35	B0495.6
C32F10.2	lin-35	B0513.1	lin-66
C32F10.2	lin-35	B0547.1	csn-5
C32F10.2	lin-35	C01B10.5	hil-7
C32F10.2	lin-35	C01F1.1
C32F10.2	lin-35	C01F1.2
C32F10.2	lin-35	C01F1.3
C32F10.2	lin-35	C01H6.2
C32F10.2	lin-35	C04A11.3	gck-4
C32F10.2	lin-35	C05D11.10
C32F10.2	lin-35	C05D11.2	vps-16
C32F10.2	lin-35	C06A1.3
C32F10.2	lin-35	C06A8.2
C32F10.2	lin-35	C06A8.4	skr-17
C32F10.2	lin-35	C06A8.5
C32F10.2	lin-35	C06B8.8	rpl-38
C32F10.2	lin-35	C06E1.10	rha-2
C32F10.2	lin-35	C06E4.6
C32F10.2	lin-35	C06E7.1
C32F10.2	lin-35	C06H2.1	atp-5
C32F10.2	lin-35	C07A9.7
C32F10.2	lin-35	C07D10.4	nas-7
C32F10.2	lin-35	C07E3.1
C32F10.2	lin-35	C08B11.2	hda-2
C32F10.2	lin-35	C08H9.2
C32F10.2	lin-35	C08H9.3
C32F10.2	lin-35	C09F9.2
C32F10.2	lin-35	C09G12.8	ced-10
C32F10.2	lin-35	C09G5.2
C32F10.2	lin-35	C09H10.2	rpl-41
C32F10.2	lin-35	C10C6.2	npr-3
C32F10.2	lin-35	C13B9.1
C32F10.2	lin-35	C15F1.4	ppp-1
C32F10.2	lin-35	C15H11.8
C32F10.2	lin-35	C16C10.12
C32F10.2	lin-35	C16C10.2
C32F10.2	lin-35	C16C8.4
C32F10.2	lin-35	C17B7.4
C32F10.2	lin-35	C18A3.5
C32F10.2	lin-35	C18D11.4	rsp-8
C32F10.2	lin-35	C18E9.4
C32F10.2	lin-35	C23H4.1	cab-1
C32F10.2	lin-35	C24G6.1	syp-2
C32F10.2	lin-35	C24H12.5
C32F10.2	lin-35	C25H3.7
C32F10.2	lin-35	C26E6.8	ula-1
C32F10.2	lin-35	C26E6.9	set-2
C32F10.2	lin-35	C26F1.9	rpl-39
C32F10.2	lin-35	C27A2.3	ify-1
C32F10.2	lin-35	C28A5.3	nex-3
C32F10.2	lin-35	C29E4.8
C32F10.2	lin-35	C30C11.1
C32F10.2	lin-35	C30F12.6
C32F10.2	lin-35	C31H5.6
C32F10.2	lin-35	C32D5.10
C32F10.2	lin-35	C32E12.2	pde-5
C32F10.2	lin-35	C33H5.7
C32F10.2	lin-35	C33H5.9	sec-10
C32F10.2	lin-35	C34C6.6	prx-5
C32F10.2	lin-35	C34H3.2	odd-2
C32F10.2	lin-35	C35B1.1	ubc-1
C32F10.2	lin-35	C36B1.7
C32F10.2	lin-35	C36B1.8
C32F10.2	lin-35	C36E8.1
C32F10.2	lin-35	C37A2.4	cye-1
C32F10.2	lin-35	C37A5.9	pry-1
C32F10.2	lin-35	C39E6.1	lon-2
C32F10.2	lin-35	C41G7.2	klp-16
C32F10.2	lin-35	C43E11.10	cdc-6
C32F10.2	lin-35	C44E4.3
C32F10.2	lin-35	C45G3.3	gip-2
C32F10.2	lin-35	C48B6.2
C32F10.2	lin-35	C49H3.8
C32F10.2	lin-35	C50B8.3
C32F10.2	lin-35	C50F4.5	his-41
C32F10.2	lin-35	C50F4.7	his-37
C32F10.2	lin-35	C52D10.1
C32F10.2	lin-35	C53D5.5
C32F10.2	lin-35	C54C6.1	rpl-37
C32F10.2	lin-35	C54C6.2	ben-1
C32F10.2	lin-35	C54E4.4
C32F10.2	lin-35	C54G4.1	rskn-2
C32F10.2	lin-35	C54H2.5	sft-4
C32F10.2	lin-35	C56A3.8
C32F10.2	lin-35	CD4.4
C32F10.2	lin-35	D1081.2	unc-120
C32F10.2	lin-35	D2013.6
C32F10.2	lin-35	D2024.3	elo-3
C32F10.2	lin-35	D2030.4
C32F10.2	lin-35	D2045.6	cul-1
C32F10.2	lin-35	D2096.6
C32F10.2	lin-35	DY3.2	lmn-1
C32F10.2	lin-35	E02H1.1
C32F10.2	lin-35	E03A3.3	his-69
C32F10.2	lin-35	E04F6.4
C32F10.2	lin-35	EGAP2.3	pho-1
C32F10.2	lin-35	F07A5.7	unc-15
C32F10.2	lin-35	F08B1.1	vhp-1
C32F10.2	lin-35	F08B4.5
C32F10.2	lin-35	F08B6.2	gpc-2
C32F10.2	lin-35	F08G2.8
C32F10.2	lin-35	F09B12.1	mlt-9
C32F10.2	lin-35	F09E10.5
C32F10.2	lin-35	F09F7.5
C32F10.2	lin-35	F09F9.4
C32F10.2	lin-35	F09G8.3
C32F10.2	lin-35	F10C2.6	drs-2
C32F10.2	lin-35	F10C5.1	mat-3
C32F10.2	lin-35	F10D11.6
C32F10.2	lin-35	F10G7.8	rpn-5
C32F10.2	lin-35	F11A10.1	lex-1
C32F10.2	lin-35	F11A10.5
C32F10.2	lin-35	F11C7.5
C32F10.2	lin-35	F11H8.4	cyk-1
C32F10.2	lin-35	F13B10.1	tir-1
C32F10.2	lin-35	F13C5.2
C32F10.2	lin-35	F13E6.2
C32F10.2	lin-35	F14B8.4
C32F10.2	lin-35	F14F8.6	srw-44
C32F10.2	lin-35	F14H3.6
C32F10.2	lin-35	F15C11.1	sem-4
C32F10.2	lin-35	F15H10.3	apc-10
C32F10.2	lin-35	F17E9.10	his-32
C32F10.2	lin-35	F17E9.13	his-33
C32F10.2	lin-35	F18A1.3	lir-1
C32F10.2	lin-35	F21H12.5	fbf-2
C32F10.2	lin-35	F22B3.4
C32F10.2	lin-35	F22D6.4
C32F10.2	lin-35	F22F4.1
C32F10.2	lin-35	F23B2.13
C32F10.2	lin-35	F23F1.5
C32F10.2	lin-35	F23H11.5
C32F10.2	lin-35	F25B3.1
C32F10.2	lin-35	F25B3.6
C32F10.2	lin-35	F25B4.9	clec-1
C32F10.2	lin-35	F25B5.7
C32F10.2	lin-35	F25D7.3	blmp-1
C32F10.2	lin-35	F25E5.4
C32F10.2	lin-35	F25G6.6	nrs-2
C32F10.2	lin-35	F25H2.11	tct-1
C32F10.2	lin-35	F25H2.5
C32F10.2	lin-35	F25H5.5
C32F10.2	lin-35	F25H5.6
C32F10.2	lin-35	F26F4.11
C32F10.2	lin-35	F27D4.5	tag-173
C32F10.2	lin-35	F28C6.7	rpl-26
C32F10.2	lin-35	F29B9.11
C32F10.2	lin-35	F29C4.2
C32F10.2	lin-35	F29D11.2
C32F10.2	lin-35	F29F11.6	gsp-1
C32F10.2	lin-35	F29G6.3
C32F10.2	lin-35	F30A10.5	stl-1
C32F10.2	lin-35	F30F8.8	taf-5
C32F10.2	lin-35	F32A7.5
C32F10.2	lin-35	F32D1.10	mcm-7
C32F10.2	lin-35	F32D1.2
C32F10.2	lin-35	F32D1.5
C32F10.2	lin-35	F32D8.6	emo-1
C32F10.2	lin-35	F32H2.1	gei-11
C32F10.2	lin-35	F33D11.10
C32F10.2	lin-35	F33G12.4
C32F10.2	lin-35	F35C8.7	chtl-1
C32F10.2	lin-35	F35G12.5
C32F10.2	lin-35	F35H8.3	zfp-2
C32F10.2	lin-35	F36H1.4	lin-3
C32F10.2	lin-35	F37A4.5
C32F10.2	lin-35	F37A4.8	isw-1
C32F10.2	lin-35	F37C12.1
C32F10.2	lin-35	F37C12.12	mec-14
C32F10.2	lin-35	F38A6.1	pha-4
C32F10.2	lin-35	F38B7.5	duo-1
C32F10.2	lin-35	F38E1.7	mom-2
C32F10.2	lin-35	F39B2.1
C32F10.2	lin-35	F39H11.5	pbs-7
C32F10.2	lin-35	F39H2.2	sig-7
C32F10.2	lin-35	F40F12.7
C32F10.2	lin-35	F40F8.9	lsm-1
C32F10.2	lin-35	F40G12.9
C32F10.2	lin-35	F41C3.4
C32F10.2	lin-35	F41E6.13	atgr-18
C32F10.2	lin-35	F41E6.4	smk-1
C32F10.2	lin-35	F42A8.2	sdhb-1
C32F10.2	lin-35	F42G2.6
C32F10.2	lin-35	F42G8.3	pmk-2
C32F10.2	lin-35	F43C1.2	mpk-1
C32F10.2	lin-35	F43E2.8	hsp-4
C32F10.2	lin-35	F43G6.9	patr-1
C32F10.2	lin-35	F43G9.5
C32F10.2	lin-35	F44A6.2	sex-1
C32F10.2	lin-35	F44C4.4	gon-14
C32F10.2	lin-35	F44E5.1
C32F10.2	lin-35	F45E4.7
C32F10.2	lin-35	F45F2.3	his-5
C32F10.2	lin-35	F45F2.4	his-7
C32F10.2	lin-35	F45F2.9
C32F10.2	lin-35	F45G2.8
C32F10.2	lin-35	F46A9.4	skr-2
C32F10.2	lin-35	F46A9.5	skr-1
C32F10.2	lin-35	F46F3.1	ceh-27
C32F10.2	lin-35	F47G4.2
C32F10.2	lin-35	F47G6.4	spe-15
C32F10.2	lin-35	F48C1.4
C32F10.2	lin-35	F49B2.5	src-2
C32F10.2	lin-35	F49E2.5
C32F10.2	lin-35	F49H12.1	lsy-2
C32F10.2	lin-35	F52C6.3
C32F10.2	lin-35	F52D10.3	ftt-2
C32F10.2	lin-35	F52G2.3
C32F10.2	lin-35	F54C4.1
C32F10.2	lin-35	F54C8.2	cpar-1
C32F10.2	lin-35	F54C9.9
C32F10.2	lin-35	F54D5.8	dnj-13
C32F10.2	lin-35	F54D8.1	dpy-17
C32F10.2	lin-35	F54E12.1	his-55
C32F10.2	lin-35	F54E7.2	rps-12
C32F10.2	lin-35	F55A11.2	syn-3
C32F10.2	lin-35	F55A8.1	egl-18
C32F10.2	lin-35	F55B12.1	ceh-24
C32F10.2	lin-35	F55B12.5	nrf-5
C32F10.2	lin-35	F55C5.8
C32F10.2	lin-35	F55D10.2	rpl-25.1
C32F10.2	lin-35	F55D10.3	glit-1
C32F10.2	lin-35	F55F8.4	cir-1
C32F10.2	lin-35	F55G1.10	his-61
C32F10.2	lin-35	F55G1.3	his-62
C32F10.2	lin-35	F56A3.4	spd-5
C32F10.2	lin-35	F56C9.1	gsp-2
C32F10.2	lin-35	F56F11.4
C32F10.2	lin-35	F56G4.4
C32F10.2	lin-35	F57B1.2	sun-1
C32F10.2	lin-35	F57B10.8
C32F10.2	lin-35	F57B9.10	rpn-6
C32F10.2	lin-35	F57B9.7
C32F10.2	lin-35	F57H12.1	arf-3
C32F10.2	lin-35	F58A3.1	ldb-1
C32F10.2	lin-35	F58A4.3	hcp-3
C32F10.2	lin-35	F58A4.4	pri-1
C32F10.2	lin-35	F58E10.2	end-1
C32F10.2	lin-35	F59A2.4
C32F10.2	lin-35	F59A7.4	hil-6
C32F10.2	lin-35	H02I12.6	his-66
C32F10.2	lin-35	H02I12.7	his-65
C32F10.2	lin-35	H03E18.2
C32F10.2	lin-35	H06I04.4	ubl-1
C32F10.2	lin-35	H19N07.1
C32F10.2	lin-35	H20J04.5	pfd-2
C32F10.2	lin-35	H32K16.1
C32F10.2	lin-35	H38K22.2	dcn-1
C32F10.2	lin-35	K01D12.14	cdr-5
C32F10.2	lin-35	K01H12.2
C32F10.2	lin-35	K02A11.1	gfi-2
C32F10.2	lin-35	K02F2.3	tag-203
C32F10.2	lin-35	K03B4.1
C32F10.2	lin-35	K03H1.10
C32F10.2	lin-35	K04A8.6
C32F10.2	lin-35	K04G2.3
C32F10.2	lin-35	K04G7.11
C32F10.2	lin-35	K04H4.2
C32F10.2	lin-35	K04H4.6	crn-6
C32F10.2	lin-35	K05C4.2
C32F10.2	lin-35	K07A12.3	asg-1
C32F10.2	lin-35	K07C5.6
C32F10.2	lin-35	K07C5.8	cash-1
C32F10.2	lin-35	K07E1.1
C32F10.2	lin-35	K07E8.3	sdz-24
C32F10.2	lin-35	K07G6.1
C32F10.2	lin-35	K08A8.2	sox-2
C32F10.2	lin-35	K08E3.6	cyk-4
C32F10.2	lin-35	K08F11.4	yrs-1
C32F10.2	lin-35	K10D2.6	emb-8
C32F10.2	lin-35	K11B4.1
C32F10.2	lin-35	K11H12.3
C32F10.2	lin-35	K12D12.3	col-84
C32F10.2	lin-35	K12H4.5
C32F10.2	lin-35	M01B12.3	arx-7
C32F10.2	lin-35	M01B12.5
C32F10.2	lin-35	M01D1.8	fbxb-41
C32F10.2	lin-35	M01D7.7	egl-30
C32F10.2	lin-35	M02G9.1
C32F10.2	lin-35	M04B2.1	mep-1
C32F10.2	lin-35	M04G12.1	tag-260
C32F10.2	lin-35	M05B5.2
C32F10.2	lin-35	M05B5.5	hlh-2
C32F10.2	lin-35	M106.5	cap-2
C32F10.2	lin-35	M110.5	dab-1
C32F10.2	lin-35	M18.8
C32F10.2	lin-35	M7.1	let-70
C32F10.2	lin-35	R01H10.1	div-1
C32F10.2	lin-35	R02D3.5
C32F10.2	lin-35	R02F2.7
C32F10.2	lin-35	R05D3.4	rfp-1
C32F10.2	lin-35	R05F9.10	sgt-1
C32F10.2	lin-35	R06C1.3	wve-1
C32F10.2	lin-35	R06C7.5
C32F10.2	lin-35	R06F6.2
C32F10.2	lin-35	R07H5.2	cpt-2
C32F10.2	lin-35	R08C7.3	htz-1
C32F10.2	lin-35	R08C7.4
C32F10.2	lin-35	R09B3.5	mag-1
C32F10.2	lin-35	R09E10.7	pqn-55
C32F10.2	lin-35	R10E11.3
C32F10.2	lin-35	R10H10.2	spe-26
C32F10.2	lin-35	R12C12.2	ran-5
C32F10.2	lin-35	R12E2.5	inx-16
C32F10.2	lin-35	R13A5.5	ceh-13
C32F10.2	lin-35	R13F6.1	kbp-1
C32F10.2	lin-35	R144.7	larp-1
C32F10.2	lin-35	R52.1	sdz-28
C32F10.2	lin-35	R53.2
C32F10.2	lin-35	R74.5	asd-1
C32F10.2	lin-35	T01B11.3	syn-4
C32F10.2	lin-35	T01C3.1
C32F10.2	lin-35	T01D1.2	etr-1
C32F10.2	lin-35	T01E8.6
C32F10.2	lin-35	T01G9.4	npp-2
C32F10.2	lin-35	T01G9.6	kin-10
C32F10.2	lin-35	T01H3.2
C32F10.2	lin-35	T02C12.2
C32F10.2	lin-35	T03D8.2
C32F10.2	lin-35	T05A6.1	cki-1
C32F10.2	lin-35	T05E11.4	spo-11
C32F10.2	lin-35	T05F1.6	hsr-9
C32F10.2	lin-35	T05H4.15
C32F10.2	lin-35	T06D8.8	rpn-9
C32F10.2	lin-35	T07A9.2	ers-3
C32F10.2	lin-35	T07F8.4
C32F10.2	lin-35	T08B2.10	rps-17
C32F10.2	lin-35	T08B2.8
C32F10.2	lin-35	T08H4.3	ast-1
C32F10.2	lin-35	T09A5.6	mdt-10
C32F10.2	lin-35	T09B4.1
C32F10.2	lin-35	T10B5.6	knl-3
C32F10.2	lin-35	T10C6.11	his-4
C32F10.2	lin-35	T10C6.12	his-3
C32F10.2	lin-35	T10C6.14	his-1
C32F10.2	lin-35	T10F2.4
C32F10.2	lin-35	T11G6.8
C32F10.2	lin-35	T12A2.7
C32F10.2	lin-35	T12F5.1
C32F10.2	lin-35	T13A10.11	tag-32
C32F10.2	lin-35	T13F2.7	sna-2
C32F10.2	lin-35	T13H5.5
C32F10.2	lin-35	T19B10.2
C32F10.2	lin-35	T19B4.4	dnj-21
C32F10.2	lin-35	T19E7.2	skn-1
C32F10.2	lin-35	T20B12.6	mml-1
C32F10.2	lin-35	T21C9.5	lpd-9
C32F10.2	lin-35	T21D12.2	dpy-9
C32F10.2	lin-35	T21G5.5	star-2
C32F10.2	lin-35	T22C8.8	vab-9
C32F10.2	lin-35	T22H9.1
C32F10.2	lin-35	T23D8.3
C32F10.2	lin-35	T23D8.5	his-67
C32F10.2	lin-35	T23D8.6	his-68
C32F10.2	lin-35	T23G11.2	gna-2
C32F10.2	lin-35	T23G11.6
C32F10.2	lin-35	T23G5.1	rnr-1
C32F10.2	lin-35	T23H2.5	rab-10
C32F10.2	lin-35	T24F1.2
C32F10.2	lin-35	T24H10.7
C32F10.2	lin-35	T24H7.5	tat-4
C32F10.2	lin-35	T26E3.3	par-6
C32F10.2	lin-35	T27C4.4	lin-40
C32F10.2	lin-35	T27F2.3	bir-1
C32F10.2	lin-35	T28D6.6
C32F10.2	lin-35	T28D9.4
C32F10.2	lin-35	W01A11.2
C32F10.2	lin-35	W01A8.4
C32F10.2	lin-35	W01G7.3
C32F10.2	lin-35	W02D3.1
C32F10.2	lin-35	W02D3.9	unc-37
C32F10.2	lin-35	W02D7.7	sel-9
C32F10.2	lin-35	W02D9.10
C32F10.2	lin-35	W02F12.5
C32F10.2	lin-35	W03C9.3	rab-7
C32F10.2	lin-35	W03H9.4
C32F10.2	lin-35	W04A8.7	taf-1
C32F10.2	lin-35	W04B5.5
C32F10.2	lin-35	W05E10.3	ceh-32
C32F10.2	lin-35	W05F2.3
C32F10.2	lin-35	W05F2.4
C32F10.2	lin-35	W06E11.2	tag-267
C32F10.2	lin-35	W08F4.8	cdc-37
C32F10.2	lin-35	W09C5.2	unc-59
C32F10.2	lin-35	W09C5.6	rpl-31
C32F10.2	lin-35	W09D6.4
C32F10.2	lin-35	W09G12.3
C32F10.2	lin-35	W10C8.2	pop-1
C32F10.2	lin-35	W10D5.2
C32F10.2	lin-35	Y105C5A.23
C32F10.2	lin-35	Y105C5B.13	skr-10
C32F10.2	lin-35	Y105E8A.17	ekl-4
C32F10.2	lin-35	Y105E8B.1	lev-11
C32F10.2	lin-35	Y105E8B.2	exoc-8
C32F10.2	lin-35	Y106G6H.3	rpl-30
C32F10.2	lin-35	Y106G6H.7	sec-8
C32F10.2	lin-35	Y110A7A.1	hcp-6
C32F10.2	lin-35	Y110A7A.11
C32F10.2	lin-35	Y110A7A.17	mat-1
C32F10.2	lin-35	Y110A7A.4
C32F10.2	lin-35	Y111B2A.15
C32F10.2	lin-35	Y113G7B.23	psa-1
C32F10.2	lin-35	Y119C1B.8	tag-332
C32F10.2	lin-35	Y17G7B.2
C32F10.2	lin-35	Y18D10A.13	pad-1
C32F10.2	lin-35	Y18D10A.23
C32F10.2	lin-35	Y23H5B.4
C32F10.2	lin-35	Y23H5B.6
C32F10.2	lin-35	Y25C1A.6
C32F10.2	lin-35	Y32F6A.3	pap-1
C32F10.2	lin-35	Y32H12A.5
C32F10.2	lin-35	Y37D8A.1	arx-5
C32F10.2	lin-35	Y37H9A.3
C32F10.2	lin-35	Y38A8.3	ulp-2
C32F10.2	lin-35	Y38E10A.24
C32F10.2	lin-35	Y38E10A.3
C32F10.2	lin-35	Y39A1A.12
C32F10.2	lin-35	Y39A1A.6
C32F10.2	lin-35	Y39A3CR.5
C32F10.2	lin-35	Y39B6A.39
C32F10.2	lin-35	Y39E4B.1	tag-351
C32F10.2	lin-35	Y40B1A.1
C32F10.2	lin-35	Y41C4A.10	elb-1
C32F10.2	lin-35	Y41C4A.5	pqn-84
C32F10.2	lin-35	Y41E3.11
C32F10.2	lin-35	Y41E3.2	dpy-4
C32F10.2	lin-35	Y42G9A.3
C32F10.2	lin-35	Y42H9B.3
C32F10.2	lin-35	Y43F4B.6	klp-19
C32F10.2	lin-35	Y46G5A.4
C32F10.2	lin-35	Y47D3B.1
C32F10.2	lin-35	Y47D3B.7	sbp-1
C32F10.2	lin-35	Y47D7A.1	skr-7
C32F10.2	lin-35	Y47H9C.7
C32F10.2	lin-35	Y48A6A.1	zig-5
C32F10.2	lin-35	Y48A6C.5	pha-1
C32F10.2	lin-35	Y48B6A.13
C32F10.2	lin-35	Y48C3A.7	mac-1
C32F10.2	lin-35	Y48E1B.12	csc-1
C32F10.2	lin-35	Y48E1B.5
C32F10.2	lin-35	Y48G8AL.8	rpl-17
C32F10.2	lin-35	Y49E10.6	his-72
C32F10.2	lin-35	Y50E8A.3	oig-3
C32F10.2	lin-35	Y51A2D.7
C32F10.2	lin-35	Y51H1A.6
C32F10.2	lin-35	Y52B11A.9
C32F10.2	lin-35	Y54E10A.15	cdt-1
C32F10.2	lin-35	Y54E10BL.6	mek-2
C32F10.2	lin-35	Y54G2A.17
C32F10.2	lin-35	Y54H5A.3	tag-262
C32F10.2	lin-35	Y55F3AM.15	csn-4
C32F10.2	lin-35	Y55F3AM.3
C32F10.2	lin-35	Y56A3A.1	ntl-3
C32F10.2	lin-35	Y56A3A.20	ccf-1
C32F10.2	lin-35	Y56A3A.4	taf-12
C32F10.2	lin-35	Y57A10A.19	rsr-2
C32F10.2	lin-35	Y57A10A.27
C32F10.2	lin-35	Y57G11C.31
C32F10.2	lin-35	Y59A8A.1	csn-1
C32F10.2	lin-35	Y59H11AL.1
C32F10.2	lin-35	Y60A3A.12	chk-2
C32F10.2	lin-35	Y62F5A.1	mdt-8
C32F10.2	lin-35	Y6D11A.2	arx-4
C32F10.2	lin-35	Y71D11A.2	smr-1
C32F10.2	lin-35	Y71H2B.3
C32F10.2	lin-35	Y71H2B.6	mdt-19
C32F10.2	lin-35	Y75B8A.30	pph-4.1
C32F10.2	lin-35	Y76B12C.7
C32F10.2	lin-35	Y77E11A.9
C32F10.2	lin-35	Y79H2A.6	arx-3
C32F10.2	lin-35	Y80D3A.3	dlx-1
C32F10.2	lin-35	Y80D3A.5	cyp-42A1
C32F10.2	lin-35	Y87G2A.1
C32F10.2	lin-35	Y87G2A.10
C32F10.2	lin-35	Y8G1A.2	inx-13
C32F10.2	lin-35	Y92C3B.1	kbp-4
C32F10.2	lin-35	Y95D11A.1
C32F10.2	lin-35	ZC101.2	unc-52
C32F10.2	lin-35	ZC250.3
C32F10.2	lin-35	ZC308.1	gld-2
C32F10.2	lin-35	ZC328.4	san-1
C32F10.2	lin-35	ZC395.6	gro-1
C32F10.2	lin-35	ZC404.5	srh-28
C32F10.2	lin-35	ZC404.7
C32F10.2	lin-35	ZC513.4	vrs-1
C32F10.2	lin-35	ZC64.3	ceh-18
C32F10.2	lin-35	ZC84.3
C32F10.2	lin-35	ZK1127.4
C32F10.2	lin-35	ZK1127.9
C32F10.2	lin-35	ZK1128.5	tag-246
C32F10.2	lin-35	ZK1248.11
C32F10.2	lin-35	ZK1248.6	msp-64
C32F10.2	lin-35	ZK154.3	mec-7
C32F10.2	lin-35	ZK265.6
C32F10.2	lin-35	ZK265.7
C32F10.2	lin-35	ZK287.5	rbx-1
C32F10.2	lin-35	ZK593.7	lsm-7
C32F10.2	lin-35	ZK632.2
C32F10.2	lin-35	ZK637.3	tag-256
C32F10.2	lin-35	ZK673.7	tnc-2
C32F10.2	lin-35	ZK682.5
C32F10.2	lin-35	ZK686.3
C32F10.2	lin-35	ZK688.3
C32F10.2	lin-35	ZK829.4
C32F10.2	lin-35	ZK856.11
C32F10.2	lin-35	ZK867.1	syd-9
C32F10.2	lin-35	ZK973.6	anc-1
C33C12.3		F31E8.3	tab-1
C33C12.8		Y116A8C.22
C33G8.6	nhr-42	C11G6.4	nhr-28
C33G8.6	nhr-42	F55H2.5
C34B2.4		C08C3.3	mab-5
C34B2.4		C38D4.6	pal-1
C34E10.6	atp-2	Y113G7A.6	ttx-1
C35B8.2	vav-1	C38D4.6	pal-1
C35B8.2	vav-1	Y75B8A.1	php-3
C35C5.4	mig-2	C04A2.3	egl-27
C35C5.4	mig-2	C35C5.1	sdc-2
C35C5.4	mig-2	F44A6.2	sex-1
C35C5.4	mig-2	F47D12.4	hmg-1.2
C35D10.2		C32F10.6	nhr-2
C35D10.2		Y75B8A.1	php-3
C36A4.8	brc-1	K04C2.4	brd-1
C36A4.8	brc-1	K07F5.14
C36A4.8	brc-1	T26A5.9	dlc-1
C36B1.4	pas-4	C48D5.1	nhr-6
C37A5.9	pry-1	F54F2.2	zfp-1
C37A5.9	pry-1	T12F5.4	lin-59
C37A5.9	pry-1	T14F9.4	peb-1
C37A5.9	pry-1	T27C4.4	lin-40
C37A5.9	pry-1	W05E10.3	ceh-32
C37A5.9	pry-1	ZC64.3	ceh-18
C37C3.6	ppn-1	F44G3.9	nhr-111
C38C10.5	rgr-1	Y15E3A.1	nhr-91
C38D4.5	tag-325	ZK488.4	nhr-251
C38D4.9		C38D4.6	pal-1
C44H4.5	tap-1	C38D4.6	pal-1
C44H4.5	tap-1	C48D5.1	nhr-6
C44H4.7	eor-2	C26C6.1	tag-185
C44H4.7	eor-2	F47A4.2	dpy-22
C44H4.7	eor-2	ZK1193.5
C47D12.2		F53B3.1	tra-4
C47D12.2		T28H11.4	pes-1
C49A1.4	eya-1	B0286.4	ntl-2
C49A1.4	eya-1	B0478.3
C49A1.4	eya-1	B0513.1	lin-66
C49A1.4	eya-1	C02B10.5
C49A1.4	eya-1	C02F12.8
C49A1.4	eya-1	C04A2.3	egl-27
C49A1.4	eya-1	C07A12.1	ham-2
C49A1.4	eya-1	C08C3.3	mab-5
C49A1.4	eya-1	C09G1.4
C49A1.4	eya-1	C10G8.7	ceh-33
C49A1.4	eya-1	C14C11.2
C49A1.4	eya-1	C16B8.3
C49A1.4	eya-1	C27B7.4	rad-26
C49A1.4	eya-1	C32A3.1	sel-8
C49A1.4	eya-1	C32E8.10	unc-11
C49A1.4	eya-1	C33G3.1	dyc-1
C49A1.4	eya-1	C35E7.2
C49A1.4	eya-1	C49H3.5	ntl-4
C49A1.4	eya-1	C53C7.3
C49A1.4	eya-1	D1046.1
C49A1.4	eya-1	D2089.4	ptb-1
C49A1.4	eya-1	D2096.8
C49A1.4	eya-1	F13G11.1	dmd-6
C49A1.4	eya-1	F14F9.4
C49A1.4	eya-1	F15C11.1	sem-4
C49A1.4	eya-1	F20A1.6
C49A1.4	eya-1	F27D4.5	tag-173
C49A1.4	eya-1	F44A2.1	tag-153
C49A1.4	eya-1	F46A9.6	mec-8
C49A1.4	eya-1	F52E4.6	wrt-2
C49A1.4	eya-1	F53E4.1
C49A1.4	eya-1	F54C8.7
C49A1.4	eya-1	F54D8.6
C49A1.4	eya-1	F56A12.1	unc-39
C49A1.4	eya-1	F57G12.2
C49A1.4	eya-1	F58B3.3	lys-6
C49A1.4	eya-1	F59A2.1	npp-9
C49A1.4	eya-1	F59A2.4
C49A1.4	eya-1	H28G03.2
C49A1.4	eya-1	K01B6.1	fozi-1
C49A1.4	eya-1	K02B9.1
C49A1.4	eya-1	K02B9.2
C49A1.4	eya-1	K02E10.4
C49A1.4	eya-1	K08F8.2	atf-2
C49A1.4	eya-1	K09B11.9
C49A1.4	eya-1	M106.4
C49A1.4	eya-1	M142.6	rle-1
C49A1.4	eya-1	R06A4.4	imb-2
C49A1.4	eya-1	R119.4	pqn-59
C49A1.4	eya-1	R74.5	asd-1
C49A1.4	eya-1	T01G1.3
C49A1.4	eya-1	T01G9.6	kin-10
C49A1.4	eya-1	T02E1.3	gla-3
C49A1.4	eya-1	T04H1.5
C49A1.4	eya-1	T07D1.4	fox-1
C49A1.4	eya-1	T07F8.3	gld-3
C49A1.4	eya-1	T21G5.5	star-2
C49A1.4	eya-1	T22A3.3	lst-1
C49A1.4	eya-1	T25E4.1
C49A1.4	eya-1	W01A11.4	lec-10
C49A1.4	eya-1	W03F11.6	afd-1
C49A1.4	eya-1	W04A8.7	taf-1
C49A1.4	eya-1	W08E12.8
C49A1.4	eya-1	W10C8.2	pop-1
C49A1.4	eya-1	Y113G7B.23	psa-1
C49A1.4	eya-1	Y119C1A.1
C49A1.4	eya-1	Y45G12C.7	srd-73
C49A1.4	eya-1	Y50E8A.9
C49A1.4	eya-1	Y54G2A.26
C49A1.4	eya-1	Y5H2B.2	nhr-13
C49A1.4	eya-1	Y63D3A.5	tfg-1
C49A1.4	eya-1	Y79H2A.1	brp-1
C49A1.4	eya-1	ZK121.2
C49A1.4	eya-1	ZK973.9
C50F4.13	his-35	C38D4.6	pal-1
C54D1.6	bar-1	C07G1.5	hgrs-1
C54D1.6	bar-1	C47D12.1	trr-1
C54D1.6	bar-1	F36H1.4	lin-3
C54D1.6	bar-1	F44A6.2	sex-1
C54D1.6	bar-1	F52D10.3	ftt-2
C54D1.6	bar-1	F57H12.1	arf-3
C54D1.6	bar-1	T01G9.6	kin-10
C54D1.6	bar-1	VC5.4	mys-1
C54D1.6	bar-1	W03C9.4	lin-29
C54F6.14	ftn-1	T08D10.1	tag-295
C54F6.8	nhr-171	F53F10.5	npp-11
C54F6.8	nhr-171	Y43F8C.1	nlp-25
C56C10.8	icd-1	Y75B8A.2	nob-1
D1007.12	rpl-24.1	Y113G7A.6	ttx-1
D1007.6	rps-10	F44C8.11	nhr-96
D1007.6	rps-10	F54H5.4	mua-1
D1007.6	rps-10	Y75B8A.1	php-3
D1054.13		C27A12.2
D2030.6		F33A8.3	cey-1
E02H1.7	nhr-19	K08H2.8	nhr-32
E02H1.7	nhr-19	K10C3.6	nhr-49
E02H1.7	nhr-19	Y37E11AR.2
F01F1.4	rabn-5	F44G3.9	nhr-111
F01G10.8	daf-14	C37C3.6	ppn-1
F01G10.8	daf-14	F59A2.3
F01G10.8	daf-14	R05F9.10	sgt-1
F01G10.8	daf-14	Y66H1B.2
F08C6.3	tag-197	T18D3.7
F08F3.2	acl-6	Y104H12A.1	nhr-41
F08G12.2		C38D4.6	pal-1
F08G2.5		F44G3.9	nhr-111
F08G2.5		W10C8.2	pop-1
F08G2.5		F53B3.1	tra-4
F09F7.7		T09A5.12
F09F7.7		T19E7.2	skn-1
F10B5.5	pch-2	C38D4.6	pal-1
F10C5.1	mat-3	C38D4.6	pal-1
F10C5.1	mat-3	C48D5.1	nhr-6
F11G11.2	gst-7	Y75B8A.1	php-3
F12F6.5	tag-13	C26B2.3	nhr-31
F12F6.5	tag-13	C46E10.9
F13E6.1		C38D4.6	pal-1
F13G3.4	dylt-1	Y75B8A.35	zip-1
F13H6.3		F16H11.5	nhr-45
F14F3.1	vab-3	B0513.1	lin-66
F14F3.1	vab-3	C02B10.5
F14F3.1	vab-3	C02F12.8
F14F3.1	vab-3	C07G1.5	hgrs-1
F14F3.1	vab-3	C09G1.4
F14F3.1	vab-3	C16B8.3
F14F3.1	vab-3	C26G2.2
F14F3.1	vab-3	C27B7.4	rad-26
F14F3.1	vab-3	C38D4.6	pal-1
F14F3.1	vab-3	C39D10.7
F14F3.1	vab-3	C52B11.2	tag-303
F14F3.1	vab-3	D1046.1
F14F3.1	vab-3	F08C6.7	unc-98
F14F3.1	vab-3	F26G5.9	tam-1
F14F3.1	vab-3	F38H4.9	let-92
F14F3.1	vab-3	F44A2.1	tag-153
F14F3.1	vab-3	F44G3.9	nhr-111
F14F3.1	vab-3	F53F10.2
F14F3.1	vab-3	F57G12.2
F14F3.1	vab-3	F59A2.1	npp-9
F14F3.1	vab-3	F59C6.5
F14F3.1	vab-3	H06I04.1
F14F3.1	vab-3	K02B9.2
F14F3.1	vab-3	K05F1.2	msp-142
F14F3.1	vab-3	K09B11.9
F14F3.1	vab-3	R02F2.5
F14F3.1	vab-3	R119.4	pqn-59
F14F3.1	vab-3	R12B2.5	mdt-15
F14F3.1	vab-3	T01G9.6	kin-10
F14F3.1	vab-3	T06G6.3
F14F3.1	vab-3	T07F8.3	gld-3
F14F3.1	vab-3	T22A3.3	lst-1
F14F3.1	vab-3	T22H2.5	plsc-2
F14F3.1	vab-3	Y119C1A.1
F14F3.1	vab-3	Y24D9A.4	rpl-7A
F14F3.1	vab-3	Y40C5A.1
F14F3.1	vab-3	Y44E3A.6
F14F3.1	vab-3	Y5H2B.2	nhr-13
F14F3.1	vab-3	Y65B4BR.4	wwp-1
F14F3.1	vab-3	Y79H2A.1	brp-1
F14F3.1	vab-3	ZK1053.5	plsc-3
F14F3.1	vab-3	ZK121.2
F17A2.5	ceh-40	C52B11.2
F17A2.5	ceh-40	F11G11.11	col-20
F17A2.5	ceh-40	K08E3.8	mdt-29
F17A2.5	ceh-40	R02F2.5
F17A2.5	ceh-40	T28F12.2	unc-62
F17A2.5	ceh-40	Y113G7B.23	psa-1
F17E5.1	lin-2	C44F1.2
F17E5.1	lin-2	F38A6.3	hif-1
F17E5.1	lin-2	M04B2.1	mep-1
F22B5.7	zyg-9	C48D5.1	nhr-6
F22E12.2	chw-1	C25G4.4	tag-347
F23C8.4	ubxn-1	C06A1.1	cdc-48.1
F23C8.4	ubxn-1	C13G5.2
F23C8.4	ubxn-1	C25E10.8
F23C8.4	ubxn-1	C34C6.6	prx-5
F23C8.4	ubxn-1	C41C4.8	cdc-48.2
F23C8.4	ubxn-1	D1053.1	gst-42
F23C8.4	ubxn-1	F44G3.9	nhr-111
F23C8.4	ubxn-1	K08E3.4
F23C8.4	ubxn-1	T09A5.12
F23C8.4	ubxn-1	W06A11.3	fbxb-118
F23C8.4	ubxn-1	Y105E8B.8	ero-1
F25B3.3		Y39B6A.46
F25E2.5	daf-3	B0336.2	arf-1.2
F25E2.5	daf-3	C25A1.5
F25E2.5	daf-3	C39D10.7
F25E2.5	daf-3	D1007.12	rpl-24.1
F25E2.5	daf-3	F09F3.9	cpt-5
F25E2.5	daf-3	F25H5.4	eft-2
F25E2.5	daf-3	T22H2.5	plsc-2
F25E2.5	daf-3	T27E9.1	tag-61
F25E2.5	daf-3	W01G7.1	daf-5
F25E2.5	daf-3	Y113G7B.23	psa-1
F25E2.5	daf-3	ZK353.6	lap-1
F25E2.5	daf-3	ZK652.3	tag-277
F25H5.3		F44G3.9	nhr-111
F26B1.2		Y49E10.14	pie-1
F26D11.11	let-413	F44G3.9	nhr-111
F26D11.11	let-413	Y113G7B.23	psa-1
F26F4.10	rrt-1	C38D4.6	pal-1
F27C1.6		Y47D3B.9
F28A12.1		Y113G7B.23	psa-1
F28H6.1	akt-2	C38D4.6	pal-1
F29B9.4	psr-1	Y75B8A.1	php-3
F29G9.5	rpt-2	C48D5.1	nhr-6
F30A10.3		Y104H12A.1	nhr-41
F31E3.2		T28F12.2	unc-62
F31E3.3	rfc-4	K09A11.1
F32E10.4	ima-3	F18A1.3	lir-1
F32E10.4	ima-3	F43C1.4	nhr-20
F33H2.6		C48D5.1	nhr-6
F35C8.3	jkk-1	C38D4.6	pal-1
F35E8.12	nhr-108	T12E12.4	drp-1
F35G12.9	apc-11	H10E21.3	nhr-80
F35H12.3	sel-12	B0304.1	hlh-1
F35H12.3	sel-12	C04A2.3	egl-27
F35H12.3	sel-12	C35C5.1	sdc-2
F35H12.3	sel-12	C44C10.8	hnd-1
F35H12.3	sel-12	D1081.2	unc-120
F35H12.3	sel-12	F13D11.2	hbl-1
F35H12.3	sel-12	F18A1.3	lir-1
F35H12.3	sel-12	F33D4.1	nhr-8
F35H12.3	sel-12	F44A6.2	sex-1
F35H12.3	sel-12	F47A4.2	dpy-22
F35H12.3	sel-12	F47D12.4	hmg-1.2
F35H12.3	sel-12	F55A8.1	egl-18
F35H12.3	sel-12	K08A8.2	sox-2
F35H12.3	sel-12	K08B4.1	lag-1
F35H12.3	sel-12	T12D8.1	tag-350
F35H12.3	sel-12	T27C4.4	lin-40
F35H12.3	sel-12	W03C9.4	lin-29
F35H12.3	sel-12	W05E10.3	ceh-32
F37B1.8	gst-19	F44G3.9	nhr-111
F37D6.1	mus-101	Y39A1C.3	cey-4
F38A6.1	pha-4	D1046.1
F38A6.1	pha-4	F21F8.7	asp-6
F38A6.1	pha-4	F26G5.9	tam-1
F38A6.1	pha-4	F56F3.5	rps-1
F38A6.1	pha-4	F58G11.1
F38A6.1	pha-4	K08F8.2	atf-2
F38A6.1	pha-4	M01F1.2	rpl-16
F38A6.1	pha-4	M04G12.1	tag-260
F38A6.1	pha-4	R74.5	asd-1
F38A6.1	pha-4	T07D1.4	fox-1
F38A6.1	pha-4	T22A3.3	lst-1
F38A6.1	pha-4	W04D2.1	atn-1
F38A6.1	pha-4	Y113G7B.23	psa-1
F38A6.1	pha-4	Y44E3A.6
F38A6.1	pha-4	Y62E10A.14
F38A6.1	pha-4	Y71A12B.1	rps-6
F38A6.1	pha-4	Y79H2A.1	brp-1
F38B6.1		C38D4.6	pal-1
F38E1.7	mom-2	F54F2.2	zfp-1
F39B2.2	uev-1	C32F10.2	lin-35
F39B2.2	uev-1	Y15E3A.1	nhr-91
F39B2.4	sur-2	C26C6.1	tag-185
F39B2.4	sur-2	C47D12.1	trr-1
F39B2.4	sur-2	F47A4.2	dpy-22
F39B2.4	sur-2	F57H12.1	arf-3
F39B2.4	sur-2	ZK1193.5
F40F9.1	xbx-6	Y47D3B.7	sbp-1
F41G4.1		T18D3.7
F42G10.2	mkk-4	Y5H2B.2	nhr-13
F42H10.7		W05H7.4
F43C1.2	mpk-1	C45E1.1	nhr-64
F43C1.2	mpk-1	F08C6.7	unc-98
F43C1.2	mpk-1	T02E1.3	gla-3
F43C1.2	mpk-1	T08D10.1	tag-295
F43C1.2	mpk-1	T23H4.2	nhr-69
F43C1.2	mpk-1	W05H7.4
F43G9.11	ces-1	B0024.14	crm-1
F43G9.11	ces-1	B0507.1
F43G9.11	ces-1	C06A5.9	rnf-1
F43G9.11	ces-1	F30H5.3
F43G9.11	ces-1	F33G12.5
F43G9.11	ces-1	K09B11.9
F43G9.11	ces-1	R05F9.10	sgt-1
F43G9.11	ces-1	T27A3.1
F43G9.11	ces-1	W02D3.9	unc-37
F43G9.11	ces-1	ZK849.1
F43G9.5		F46F11.2	cey-2
F43H9.2	sptl-2	T18D3.7
F44A6.2	sex-1	F42G4.3	zyx-1
F44A6.2	sex-1	H02I12.5
F44A6.2	sex-1	R02F2.5
F44A6.2	sex-1	Y62E10A.14
F44B9.6	lin-36	C54D1.5	lam-2
F44B9.6	lin-36	F07A5.7	unc-15
F44B9.6	lin-36	F10C1.7	ifb-2
F44B9.6	lin-36	F10G8.8
F44B9.6	lin-36	F33G12.5
F44B9.6	lin-36	F38B2.1	ifa-1
F44B9.6	lin-36	F41H10.4
F44B9.6	lin-36	F45G2.3
F44B9.6	lin-36	F54D5.5
F44B9.6	lin-36	K05B2.3	ifa-4
F44B9.6	lin-36	K06A4.5
F44B9.6	lin-36	K12G11.3	sodh-1
F44B9.6	lin-36	R11A8.6	irs-1
F44B9.6	lin-36	R11E3.6	eor-1
F44B9.6	lin-36	T05B11.1
F44B9.6	lin-36	T05C12.6	mig-5
F44B9.6	lin-36	T05E7.5
F44B9.6	lin-36	T21B6.3
F44B9.6	lin-36	T22H2.6
F44B9.6	lin-36	T27C4.4	lin-40
F44B9.6	lin-36	W04D2.1	atn-1
F44B9.6	lin-36	W10G6.3	mua-6
F44B9.6	lin-36	Y54E2A.3	tac-1
F44B9.6	lin-36	Y57G11C.24	eps-8
F44B9.6	lin-36	Y69H2.3
F44B9.6	lin-36	Y82E9BR.13
F44B9.6	lin-36	ZK1127.4
F44B9.6	lin-36	ZK930.3
F44B9.9		C38D4.6	pal-1
F44C4.3	cpr-4	T28F12.2	unc-62
F44E7.8	nhr-142	F16H11.5	nhr-45
F44E7.8	nhr-142	K11D12.10	mlk-1
F44E7.9		C38D4.6	pal-1
F44G3.9	nhr-111	B0350.2	unc-44
F44G3.9	nhr-111	B0464.5	spk-1
F44G3.9	nhr-111	C04F5.8
F44G3.9	nhr-111	C15A7.2
F44G3.9	nhr-111	C18D1.1	die-1
F44G3.9	nhr-111	C27H5.2
F44G3.9	nhr-111	C35E7.8
F44G3.9	nhr-111	C36B1.11
F44G3.9	nhr-111	C36B1.8
F44G3.9	nhr-111	D1054.8
F44G3.9	nhr-111	F13H8.6
F44G3.9	nhr-111	F15C11.2
F44G3.9	nhr-111	F18E2.2	tag-167
F44G3.9	nhr-111	F20D1.10	tag-299
F44G3.9	nhr-111	F25H9.2
F44G3.9	nhr-111	F26D10.3	hsp-1
F44G3.9	nhr-111	F32D8.3
F44G3.9	nhr-111	F39H12.1
F44G3.9	nhr-111	F44G3.9	nhr-111
F44G3.9	nhr-111	F47B10.1
F44G3.9	nhr-111	F49H12.3
F44G3.9	nhr-111	F53F1.5
F44G3.9	nhr-111	F54C4.2	spt-4
F44G3.9	nhr-111	F56A3.4	spd-5
F44G3.9	nhr-111	F59C6.5
F44G3.9	nhr-111	H02I12.5
F44G3.9	nhr-111	K08E3.7	pdr-1
F44G3.9	nhr-111	T06G6.3
F44G3.9	nhr-111	T10B11.3	ztf-4
F44G3.9	nhr-111	T10B11.5
F44G3.9	nhr-111	T18H9.1	grd-6
F44G3.9	nhr-111	T20D4.4
F44G3.9	nhr-111	T22H2.5	plsc-2
F44G3.9	nhr-111	W05B2.5	col-93
F44G3.9	nhr-111	Y111B2A.22	ssl-1
F44G3.9	nhr-111	Y119C1A.1
F44G3.9	nhr-111	Y11D7A.12
F44G3.9	nhr-111	Y45F10D.12	rpl-18
F44G3.9	nhr-111	Y47G6A.15
F44G3.9	nhr-111	Y48E1A.1
F44G3.9	nhr-111	Y54F10AM.7
F44G3.9	nhr-111	Y62E10A.14
F44G3.9	nhr-111	Y65B4BR.4	wwp-1
F44G3.9	nhr-111	ZK112.2	ncl-1
F44G3.9	nhr-111	ZK652.6
F46G11.3	tag-257	C38D4.6	pal-1
F47D12.4	hmg-1.2	C27A12.2
F47D12.4	hmg-1.2	C34C12.2
F47D12.4	hmg-1.2	C37A2.2	pqn-20
F47D12.4	hmg-1.2	F18A1.3	lir-1
F47D12.4	hmg-1.2	F52B10.1	nmy-1
F47D12.4	hmg-1.2	M151.7
F47D12.4	hmg-1.2	T03G11.1	pqn-62
F47D12.4	hmg-1.2	T19B10.7	ima-1
F47D12.4	hmg-1.2	Y66D12A.5
F47G4.4		C32F10.6	nhr-2
F47G4.4		Y75B8A.1	php-3
F47G6.1	dyb-1	F44A2.1	tag-153
F47G6.1	dyb-1	W07G1.3	zip-3
F47G6.1	dyb-1	Y48C3A.17	efl-2
F48E8.5	paa-1	C38D4.6	pal-1
F48F7.7		F23H11.1	bra-2
F48F7.7		Y113G7B.23	psa-1
F52C6.3		T07G12.11	zim-3
F52E4.7	sec-3	Y37A1B.1	lst-3
F52F12.3	mom-4	C48D5.1	nhr-6
F53F4.10		C38D4.6	pal-1
F54C8.3	emb-30	C38D4.6	pal-1
F54E7.7	rcn-1	C16A3.7	tag-182
F55B12.3	sel-10	K06A1.4	nhr-22
F55B12.3	sel-10	R04B5.4	nhr-12
F56A8.6	cpf-2	W05H7.4
F56F4.5	opt-3	Y75B8A.1	php-3
F56H9.5	lin-25	C35C5.1	sdc-2
F56H9.5	lin-25	F44A6.2	sex-1
F56H9.5	lin-25	F47D12.4	hmg-1.2
F56H9.5	lin-25	F55A8.1	egl-18
F57B10.11	bag-1	C32F10.6	nhr-2
F57B10.12	mei-2	W10D5.3	gei-17
F58A4.8	tbg-1	C38D4.6	pal-1
F58G1.5		R09G11.2	nhr-1
F58G6.5	nhr-34	F35C8.5
F58G6.5	nhr-34	Y38H6C.12	srh-166
F58G6.5	nhr-34	ZC443.4
F59A6.1	nsy-1	C38D4.6	pal-1
F59E12.2	zyg-1	C38D4.6	pal-1
F59E12.2	zyg-1	D1081.2	unc-120
H04J21.3	gip-1	C38D4.6	pal-1
H20J04.5	pfd-2	C38D4.6	pal-1
H26D21.1	hus-1	K12H4.1	ceh-26
K01G5.1	tag-331	B0035.6
K01G5.1	tag-331	C03G6.3	srj-14
K01G5.1	tag-331	C08G9.2
K01G5.1	tag-331	C24H11.8	twk-39
K01G5.1	tag-331	C32D5.12
K01G5.1	tag-331	C35E7.5
K01G5.1	tag-331	C42D8.8	apl-1
K01G5.1	tag-331	F07A5.1	inx-14
K01G5.1	tag-331	F11E6.5	elo-2
K01G5.1	tag-331	F21A3.6
K01G5.1	tag-331	F40F4.3	lbp-1
K01G5.1	tag-331	F42E11.2
K01G5.1	tag-331	F46B6.7	ztf-7
K01G5.1	tag-331	F49E2.4
K01G5.1	tag-331	F52C9.8	pqe-1
K01G5.1	tag-331	F53F4.12
K01G5.1	tag-331	K09A11.3	cyp-14A2
K01G5.1	tag-331	K09C6.2
K01G5.1	tag-331	K12D12.1
K01G5.1	tag-331	M03B6.3
K01G5.1	tag-331	R11F4.1
K01G5.1	tag-331	R13D7.7	gst-41
K01G5.1	tag-331	R13H8.1	daf-16
K01G5.1	tag-331	T01A4.2
K01G5.1	tag-331	T04F8.8
K01G5.1	tag-331	T08E11.2	math-39
K01G5.1	tag-331	T27C4.4	lin-40
K01G5.1	tag-331	Y38F1A.8
K01G5.1	tag-331	Y41E3.9	fcd-2
K01G5.1	tag-331	Y46H3A.1	srt-42
K01G5.1	tag-331	Y47D7A.5	grl-5
K01G5.1	tag-331	ZK1127.7
K01G5.1	tag-331	ZK354.4	msp-113
K01G5.4	ran-1	B0019.2
K06B4.1	nhr-51	C47E8.5	daf-21
K06B4.1	nhr-51	D1037.3	ftn-2
K06B4.11	nhr-53	C46F11.2
K06B4.11	nhr-53	Y39B6A.1
K06B4.11	nhr-53	Y82E9BR.3
K06B4.11	nhr-53	ZK1193.1	col-19
K06H7.6	apc-2	C38D4.6	pal-1
K07A9.2	cmk-1	C38D4.6	pal-1
K07C11.2	air-1	C38D4.6	pal-1
K07C11.4		C38D4.6	pal-1
K07D4.3	rpn-11	Y51A2D.17	nhr-70
K08B4.1	lag-1	B0547.1	csn-5
K08B4.1	lag-1	C05C10.5
K08B4.1	lag-1	C06A6.2
K08B4.1	lag-1	F02A9.6	glp-1
K08B4.1	lag-1	F25D1.5
K08B4.1	lag-1	F26B1.3	ima-2
K08B4.1	lag-1	F32E10.4	ima-3
K08B4.1	lag-1	F38A3.1	col-81
K08B4.1	lag-1	K11D2.2	asah-1
K08B4.1	lag-1	M117.2	par-5
K08B4.1	lag-1	T05A10.1	sma-9
K08B4.1	lag-1	T22A3.3	lst-1
K08B4.1	lag-1	Y11D7A.12
K08B4.1	lag-1	Y39B6A.20	asp-1
K08E3.7	pdr-1	Y53H1A.2
K08F4.7	gst-4	T18D3.7
K08F8.2	atf-2	M04G12.1	tag-260
K08F8.2	atf-2	T01G9.6	kin-10
K08F8.2	atf-2	Y49A3A.1
K08H2.6	hpl-1	C04F1.3	lim-7
K08H2.6	hpl-1	F37D6.2
K08H2.8	nhr-32	C05C8.8
K08H2.8	nhr-32	C36F7.5
K08H2.8	nhr-32	Y77E11A.2
K09B11.1	pik-1	C38D4.6	pal-1
K09B11.1	pik-1	Y75B8A.1	php-3
K09B11.9		C05D2.5	gak-1
K09B11.9		C27B7.4	rad-26
K09B11.9		T09A5.12
K09B11.9		T23G7.1	dpl-1
K10C3.6	nhr-49	C05G6.1	nhr-76
K10C3.6	nhr-49	C06G3.1	nhr-105
K10C3.6	nhr-49	C27C7.4	nhr-73
K10C3.6	nhr-49	F54A5.1
K10C3.6	nhr-49	F54D10.7
K10C3.6	nhr-49	H20J18.1	scd-1
K10C3.6	nhr-49	K06A1.4	nhr-22
K10C3.6	nhr-49	K10C3.6	nhr-49
K10C3.6	nhr-49	K11E4.5	nhr-71
K10C3.6	nhr-49	R90.2
K10C3.6	nhr-49	T09A12.4	nhr-66
K10C3.6	nhr-49	T26H2.9	nhr-79
K10C3.6	nhr-49	Y38E10A.18	nhr-234
K10C3.6	nhr-49	Y5H2B.2	nhr-13
K10C3.6	nhr-49	Y80D3A.4	nhr-243
K10C3.6	nhr-49	ZK1037.5	nhr-247
K10C3.6	nhr-49	ZK697.2	nhr-256
K10G6.1	lin-31	Y82E9BR.13
K11D2.3	unc-101	F23F12.9
K11D9.1	klp-7	W10D9.4
M02A10.3	sli-1	C38D4.6	pal-1
M02A10.3	sli-1	F23C8.4	ubxn-1
M03A1.1	vab-1	B0304.1	hlh-1
M03A1.1	vab-1	C04A2.3	egl-27
M03A1.1	vab-1	C26C6.1	tag-185
M03A1.1	vab-1	C35C5.1	sdc-2
M03A1.1	vab-1	C44C10.8	hnd-1
M03A1.1	vab-1	C48D5.1	nhr-6
M03A1.1	vab-1	D1081.2	unc-120
M03A1.1	vab-1	F33D4.1	nhr-8
M03A1.1	vab-1	F47A4.2	dpy-22
M03A1.1	vab-1	F47D12.4	hmg-1.2
M03A1.1	vab-1	F55A8.1	egl-18
M03A1.1	vab-1	F58A3.1	ldb-1
M03A1.1	vab-1	K10C3.6	nhr-49
M03A1.1	vab-1	T09A12.4	nhr-66
M03A1.1	vab-1	T12F5.4	lin-59
M03A1.1	vab-1	T27C4.4	lin-40
M03A1.1	vab-1	W03C9.4	lin-29
M03A1.1	vab-1	W05E10.3	ceh-32
M04B2.3	gfl-1	T07G12.6	zim-1
M04F3.1		F44G3.9	nhr-111
M162.2		C32F10.6	nhr-2
M18.5	ddb-1	F54F2.5	ztf-1
PAR2.1		K06A1.4	nhr-22
R03G5.2	sek-1	C38D4.6	pal-1
R03G5.2	sek-1	C48D5.1	nhr-6
R05D11.1	daf-8	AC3.3	abu-1
R05D11.1	daf-8	R05F9.10	sgt-1
R05D11.1	daf-8	W03G1.5
R05H5.3		Y11D7A.12
R07E4.6	kin-2	C56E10.4	nhr-137
R07E4.6	kin-2	ZK662.3	nhr-48
R107.8	lin-12	C04A2.3	egl-27
R107.8	lin-12	F44A6.2	sex-1
R107.8	lin-12	F47A4.2	dpy-22
R107.8	lin-12	F47D12.4	hmg-1.2
R11E3.6	eor-1	C01H6.7	tag-298
R11E3.6	eor-1	C14F5.5	sem-5
R11E3.6	eor-1	C26C6.1	tag-185
R11E3.6	eor-1	C35C5.1	sdc-2
R11E3.6	eor-1	C47D12.1	trr-1
R11E3.6	eor-1	F07A11.6	din-1
R11E3.6	eor-1	F10C5.1	mat-3
R11E3.6	eor-1	F22A3.5	ceh-60
R11E3.6	eor-1	F26G5.9	tam-1
R11E3.6	eor-1	F47A4.2	dpy-22
R11E3.6	eor-1	F47D12.4	hmg-1.2
R11E3.6	eor-1	F54C4.3
R11E3.6	eor-1	T01G9.6	kin-10
R11E3.6	eor-1	T05C12.10	qua-1
R11E3.6	eor-1	VC5.4	mys-1
R11E3.6	eor-1	W02C12.3	hlh-30
R11E3.6	eor-1	W03C9.4	lin-29
R11E3.6	eor-1	Y18D10A.5	gsk-3
R11E3.6	eor-1	Y57G11C.24	eps-8
R11E3.6	eor-1	ZC581.1
R11E3.6	eor-1	ZC64.3	ceh-18
R11E3.6	eor-1	ZK1128.5	tag-246
R11E3.6	eor-1	ZK1193.5
R11G1.3	gst-11	C38D4.6	pal-1
R12B2.1	sma-4	B0281.5
R12B2.1	sma-4	B0350.2	unc-44
R12B2.1	sma-4	C04H5.6	mog-4
R12B2.1	sma-4	C06E7.4
R12B2.1	sma-4	C25F6.3
R12B2.1	sma-4	C25H3.8
R12B2.1	sma-4	C39D10.7
R12B2.1	sma-4	C47E8.5	daf-21
R12B2.1	sma-4	C49H3.11	rps-2
R12B2.1	sma-4	C50F2.5
R12B2.1	sma-4	C54G7.4	ifta-1
R12B2.1	sma-4	D1037.4	rab-8
R12B2.1	sma-4	F20C5.6
R12B2.1	sma-4	F23H12.4	sqt-3
R12B2.1	sma-4	F26F12.1	col-140
R12B2.1	sma-4	F58G1.3
R12B2.1	sma-4	H06O01.1	pdi-3
R12B2.1	sma-4	K02B9.4	elt-3
R12B2.1	sma-4	K04D7.1	rack-1
R12B2.1	sma-4	R74.5	asd-1
R12B2.1	sma-4	T02E9.2	grl-7
R12B2.1	sma-4	T05H10.3
R12B2.1	sma-4	T05H10.4
R12B2.1	sma-4	T09F3.3	gpd-1
R12B2.1	sma-4	T15B7.3	col-143
R12B2.1	sma-4	W03G11.1	col-181
R12B2.1	sma-4	W08D2.4	fat-3
R12B2.1	sma-4	Y39B6A.20	asp-1
R12B2.1	sma-4	Y46C8AL.1	clec-73
R12B2.1	sma-4	Y47G6A.12	sep-1
R12B2.1	sma-4	Y48E1B.3
R12B2.1	sma-4	Y77E11A.15	col-106
R12B2.1	sma-4	Y79H2A.1	brp-1
R12B2.4	him-10	C38D4.6	pal-1
R13A5.4		C07A12.3	nhr-35
R13F6.9	sma-3	C15C8.1
R13F6.9	sma-3	C17E4.10
R13F6.9	sma-3	C38D4.6	pal-1
R13F6.9	sma-3	D2096.8
R13F6.9	sma-3	F01F1.12
R13F6.9	sma-3	F25E2.5	daf-3
R13F6.9	sma-3	F43E2.7
R13F6.9	sma-3	K09B11.9
R13F6.9	sma-3	R05F9.1
R13F6.9	sma-3	T05H10.5	ufd-2
R13F6.9	sma-3	W02G9.3
R13F6.9	sma-3	Y116A8C.12	arf-6
R13F6.9	sma-3	Y41D4B.19	npp-8
R13F6.9	sma-3	ZK1055.7
R144.1	klp-6	C38D4.6	pal-1
T01B10.4	nhr-14	ZK287.8	her-1
T01C8.1	aak-2	C32F10.6	nhr-2
T01C8.1	aak-2	C48D5.1	nhr-6
T01C8.1	aak-2	F58E6.10	unc-42
T01C8.1	aak-2	Y65B4BR.5
T01D1.6	abu-11	T02E1.3	gla-3
T04A8.11		C38D4.6	pal-1
T04H1.2		C27A12.2
T04H1.2		D1005.3
T04H1.2		F44G3.9	nhr-111
T04H1.2		F45E6.2	atf-6
T04H1.2		F53B3.1	tra-4
T04H1.2		F57C9.4
T04H1.2		K08F8.2	atf-2
T04H1.2		T09A5.12
T04H1.2		Y45G5AM.1	nhr-114
T04H1.2		ZC395.8	ztf-8
T05C12.6	mig-5	B0336.7
T05C12.6	mig-5	F54F2.5	ztf-1
T05C12.6	mig-5	T09A5.12
T05G5.3	cdk-1	C38D4.6	pal-1
T05H4.14	gad-1	C25G4.4	tag-347
T05H4.14	gad-1	F44G3.9	nhr-111
T05H4.14	gad-1	W05H7.4
T07D4.2		T18D3.7
T10B11.2		C09G9.6	oma-1
T11B7.4	alp-1	AH6.5	mex-6
T11B7.4	alp-1	C14B9.6	gei-8
T11B7.4	alp-1	C27B7.4	rad-26
T11B7.4	alp-1	F28C6.2
T11B7.4	alp-1	F46F11.2	cey-2
T11B7.4	alp-1	F54F2.5	ztf-1
T11B7.4	alp-1	T09A5.12
T11B7.4	alp-1	T13C5.4
T11B7.4	alp-1	W05H7.4
T11B7.4	alp-1	ZK287.6	ztf-9
T12D8.7	taf-9	C26B2.3	nhr-31
T12D8.7	taf-9	T23H4.2	nhr-69
T12D8.7	taf-9	Y104H12A.1	nhr-41
T14G12.4	fkh-2	R02F2.5
T14G12.4	fkh-2	Y73C8B.3
T14G12.4	fkh-2	Y75B8A.1	php-3
T17H7.4	gei-16	AH6.5	mex-6
T17H7.4	gei-16	C34D10.2
T17H7.4	gei-16	R11E3.6	eor-1
T17H7.4	gei-16	W05H7.4
T17H7.4	gei-16	ZC8.4	lfi-1
T20B12.8	hmg-4	C38D4.6	pal-1
T20B12.8	hmg-4	H02I12.5
T22C8.3		Y49E10.23
T22C8.3		Y62E10A.14
T22C8.3		ZK909.4	ces-2
T22D1.12		T18D3.7
T22D1.9	rpn-1	C48D5.1	nhr-6
T23C6.5		C32F10.6	nhr-2
T23D8.1	mom-5	F54F2.2	zfp-1
T23H4.2	nhr-69	C27B7.4	rad-26
T23H4.2	nhr-69	F14B6.6
T23H4.2	nhr-69	M04G12.1	tag-260
T23H4.2	nhr-69	T23H4.2	nhr-69
T25C8.2	act-5	Y75B8A.2	nob-1
T25G12.5		Y39E4B.2
T26A5.9	dlc-1	C26B2.3	nhr-31
T26A5.9	dlc-1	C38D4.6	pal-1
T26A5.9	dlc-1	F32B6.1	nhr-4
T26A5.9	dlc-1	T23F11.4
T26A5.9	dlc-1	Y38E10A.6
T26E3.3	par-6	F53B3.1	tra-4
T27F2.3	bir-1	B0280.8	nhr-10
T27F2.3	bir-1	F23H11.1	bra-2
T27F2.3	bir-1	F44G3.9	nhr-111
T27F2.3	bir-1	T09A12.4	nhr-66
T28F12.3	sos-1	B0304.1	hlh-1
T28F12.3	sos-1	C36F7.1	irx-1
T28F12.3	sos-1	D1081.2	unc-120
T28F12.3	sos-1	F13D11.2	hbl-1
T28F12.3	sos-1	F18A1.3	lir-1
T28F12.3	sos-1	F47A4.2	dpy-22
T28F12.3	sos-1	F47D12.4	hmg-1.2
T28F12.3	sos-1	K02B12.1	ceh-6
W01B6.9	ndc-80	C38D4.6	pal-1
W01D2.2	nhr-61	F32B6.1	nhr-4
W02D9.3		Y46G5A.4
W03D8.8		C27B7.4	rad-26
W03D8.8		F56A12.1	unc-39
W03G9.4	app-1	C50B6.14	nhr-129
W03G9.4	app-1	T27A8.2
W04D2.1	atn-1	C27B7.4	rad-26
W04D2.1	atn-1	ZC395.8	ztf-8
W06F12.1	lit-1	C25G4.4	tag-347
W06F12.1	lit-1	F18A1.3	lir-1
W06F12.1	lit-1	F53B3.1	tra-4
W06F12.1	lit-1	T02E1.3	gla-3
W06F12.1	lit-1	T09F3.1
W06F12.1	lit-1	W05H7.4
W06F12.1	lit-1	Y11D7A.12
W06F12.1	lit-1	ZK1290.4	nfi-1
W07B3.2	gei-4	AH6.5	mex-6
W07B3.2	gei-4	C26B2.3	nhr-31
W07B3.2	gei-4	C27A12.2
W07B3.2	gei-4	C48D5.1	nhr-6
W07B3.2	gei-4	D1005.3
W07B3.2	gei-4	F18A1.3	lir-1
W07B3.2	gei-4	F18A1.4	lir-2
W07B3.2	gei-4	F44B9.6	lin-36
W07B3.2	gei-4	F44G3.9	nhr-111
W07B3.2	gei-4	F54F2.5	ztf-1
W07B3.2	gei-4	F55H12.6
W07B3.2	gei-4	K08F8.2	atf-2
W07B3.2	gei-4	R04B5.4	nhr-12
W07B3.2	gei-4	R08E3.4
W07B3.2	gei-4	R74.3	xbp-1
W07B3.2	gei-4	T09F3.1
W07B3.2	gei-4	T10B11.3	ztf-4
W07B3.2	gei-4	T19E7.2	skn-1
W07B3.2	gei-4	W03C9.7	mex-1
W07B3.2	gei-4	W05H7.4
W07B3.2	gei-4	W10D9.4
W07B3.2	gei-4	Y104H12A.1	nhr-41
W07B3.2	gei-4	Y39B6A.46
W07B3.2	gei-4	Y54E10BR.8
W07B3.2	gei-4	Y5H2B.2	nhr-13
W07B3.2	gei-4	ZC8.4	lfi-1
W07E6.4	prp-21	F11A10.2
W07E6.4	prp-21	T18D3.7
W07E6.4	prp-21	Y113G7B.23	psa-1
W07E6.4	prp-21	Y39B6A.12
W08F4.8	cdc-37	T07D10.3
W08F4.8	cdc-37	Y37A1B.1	lst-3
W08F4.8	cdc-37	Y39B6A.12
W09H1.6	lec-1	F44G3.9	nhr-111
W09H1.6	lec-1	T09A12.4	nhr-66
Y102A5C.18	efl-1	C04A2.3	egl-27
Y102A5C.18	efl-1	C07G1.5	hgrs-1
Y102A5C.18	efl-1	C10C6.1	kin-4
Y102A5C.18	efl-1	C13G3.3	pptr-2
Y102A5C.18	efl-1	C47D12.1	trr-1
Y102A5C.18	efl-1	C52E4.2	mif-2
Y102A5C.18	efl-1	F02E8.6	ncr-1
Y102A5C.18	efl-1	F15A2.1	col-184
Y102A5C.18	efl-1	F22B3.8
Y102A5C.18	efl-1	F47A4.2	dpy-22
Y102A5C.18	efl-1	F58A4.11	gei-13
Y102A5C.18	efl-1	K10C3.6	nhr-49
Y102A5C.18	efl-1	R01H2.6	ubc-18
Y102A5C.18	efl-1	T01E8.2	ref-1
Y102A5C.18	efl-1	T26A5.8
Y102A5C.18	efl-1	T27C4.4	lin-40
Y102A5C.18	efl-1	VC5.4	mys-1
Y102A5C.18	efl-1	Y106G6E.6	csnk-1
Y102A5C.18	efl-1	Y48A6C.5	pha-1
Y102A5C.18	efl-1	Y53C10A.4	rga-2
Y102A5C.18	efl-1	Y57G11C.24	eps-8
Y102A5C.18	efl-1	Y75B8A.2	nob-1
Y102A5C.18	efl-1	ZC101.2	unc-52
Y105C5B.13	skr-10	Y104H12A.1	nhr-41
Y110A7A.10	aap-1	C38D4.6	pal-1
Y113G7B.15		Y49E10.14	pie-1
Y113G7B.23	psa-1	C01B10.8
Y113G7B.23	psa-1	C17G10.5	lys-8
Y113G7B.23	psa-1	C28H8.12	dnc-2
Y113G7B.23	psa-1	F57B9.1
Y113G7B.23	psa-1	R07E5.3
Y113G7B.23	psa-1	Y113G7B.23	psa-1
Y11D7A.13		Y11D7A.12
Y11D7A.13		Y11D7A.13
Y15E3A.1	nhr-91	C03C10.4
Y15E3A.1	nhr-91	C07A12.1	ham-2
Y15E3A.1	nhr-91	F25H2.10	rpa-0
Y15E3A.1	nhr-91	F55H12.6
Y15E3A.1	nhr-91	M04G12.1	tag-260
Y15E3A.1	nhr-91	R144.10
Y15E3A.1	nhr-91	T09A5.2	klp-3
Y15E3A.1	nhr-91	ZK1193.5
Y15E3A.1	nhr-91	ZK867.1	syd-9
Y17G9B.5		C48D5.1	nhr-6
Y17G9B.5		F38A5.13	dnj-11
Y18D10A.5	gsk-3	C01G12.1
Y18D10A.5	gsk-3	F55H12.6
Y2H9A.1	mes-4	E04A4.7
Y2H9A.1	mes-4	F48E8.1	lon-1
Y2H9A.1	mes-4	M03A1.7	dao-2
Y2H9A.1	mes-4	T04G9.3	ile-2
Y2H9A.1	mes-4	T05B4.3	phat-4
Y2H9A.1	mes-4	T18H9.2	asp-2
Y2H9A.1	mes-4	Y39B6A.1
Y2H9A.1	mes-4	Y7A5A.1
Y2H9A.1	mes-4	ZC513.6	oma-2
Y2H9A.1	mes-4	ZK632.6	cnx-1
Y2H9A.1	mes-4	ZK795.1
Y37A1B.13	tor-2	C38D4.6	pal-1
Y39A3B.2		C32F10.6	nhr-2
Y39E4B.1	tag-351	Y15E3A.1	nhr-91
Y39G10AR.13	icp-1	C48D5.1	nhr-6
Y40B1B.6	spr-5	D1014.8	spr-1
Y41C4A.10	elb-1	Y82E9BR.15	elc-1
Y41C4A.14	mrt-2	F16B4.9	nhr-178
Y41C4A.14	mrt-2	F44G3.9	nhr-111
Y41C4A.14	mrt-2	T06C12.13	nhr-213
Y41C4A.14	mrt-2	T09A5.12
Y43B11AR.3		C32F10.6	nhr-2
Y43C5B.2		C32F10.6	nhr-2
Y49E10.1	rpt-6	C48D5.1	nhr-6
Y49E10.1	rpt-6	Y113G7A.6	ttx-1
Y49F6C.3	bath-9	C45E5.6	nhr-46
Y51H4A.17	sta-1	B0041.4	rpl-4
Y51H4A.17	sta-1	B0547.1	csn-5
Y51H4A.17	sta-1	C06A6.2
Y51H4A.17	sta-1	C09D4.5	rpl-19
Y51H4A.17	sta-1	C09G5.5	col-80
Y51H4A.17	sta-1	C38D4.6	pal-1
Y51H4A.17	sta-1	F37C4.5
Y51H4A.17	sta-1	F43E2.8	hsp-4
Y51H4A.17	sta-1	F53G12.10	rpl-7
Y51H4A.17	sta-1	T08G11.4
Y51H4A.17	sta-1	T11B7.4	alp-1
Y51H4A.17	sta-1	T22G5.5	sptl-3
Y51H4A.17	sta-1	Y51H4A.17	sta-1
Y51H4A.17	sta-1	Y77E11A.2
Y51H4A.17	sta-1	ZC155.1	nex-1
Y51H4A.17	sta-1	ZK973.10	lpd-5
Y51H4A.8		C32F10.6	nhr-2
Y51H4A.8		C38D4.6	pal-1
Y51H4A.8		F47H4.1
Y51H4A.8		F54H5.4	mua-1
Y51H4A.8		Y104H12A.1	nhr-41
Y51H4A.8		Y113G7B.23	psa-1
Y53C12A.2	glt-5	C17E4.6
Y53G8B.1		C48D5.1	nhr-6
Y54E5A.1		T18D3.7
Y54G9A.6		B0035.1
Y54G9A.6		F36D1.1
Y54H5A.1		F44C8.8	nhr-133
Y55F3AM.15	csn-4	C38D4.6	pal-1
Y56A3A.1	ntl-3	T13F2.8	cav-1
Y56A3A.20	ccf-1	C38D4.6	pal-1
Y56A3A.21		F44G3.9	nhr-111
Y57G11C.24	eps-8	W05H7.4
Y59E9AR.5		F26B1.3	ima-2
Y59E9AR.5		H02I12.5
Y59E9AR.5		R148.5
Y59E9AR.5		Y57A10B.6
Y59E9AR.5		Y79H2A.1	brp-1
Y62E10A.16	gcl-1	C27B7.4	rad-26
Y62E10A.16	gcl-1	T28F12.2	unc-62
Y63D3A.4		C43H6.7
Y65B4A.7		Y102A5C.18	efl-1
Y65B4BR.5		C02B8.3
Y65B4BR.5		C56C10.8	icd-1
Y65B4BR.5		CC8.1
Y65B4BR.5		F49E8.6
Y65B4BR.5		Y65B4BR.5
Y69A2AR.2	ric-8	Y104H12A.1	nhr-41
Y69A2AR.30	mdf-2	C50E10.4	sop-2
Y71G12B.27		F44G3.9	nhr-111
Y73B6A.5	lin-45	C04A2.3	egl-27
Y73B6A.5	lin-45	C38D4.6	pal-1
Y73B6A.5	lin-45	H10E21.3	nhr-80
Y73B6A.5	lin-45	K10C3.6	nhr-49
Y73B6A.5	lin-45	T14F9.4	peb-1
Y73B6A.5	lin-45	W03C9.4	lin-29
Y75B8A.2	nob-1	F57G12.2
Y75B8A.2	nob-1	Y45F10D.12	rpl-18
Y75B8A.2	nob-1	Y48G8AL.8	rpl-17
Y76A2B.5		F54F2.5	ztf-1
Y79H2A.11	zyg-8	B0336.7
Y79H2A.11	zyg-8	C44B9.4	athp-1
Y79H2A.11	zyg-8	Y48B6A.14	hmg-1.1
Y81G3A.3		Y75B8A.1	php-3
Y87G2A.3		C32D5.9	lgg-1
Y87G2A.3		ZK593.6	lgg-2
Y92C3B.2	uaf-1	W05H7.4
Y92C3B.2	uaf-1	Y116A8C.35	uaf-2
ZC317.3	glc-3	F31E8.3	tab-1
ZC482.5		Y75B8A.1	php-3
ZC504.4	mig-15	C38D4.6	pal-1
ZC504.4	mig-15	Y113G7A.6	ttx-1
ZC513.6	oma-2	F39H11.1
ZC581.1		C26B2.3	nhr-31
ZK1067.1	let-23	C48D5.1	nhr-6
ZK1067.1	let-23	F39B2.4	sur-2
ZK1067.1	let-23	F58A3.1	ldb-1
ZK1067.1	let-23	W05E10.3	ceh-32
ZK1067.1	let-23	ZC64.3	ceh-18
ZK131.11		Y104H12A.1	nhr-41
ZK20.5	rpn-12	C48D5.1	nhr-6
ZK370.2	sma-2	B0547.1	csn-5
ZK370.2	sma-2	R08E3.4
ZK370.2	sma-2	T01D3.5
ZK370.2	sma-2	T05A1.2	col-122
ZK370.2	sma-2	T20D3.3
ZK637.11	cdc-25.3	T23G7.1	dpl-1
ZK637.11	cdc-25.3	Y113G7A.6	ttx-1
ZK662.4	lin-15B	C27H5.2
ZK662.4	lin-15B	D1007.12	rpl-24.1
ZK662.4	lin-15B	F07A5.7	unc-15
ZK662.4	lin-15B	F10C1.7	ifb-2
ZK662.4	lin-15B	F33G12.5
ZK662.4	lin-15B	F38B2.1	ifa-1
ZK662.4	lin-15B	R06F6.8
ZK662.4	lin-15B	T05E7.5
ZK662.4	lin-15B	T11B7.4	alp-1
ZK662.4	lin-15B	W10G6.3	mua-6
ZK662.4	lin-15B	Y54E2A.3	tac-1
ZK662.4	lin-15B	ZK1055.1	hcp-1
ZK792.6	let-60	B0414.2	rnt-1
ZK792.6	let-60	C04A2.3	egl-27
ZK792.6	let-60	C26C6.1	tag-185
ZK792.6	let-60	C28C12.8	hlh-12
ZK792.6	let-60	C32F10.2	lin-35
ZK792.6	let-60	R08H2.9	nhr-269
ZK792.6	let-60	T19A5.4	nhr-44
ZK792.6	let-60	T26A5.8
ZK849.1		C45E5.6	nhr-46
ZK849.1		F18A1.3	lir-1
ZK849.1		F44G3.9	nhr-111
ZK849.1		R11E3.6	eor-1
ZK849.1		T07G12.10	zim-2
ZK858.4	mel-26	C27B7.4	rad-26
ZK858.4	mel-26	C38D4.6	pal-1
ZK858.4	mel-26	R08E3.4
ZK892.7	sdz-38	C04C3.3
ZK892.7	sdz-38	C52B11.2
ZK892.7	sdz-38	C56C10.7
ZK892.7	sdz-38	F44G3.9	nhr-111
ZK892.7	sdz-38	K10D3.4
ZK892.7	sdz-38	T21B6.3
ZK892.7	sdz-38	W02B12.8	rga-1
ZK892.7	sdz-38	Y11D7A.12
ZK892.7	sdz-38	Y46G5A.31	gsy-1
ZK892.7	sdz-38	ZC123.1
ZK892.7	sdz-38	ZK1053.5	plsc-3
ZK909.4	ces-2	K08F8.2	atf-2
ZK909.4	ces-2	Y51H4A.4
ZK945.2	pas-7	C48D5.1	nhr-6
ZK945.2	pas-7	T07F8.4
